# Supplementary material for: A Family of Viral Satellites Manipulates Invading Virus Gene Expression and Can Affect Cholera Toxin Mobilization
Source: mSystems. 2020 Oct 13;5(5):e00358-20. doi: 10.1128/mSystems.00358-20 (PMC7567579; doi:10.1128/mSystems.00358-20)
Supplement: TABLE S1 [file mSystems.00358-20-st001.xlsx]

## Sheet: Tab 1
Strains used in this sudy
Strain	Description*	Source
KDS6	V. cholerae E7946 O1, El Tor biotype	Lab collection
KDS36	V. cholerae E7946 containing PLE1	1
KDS37	V. cholerae E7946 containing PLE2	1
KDS38	V. cholerae E7946 containing PLE3	1
KDS39	V. cholerae E7946 containing PLE4	1
KDS40	V. cholerae E7946 containing PLE5	1
KDS281	V. cholerae E7946 ∆ctxAB::KanR	This study
KDS282	V. cholerae E7946 ∆ctxAB::KanR containing PLE1	This study
KDS283	V. cholerae E7946 ∆ctxAB::KanR containing PLE2	This study
KDS284	V. cholerae E7946 ∆CTXf, ∆lacz::Ptac-toxT, SpecR	This study
ICP1	ICP1_2006_E ΔCRISPR ΔCas2-3	2
* KanR = Kanamycin resistance cassette, SpecR = Spectinomycin resistance cassette.
References
1. O’Hara,B.J., Barth,Z.K., McKitterick,A.C. and Seed,K.D. (2017) A highly specific phage defense system is a conserved feature of the Vibrio cholerae mobilome. PLoS Genet., 13, e1006838.
2. McKitterick,A.C. and Seed,K.D. (2018) Anti-phage islands force their target phage to directly mediate island excision and spread. Nat. Commun., 9, 2348.

## Sheet: Tab 2
DE genes VC T0 v T4
V. cholerae E7946 locus tag	equivalent locus tag in V. cholerae N16961	gene name	annotation	group designation	log 2 Fold Change	Q value	Figure 1 Color
CSW01_RS00025	VC_0005	-	Putative membrane protein insertion efficiency factor	-	-1.74608	0.000713424
CSW01_RS00030	VC_0006	rnpA	Ribonuclease P protein component	tRNA processing	-1.30543	0.00160211
CSW01_RS00040	VC_0008	-	Amino acid ABC transporter, ATP-binding protein	amino acid transport	1.02774	0.0686234
CSW01_RS00050	VC_0010	-	Amino acid ABC transporter, periplasmic amino acid-binding portion	amino acid transport	1.34036	0.0934345
CSW01_RS00130	VC_0025	-	Uncharacterized protein	-	1.47203	0.0135294
CSW01_RS00140	VC_0027	ilvA	L-threonine dehydratase	isoleucine biosynthesis	0.914839	0.00677579
CSW01_RS00145	VC_0028	ilvD	Dihydroxy-acid dehydratase	isoleucine/valine biosynthesis	0.828176	0.0286946
CSW01_RS00170	VC_0033	-	Uncharacterized protein	-	-1.08604	0.0062384
CSW01_RS00175	VC_0034	dsbA	Thiol:disulfide interchange protein DsbA	protein folding	-0.946137	0.00148588
CSW01_RS00185	VC_0036	ccoG	FixG-related protein	oxidation-reduction process	-1.20737	0.0168198
CSW01_RS00215	VC_0041	-	Uncharacterized protein	-	0.940457	0.00732243
CSW01_RS00255	VC_0049	smg	Protein Smg homolog	-	1.00612	0.000956919
CSW01_RS00360	VC_0065	thiG	Thiazole synthase	sulfur compound metabolism	1.13345	0.0568708
CSW01_RS00385	VC_0070	-	Uncharacterized protein	-	-1.11665	0.00613021
CSW01_RS00390	VC_0071	-	Transcriptional regulator AsnC	transcritional regulator	-0.871895	0.0196718
CSW01_RS00410	VC_0075	-	MadN protein	threonine transport	-1.13322	0.00464831
CSW01_RS00425	VC_0078	-	Ferritin	oxidation-reduction process	0.659531	0.0790659
CSW01_RS00475	VC_0088	tatC	Sec-independent protein translocase protein TatC	protein secretion	-1.0797	0.00449753
CSW01_RS00550	VC_0103	-	Uncharacterized protein	-	-0.816246	0.0745048
CSW01_RS00575	VC_0112	-	Cytochrome c4	electron transport chain	0.934343	0.0280949
CSW01_RS00580	VC_0113	-	Methyltransferase-related protein	-	-0.806609	0.0523636
CSW01_RS00625	VC_0122	-	Adenylate cyclase	-	1.4757	0.0273033
CSW01_RS00690	VC_0135	-	Lysophospholipase L2	-	-0.714882	0.0879022
CSW01_RS00695	VC_0136	-	Uncharacterized membrane protein VC_0136	other transport	-1.18016	0.0211942
CSW01_RS00735	VC_0144	-	Uncharacterized protein	-	-0.936439	0.0975963
CSW01_RS00790	VC_0154	trmA	tRNA/tmRNA (uracil-C(5))-methyltransferase	tRNA modification	-0.950771	0.0351835
CSW01_RS00805	VC_0158	murI	Glutamate racemase	morphogenesis	-0.659698	0.0606735
CSW01_RS00810	VC_0159	-	RNA-binding protein	-	-1.71821	0.00240706
CSW01_RS00845	VC_0162	ilvC	Ketol-acid reductoisomerase (NADP(+))	isoleucine/valine biosynthesis	2.26199	0.00271483
CSW01_RS00855	VC_0164	-	Multidrug resistance protein, putative	detoxification	0.655357	0.0535098
CSW01_RS00865	VC_0166	-	Transcriptional regulator, TetR family	transcritional regulator	-0.856089	0.0150541
CSW01_RS00915	VC_0170	-	Peptide ABC transporter, ATP-binding protein	other transport	1.35697	0.000425197
CSW01_RS00920	VC_0171	-	Peptide ABC transporter, periplasmic peptide-binding protein	peptide transport	1.31448	0.00298982
CSW01_RS00945	NA	-	hypothetical protein	-	-1.07642	0.00613021
CSW01_RS00960	NA	-	hypothetical protein	-	-0.725749	0.0977281
CSW01_RS00995	VC_0184	-	Uncharacterized protein	-	1.10086	0.100331
CSW01_RS01005	VC_0186	-	Glutathione reductase	oxidation-reduction process	0.60218	0.0780477
CSW01_RS01045	VC_0194	ggt	Gamma-glutamyltranspeptidase	detoxification	1.22122	0.0212968
CSW01_RS01115	VC_0208	-	UPF0114 protein VC_0208	-	-0.836661	0.0894939
CSW01_RS01250	VC_0235	-	Lipopolysaccharide biosynthesis protein, putative	cell envelope	-0.766294	0.0950087
CSW01_RS01260	VC_0237	-	Uncharacterized protein	cell envelope	-0.880028	0.013221
CSW01_RS01295	VC_0244	-	Perosamine synthase	cell envelope	0.619589	0.0682597
CSW01_RS01305	VC_0246	-	Lipopolysaccharide/O-antigen transport protein	cell envelope	-0.66499	0.0262076
CSW01_RS01330	VC_0251	rfbN	Acyl protein synthase/acyl-CoA reductase RfbN	-	0.786502	0.0590992
CSW01_RS01335	VC_0252	-	Acetyltransferase RfbO, CysE/LacA/LpxA/NodL family	-	0.902789	0.0152042
CSW01_RS01355	VC_0255	-	RfbT-related protein	-	0.586789	0.092603
CSW01_RS01400	VC_0268	-	Uncharacterized protein	-	-1.35323	5.82635e-05
CSW01_RS01450	VC_0278	cadC	Transcriptional activator CadC, putative	transcritional regulator	1.49153	2.89306e-05
CSW01_RS01460	VC_0281	-	Lysine decarboxylase, inducible	histidine biosynthesis	1.6274	0.0629825
CSW01_RS01500	VC_0289	-	Gluconate utilization system gnt-I transcriptional repressor	transcritional regulator	-1.42942	1.3829e-05
CSW01_RS01505	VC_0290	fis	DNA-binding protein Fis	transcritional regulator	-1.33668	0.00439313
CSW01_RS01510	VC_0291	dusB	tRNA-dihydrouridine synthase B	tRNA modification	-0.90654	0.0945675
CSW01_RS01520	VC_0295	accC	Acetyl-CoA carboxylase, biotin carboxylase	-	0.585932	0.0945675
CSW01_RS01555	VC_0302	-	Uncharacterized protein	-	-0.920684	0.0293666
CSW01_RS01575	VC_0306	-	Thioredoxin	oxidation-reduction process	-0.916098	0.00144355
CSW01_RS01580	VC_0307	rho	Transcription termination factor Rho	transcritional regulator	-0.911571	0.00722832
CSW01_RS01635	VC_0315	pssA	CDP-diacylglycerol--serine O-phosphatidyltransferase	-	-0.981225	0.00162702
CSW01_RS01655	VC_0320	coaA	Pantothenate kinase	-	-0.797152	0.0295341
CSW01_RS01705	VC_0326	rplJ	50S ribosomal protein L10	ribosomal protein	0.696202	0.0523935
CSW01_RS01710	VC_0327	rplL	50S ribosomal protein L7/L12	ribosomal protein	0.763818	0.0220891
CSW01_RS01715	VC_0328	rpoB	DNA-directed RNA polymerase subunit beta	transcription	0.760776	0.00536148
CSW01_RS01720	VC_0329	rpoC	DNA-directed RNA polymerase subunit beta	transcription	0.99174	0.000284364
CSW01_RS01845	VC_0346	miaA	tRNA dimethylallyltransferase	tRNA modification	0.590836	0.0712659
CSW01_RS01850	VC_0347	hfq	RNA-binding protein Hfq	translation	0.586452	0.0617263
CSW01_RS01855	VC_0348	hflX	GTPase HflX	-	0.933903	0.00145685
CSW01_RS01860	VC_0349	hflK	Protein HflK	-	0.99928	0.00107679
CSW01_RS01865	VC_0350	hflC	Protein HflC	-	1.13732	0.000320418
CSW01_RS01890	VC_0355	-	Uncharacterized protein	-	-0.686797	0.0782168
CSW01_RS01895	VC_0356	tusD	Sulfurtransferase TusD homolog	tRNA modification	-0.676609	0.104024
CSW01_RS01910	VC_0359	rpsL	30S ribosomal protein S12	ribosomal protein	0.72036	0.0681324
CSW01_RS01915	VC_0360	rpsG	30S ribosomal protein S1	ribosomal protein	0.808449	0.0199756
CSW01_RS01920	VC_0361	fusA1	Elongation factor G 1	translation	0.706979	0.0763366
CSW01_RS01925	VC_0362	tuf (2)	Elongation factor Tu-B	translation	0.708857	0.0122258
CSW01_RS01940	VC_0366	rpsF	30S ribosomal protein S6	ribosomal protein	0.882806	0.0117877
CSW01_RS01945	VC_0367	priB	Primosomal replication protein N	DNA replication	0.842351	0.0180486
CSW01_RS01950	VC_0368	rpsR	30S ribosomal protein S18	ribosomal protein	1.02255	0.00165458
CSW01_RS01955	VC_0369	rplI	50S ribosomal protein L9	ribosomal protein	1.01887	0.00331323
CSW01_RS01970	VC_1312	alr (2)	Alanine racemase 2	-	-1.172	0.0987715
CSW01_RS02010	VC_0381	-	Uncharacterized protein	-	-0.986918	0.0170953
CSW01_RS02025	VC_0384	cysJ	Sulfite reductase [NADPH] flavoprotein alpha-component	sulfur compound metabolism	2.80918	0.000313671
CSW01_RS02030	VC_0385	cysI	Sulfite reductase [NADPH] hemoprotein beta-component	sulfur compound metabolism	3.12974	1.80638e-05
CSW01_RS02035	VC_0386	cysH	Phosphoadenosine phosphosulfate reductase	sulfur compound metabolism	2.77464	2.99855e-05
CSW01_RS02070	VC_0389	-	Na+/H+ antiporter, putative	cation transport	-0.890994	0.00818293
CSW01_RS02075	VC_0390	metH	Methionine synthase	methionine biosynthesis	0.917419	0.0109392
CSW01_RS02080	VC_0391	-	Aspartokinase	threonine/lysine biosynthesis	1.39461	0.00148956
CSW01_RS02100	VC_0395	galU	UTP--glucose-1-phosphate uridylyltransferase	translation	-0.677437	0.0629825
CSW01_RS02145	VC_0404	mshN	MSHA biogenesis protein MshN	cell envelope	0.970086	0.0114698
CSW01_RS02150	VC_0405	mshE	MSHA biogenesis protein MshE	cell envelope	1.02164	0.0216693
CSW01_RS02160	VC_0407	mshF	MSHA biogenesis protein MshF	cell envelope	1.13567	0.00992903
CSW01_RS02165	VC_0408	mshB	MSHA pilin protein MshB	cell envelope	1.32945	0.000249475
CSW01_RS02190	VC_0413	-	Uncharacterized protein	-	1.07759	0.0648063
CSW01_RS02195	VC_0414	-	Uncharacterized protein	-	1.08648	0.0239295
CSW01_RS02225	VC_0420	-	Uncharacterized protein	-	0.91522	0.00490936
CSW01_RS02230	VC_0421	-	Uncharacterized protein	-	0.933796	0.0103097
CSW01_RS02235	VC_0422	-	TldD protein	transcritional regulator	0.73807	0.0536381
CSW01_RS02245	VC_0424	rraB	Regulator of ribonuclease activity B	-	-1.42365	0.000487329
CSW01_RS02270	VC_0430	-	Immunogenic protein	-	0.799968	0.0817212
CSW01_RS02280	VC_0431	argR	Arginine repressor	transcritional regulator	0.852333	0.0040446
CSW01_RS02350	VC_0445	surA	Chaperone SurA	protein folding	0.610771	0.0182
CSW01_RS02420	VC_0451	-	Probable Fe(2+)-trafficking protein	cation transport	-0.856832	0.0392259
CSW01_RS02425	VC_0452	-	A/G-specific adenine glycosylase	DNA repair and recombination	-0.93635	0.0444083
CSW01_RS02430	VC_0453	trmB	tRNA (guanine-N(7)-)-methyltransferase	tRNA modification	-1.15014	0.0071786
CSW01_RS02495	VC_0466	-	Putative pre-16S rRNA nuclease	rRNA processing	-1.883	0.013221
CSW01_RS02595	VC_0486	-	Transcriptional regulator, DeoR family	transcritional regulator	1.97856	1.40047e-11
CSW01_RS02600	VC_0487	glmS	Glutamine--fructose-6-phosphate aminotransferase [isomerizing]	cell envelope	2.13196	6.955e-05
CSW01_RS02605	VC_0488	-	Extracellular solute-binding protein, putative	cation transport	1.41763	0.0362634
CSW01_RS02630	VC_0493	-	Uncharacterized protein	-	-0.994482	0.0559299
CSW01_RS02765	VC_0519	-	Uncharacterized protein	-	0.706854	0.0289955
CSW01_RS02840	VC_0533	nlpD	Lipoprotein NlpD	cell division	0.854672	0.00462007
CSW01_RS02855	VC_0537	-	Cysteine synthase	cysteine biosynthesis	1.09009	0.0529025
CSW01_RS02860	VC_0538	-	Thiosulfate ABC transporter, periplasmic thiosulfate-binding protein	sulfur compound transport	2.87653	0.000347031
CSW01_RS02865	VC_0539	cysT	Sulfate ABC transporter, permease protein	sulfur compound transport	2.0246	0.00527404
CSW01_RS02875	VC_0541	cysA	Sulfate/thiosulfate import ATP-binding protein CysA	sulfur compound transport	1.664	0.0040838
CSW01_RS02900	VC_0547	-	Aspartokinase	amino acid biosynthesis	0.773447	0.0117803
CSW01_RS02965	VC_0552	-	Quinone oxidoreductase	oxidation-reduction process	1.19182	0.00226009
CSW01_RS02975	VC_0554	-	Protease, insulinase family/protease, insulinase family	-	0.990125	0.0182283
CSW01_RS03020	VC_0564	rplS	50S ribosomal protein L19	ribosomal protein	0.710346	0.038173
CSW01_RS03035	VC_0567	-	Uncharacterized protein	-	0.866061	0.00384042
CSW01_RS03045	VC_0570	-	50S ribosomal protein L13	ribosomal protein	0.781056	0.017677
CSW01_RS03050	VC_0571	rpsI	30S ribosomal protein S9	ribosomal protein	0.878306	0.00710095
CSW01_RS03055	VC_0573	petA	Ubiquinol-cytochrome c reductase iron-sulfur subunit	oxidation-reduction process	-1.03543	0.0219412
CSW01_RS03085	VC_0579	gmhA	Phosphoheptose isomerase	-	-0.936594	0.0326404
CSW01_RS03135	VC_0590	-	Transport permease protein	nucleic acid transport	-1.47238	0.0898253
CSW01_RS03140	VC_0591	panC	Pantothenate synthetase	-	0.612581	0.0953432
CSW01_RS03160	VC_0595	gluQ	Glutamyl-Q tRNA(Asp) synthetase	tRNA modification	-1.16805	0.00685999
CSW01_RS03165	VC_0596	dksA	RNA polymerase-binding transcription factor DksA	transcritional regulator	-1.11984	0.026785
CSW01_RS03170	VC_0597	sfsA	Sugar fermentation stimulation protein homolog	-	-1.1041	0.0542728
CSW01_RS03180	VC_0601	hrpB	ATP-dependent helicase HrpB	-	0.58632	0.0766297
CSW01_RS03185	VC_0602	mrcB	Penicillin-binding protein 1B	morphogenesis	0.990675	0.000746022
CSW01_RS03190	VC_0603	-	Uncharacterized protein	-	0.808065	0.0040446
CSW01_RS03230	VC_0611	-	Phosphoglucomutase/phosphomannomutase, putative	-	1.46643	0.00834845
CSW01_RS03235	VC_0612	-	Cellobiose/cellodextrin-phosphorylase, putative	-	1.90331	0.00144355
CSW01_RS03240	VC_0613	-	Beta-N-acetylhexosaminidase	cell envelope	1.55353	0.0344699
CSW01_RS03290	VC_0623	rsmC	Ribosomal RNA small subunit methyltransferase C	rRNA modification	-1.31811	0.000650555
CSW01_RS03295	VC_0624	-	Uncharacterized protein	-	-0.996449	0.0122333
CSW01_RS03320	VC_0630	-	Uncharacterized protein	-	-1.15621	0.00722832
CSW01_RS03330	VC_0632	-	D-alanyl-D-alanine carboxypeptidase/D-alanyl-D-alanine-endopeptidase	-	-1.26845	0.000264305
CSW01_RS03335	VC_0633	ompU	Outer membrane protein U	ion transport	0.826405	0.000347031
CSW01_RS03370	NA	-	hypothetical protein	-	1.5617	0.0408411
CSW01_RS03400	VC_0643	infB	Translation initiation factor IF-2	translation	1.10051	2.89306e-05
CSW01_RS03420	VC_0647	pnp	Polyribonucleotide nucleotidyltransferase	-	1.22036	3.01583e-06
CSW01_RS03425	VC_0648	-	Lipoprotein NlpI	cell envelope	0.897134	0.00599919
CSW01_RS03450	VC_0653	-	C-di-GMP phosphodiesterase A-related protein	c-di-GMP metabolism	-0.971864	0.0180637
CSW01_RS03510	VC_0665	-	Sigma-54 dependent transcriptional regulator	transcritional regulator	-0.830698	0.0885777
CSW01_RS03575	VC_0680	mviN, murJ	Probable lipid II flippase MurJ	cell envelope	-0.749833	0.0302468
CSW01_RS03590	VC_0683	lspA	Lipoprotein signal peptidase	-	1.06533	0.00144467
CSW01_RS03645	VC_0695	-	Phospho-2-dehydro-3-deoxyheptonate aldolase	aromatic amino acid biosynthesis	1.99556	1.10931e-05
CSW01_RS03650	VC_0696	tyrA	T-protein	tyrosine biosynthesis	1.22944	0.00241872
CSW01_RS03870	VC_0743	secD (1)	Protein translocase subunit SecD	protein secretion	-1.43499	1.29019e-07
CSW01_RS03880	VC_0745	-	Inositol-1-monophosphatase	-	-0.89891	0.0955162
CSW01_RS03890	VC_0747	-	HTH-type transcriptional regulator IscR	transcritional regulator	1.1531	0.0766297
CSW01_RS03900	VC_0749	iscU	Iron-sulfur cluster assembly scaffold protein IscU	-	0.910852	0.0947187
CSW01_RS03960	VC_0761	-	Uncharacterized protein	-	0.868238	0.00173256
CSW01_RS03965	VC_0762	bamB	Outer membrane protein assembly factor BamB	cell envelope	0.834273	0.00552192
CSW01_RS04005	VC_0770	-	Uncharacterized protein	-	-1.77556	0.000320418
CSW01_RS04050	VC_0779	fecE	Ferric vibriobactin ABC transporter, ATP-binding protein	other transport	1.13854	0.0197598
CSW01_RS04160	VC_0803	-	RNA methyltransferase, TrmH family	-	-1.26134	0.00148588
CSW01_RS04165	VC_0804	-	Ferredoxin	electron transport chain	-1.61911	0.00256677
CSW01_RS04200	VC_0812	-	Helicase-related protein	-	-0.820319	0.0408808
CSW01_RS04205	VC_0813	-	Tellurite resistance protein-related protein	detoxification	-2.23026	1.59371e-05
CSW01_RS04265	VC_0826	-	Toxin coregulated pilus biosynthesis protein P	cell envelope	1.31193	0.0109392
CSW01_RS04325	VC_0838	tcpN	TCP pilus virulence regulatory protein	transcritional regulator	-1.36081	0.101122
CSW01_RS04330	VC_0839	tcpJ	Type 4 prepilin-like proteins leader peptide-processing enzyme	cell envelope	-1.97674	0.0255897
CSW01_RS04400	VC_0851	bamE	Outer membrane protein assembly factor BamE	cell envelope	-0.944905	0.0126542
CSW01_RS04460	VC_0863	-	Uncharacterized protein	other transport	-2.29248	6.42754e-08
CSW01_RS04515	VC_0876	tsaA	Uncharacterized protein	tRNA modification	-1.34587	0.0110333
CSW01_RS04645	VC_0905	metQ	Probable D-methionine-binding lipoprotein MetQ	methionine transport	1.21397	0.0026907
CSW01_RS04650	VC_0906	metI	Probable D-methionine transport system permease protein MetI	methionine transport	1.08754	0.00981543
CSW01_RS04655	VC_0907	metN	Methionine import ATP-binding protein MetN	methionine transport	1.33122	0.00128455
CSW01_RS04665	VC_0909	treR	Trehalose operon repressor	transcritional regulator	-1.03089	0.00399837
CSW01_RS04840	VC_0943	lipA	Lipoyl synthase	-	-0.712283	0.0899107
CSW01_RS04845	VC_0944	lipB	Octanoyltransferase	-	-1.14893	0.000313671
CSW01_RS04850	VC_0945	-	UPF0250 protein VC_0945	-	-1.2468	0.00354566
CSW01_RS04865	VC_0949	mrdB	Peptidoglycan glycosyltransferase MrdB	morphogenesis	0.735743	0.034106
CSW01_RS04870	VC_0950	mrdA	Peptidoglycan D,D-transpeptidase MrdA	morphogenesis	0.634401	0.0856983
CSW01_RS04890	VC_0954	lptE	LPS-assembly lipoprotein LptE	cell envelope	-0.891037	0.0782168
CSW01_RS04955	VC_0968	cysK	Cysteine synthase	cysteine biosynthesis	1.92976	0.00811851
CSW01_RS04955	VC_0540	-	Sulfate ABC transporter, permease protein	sulfur compound transport	2.0132	0.00409977
CSW01_RS05025	VC_0981	-	Phosphoesterase	-	-0.874343	0.0588447
CSW01_RS05040	VC_0984	toxR	Cholera toxin transcriptional activator	transcritional regulator	-0.900844	0.00710095
CSW01_RS05055	VC_0987	hemH	Ferrochelatase	-	-0.931254	0.0215815
CSW01_RS05060	VC_0988	-	Proton/peptide symporter family protein	cation/peptide transport	1.46322	0.00527404
CSW01_RS05070	VC_0991	asnB	Asparagine synthetase B, glutamine-hydrolyzing	asparagine biosynthesis	1.58698	0.000869882
CSW01_RS05075	VC_0992	-	Glutathione-regulated potassium-efflux system protein KefB, putative	cation transport	-1.26082	0.00483173
CSW01_RS05105	VC_0999	truA	tRNA pseudouridine synthase A	tRNA modification	-0.737064	0.0197598
CSW01_RS05110	VC_1000	accD	Acetyl-coenzyme A carboxylase carboxyl transferase subunit beta	-	-0.823372	0.00483173
CSW01_RS05145	VC_1008	motY	Sodium-type flagellar protein MotY	motility	0.798109	0.0430944
CSW01_RS05190	VC_1017	rnfA	Ion-translocating oxidoreductase complex subunit A	oxidation-reduction process	-1.40482	0.000313671
CSW01_RS05225	VC_1024	moaA	GTP 3',8-cyclase	-	-1.10089	0.013106
CSW01_RS05265	VC_1033	-	Cation transport ATPase, E1-E2 family	cation transport	0.818073	0.0129411
CSW01_RS05295	VC_1038	udk	Uridine kinase	-	-0.938834	0.0469708
CSW01_RS05350	VC_1048	-	Uncharacterized protein	-	0.860169	0.0571318
CSW01_RS05370	VC_1052	-	Inner membrane protein	-	-1.21777	0.0071786
CSW01_RS05400	VC_1058	-	UPF0260 protein VC_1058	-	-1.04373	0.0111524
CSW01_RS05430	VC_1064	-	Lipoprotein-related protein	-	0.773236	0.0500331
CSW01_RS05475	VC_1073	-	Chitinase, putative	-	0.675785	0.0858849
CSW01_RS05480	VC_1074	-	Uncharacterized protein	-	-2.35666	8.55155e-08
CSW01_RS05575	VC_1094	oppD	Oligopeptide ABC transporter, ATP-binding protein	peptide transport	1.01109	0.00732243
CSW01_RS05580	VC_1095	-	Oligopeptide ABC transporter, ATP-binding protein	peptide transport	0.983478	0.0408411
CSW01_RS05600	VC_1099	-	UPF0208 membrane protein VC_1099	cell envelope	0.759375	0.0977281
CSW01_RS05610	VC_1101	-	Uncharacterized protein	-	0.741255	0.0899281
CSW01_RS05630	VC_1105	dusC	tRNA-dihydrouridine(16) synthase	tRNA modification	-1.38248	0.00773921
CSW01_RS05745	VC_1129	-	Inosine-guanosine kinase	-	-1.15972	0.000928231
CSW01_RS05760	VC_1132	hisG	ATP phosphoribosyltransferase	histidine biosynthesis	1.41606	3.64996e-06
CSW01_RS05765	VC_1133	hisD	Histidinol dehydrogenase	histidine biosynthesis	0.894059	0.00910825
CSW01_RS05770	VC_1134	hisC	Histidinol-phosphate aminotransferase	histidine biosynthesis	0.812158	0.0444083
CSW01_RS05775	VC_1135	hisB	Histidine biosynthesis bifunctional protein HisB	histidine biosynthesis	1.00225	0.0321849
CSW01_RS05780	VC_1136	hisH	Imidazole glycerol phosphate synthase subunit HisH	histidine biosynthesis	1.56413	0.00435768
CSW01_RS05790	VC_1138	hisF	Imidazole glycerol phosphate synthase subunit HisF	histidine biosynthesis	1.0869	0.0268831
CSW01_RS05795	VC_1139	hisI	Histidine biosynthesis bifunctional protein HisIE	histidine biosynthesis	0.884316	0.0684551
CSW01_RS05800	VC_1140	rluE	Ribosomal large subunit pseudouridine synthase E	rRNA modification	-1.64949	0.00891142
CSW01_RS05815	VC_1143	clpS	ATP-dependent Clp protease adapter protein ClpS	unfolded protein degradation	1.00601	0.00226669
CSW01_RS05820	VC_1144	clpA	ATP-dependent Clp protease, ATP-binding subunit ClpA	unfolded protein degradation	0.686385	0.0431814
CSW01_RS05825	VC_1145	-	Putative transport protein VC_1145	cation transport	-1.06159	0.000144901
CSW01_RS05840	VC_1148	-	Uncharacterized protein	-	-1.16875	0.00143778
CSW01_RS05855	VC_1151	-	Uncharacterized protein	lysine transport	-0.97433	0.0886607
CSW01_RS05895	VC_1160	-	Uncharacterized protein	ribosomal protein	1.0394	0.0083892
CSW01_RS05905	VC_1162	-	Uncharacterized protein	-	-0.704605	0.0943098
CSW01_RS05910	VC_1163	cmoB	tRNA U34 carboxymethyltransferase	tRNA modification	-1.07958	0.00811908
CSW01_RS05915	VC_1164	cmoA	Carboxy-S-adenosyl-L-methionine synthase	tRNA modification	-1.61403	2.38585e-05
CSW01_RS05975	VC_1177	-	Uncharacterized protein	-	-0.64318	0.0797357
CSW01_RS05995	VC_1181	-	Transport ATP-binding protein CydD	other transport	-0.821512	0.0197598
CSW01_RS06000	VC_1182	trxB	Thioredoxin reductase	oxidation-reduction process	-0.660743	0.0273033
CSW01_RS06025	VC_1187	-	Uncharacterized protein	-	-1.11585	0.08207
CSW01_RS06065	VC_1196	-	Uncharacterized protein	-	-1.15412	0.00152574
CSW01_RS06070	VC_1197	-	Uncharacterized protein	-	-1.13501	0.0947187
CSW01_RS06150	VC_1213	-	Transcriptional regulator, LuxR family	transcritional regulator	-1.24197	3.61997e-05
CSW01_RS06160	VC_1215	pgsA	CDP-diacylglycerol--glycerol-3-phosphate 3-phosphatidyltransferase	-	-0.929083	0.0152714
CSW01_RS06200	VC_1220	pheT	Phenylalanine--tRNA ligase beta subunit	translation	0.92162	0.000277275
CSW01_RS06215	VC_1224	-	Uncharacterized protein	-	1.38698	0.0989048
CSW01_RS06220	VC_1226	tpm	Thiopurine S-methyltransferase	-	-0.796269	0.055045
CSW01_RS06240	VC_1231	cdd	Cytidine deaminase	-	-1.60564	0.010362
CSW01_RS06250	VC_1233	-	UPF0299 membrane protein VC_1233	cell envelope	-1.06652	0.08207
CSW01_RS06275	VC_1237	cobT	Nicotinate-nucleotide--dimethylbenzimidazole phosphoribosyltransferase	NAD(H)/NADP(H) metabolism	-1.27073	0.0071786
CSW01_RS06310	VC_1246	-	Uncharacterized protein	-	-1.59883	2.61673e-05
CSW01_RS06330	VC_1250	-	Uncharacterized protein	-	-0.738434	0.0305336
CSW01_RS06410	VC_1266	-	Uncharacterized protein	-	1.24931	0.104024
CSW01_RS06455	VC_1275	-	Uncharacterized protein	other transport	1.25648	0.0780477
CSW01_RS06475	VC_1278	-	Transcriptional regulator, MarR family	transcritional regulator	-0.975506	0.0681397
CSW01_RS06480	VC_1279	nplI	Transporter, BCCT family	other transport	1.59085	0.000141168
CSW01_RS06525	VC_1288	opgG	Glucans biosynthesis protein G	-	-1.12347	0.0104042
CSW01_RS06530	VC_1289	-	Methyl-accepting chemotaxis protein	motility	-1.35402	8.78085e-05
CSW01_RS06545	VC_1293	-	Aminotransferase	amino acid biosynthesis	-0.794013	0.0199964
CSW01_RS06575	VC_1299	queD	6-carboxy-5,6,7,8-tetrahydropterin synthase	-	-1.34389	0.000313671
CSW01_RS06580	VC_1300	-	L-serine dehydratase 1	-	-0.796576	0.0780297
CSW01_RS06585	VC_1301	-	Serine transporter	amino acid transport	-2.77873	0.000254917
CSW01_RS06640	VC_1311	-	Uncharacterized protein	threonine transport	-1.05054	0.0657548
CSW01_RS06650	VC_1313	-	Methyl-accepting chemotaxis protein	motility	-1.75622	0.00752688
CSW01_RS06725	VC_1329	-	Opacity protein-related protein	-	-3.08238	3.32603e-14
CSW01_RS06730	VC_1330	-	Uncharacterized protein	-	-1.8195	0.0372406
CSW01_RS06750	VC_1335	-	Transcriptional regulator, GntR family	transcritional regulator	1.50789	0.0724797
CSW01_RS06770	VC_1339	prpF	Uncharacterized protein	DNA repair and recombination	1.44635	0.0885777
CSW01_RS06840	VC_1354	rlmI	Ribosomal RNA large subunit methyltransferase I	rRNA modification	-1.03045	0.00240706
CSW01_RS06890	VC_1365	queE	7-carboxy-7-deazaguanine synthase	-	-0.787981	0.0469739
CSW01_RS06900	VC_1367	-	GGDEF family protein	c-di-GMP metabolism	-0.886187	0.0495478
CSW01_RS06905	VC_1368	-	Uncharacterized protein	-	2.8823	1.1381e-15
CSW01_RS06920	VC_1371	-	Uncharacterized protein	-	-2.16641	0.000150571
CSW01_RS06930	VC_1373	-	DnaK-related protein	protein folding	0.665004	0.0804939
CSW01_RS06970	VC_1382	-	ATP-dependent helicase HrpA	-	0.825915	0.019218
CSW01_RS06985	VC_1388	lplA	Lipoate-protein ligase A	-	-0.945193	0.0392259
CSW01_RS07005	VC_1392	cry2	Cryptochrome-like protein cry2	DNA repair and recombination	0.722814	0.08207
CSW01_RS07085	VC_1409	-	Multidrug resistance protein, putative	detoxification	1.43179	0.00337574
CSW01_RS07090	VC_1410	vceA	Multidrug resistance protein VceA	detoxification	1.37803	0.00353289
CSW01_RS07105	VC_1414	-	Metal-dependent carboxypeptidase	-	-0.73565	0.0163174
CSW01_RS07110	VCA_0017	-	Hcp protein	protein secretion	1.91771	0.0233532
CSW01_RS07115	VC_1416	vgrG1	Actin cross-linking toxin VgrG1	protein secretion	1.37614	0.00910825
CSW01_RS07160	VC_1424	potD (1)	Putrescine-binding periplasmic protein	polyamine transport	-2.02956	3.18582e-11
CSW01_RS07185	VC_1429	-	Uncharacterized protein	-	-0.865644	0.0239436
CSW01_RS07200	VC_1432	ttcA	tRNA-cytidine(32) 2-sulfurtransferase	tRNA modification	-1.86965	5.28078e-07
CSW01_RS07250	VC_1442	ccoN	Cytochrome c oxidase, subunit CcoN	electron transport chain	-1.99575	1.74277e-07
CSW01_RS07280	VC_1448	-	RTX toxin transporter	toxin transport	-1.55554	0.0578311
CSW01_RS07295	VC_1451	rtxA	Multifunctional-autoprocessing repeats-in-toxin	-	0.824578	0.0763134
CSW01_RS07475	VC_1483	fabA	3-hydroxydecanoyl-[acyl-carrier-protein] dehydratase	-	-1.33386	0.00256677
CSW01_RS07510	VC_1491	pyrD	Dihydroorotate dehydrogenase (quinone)	oxidation-reduction process	-0.881842	0.0945675
CSW01_RS07570	VC_1503	-	Uncharacterized protein	-	-0.663739	0.0782168
CSW01_RS07585	VC_1507	-	Phospho-2-dehydro-3-deoxyheptonate aldolase	amino acid biosynthesis	-0.875514	0.0131605
CSW01_RS07590	VC_1508	-	UPF0234 protein VC_1508	-	-0.760496	0.0662204
CSW01_RS07600	VC_1510	-	Uncharacterized protein	-	1.59038	0.0326513
CSW01_RS07605	VC_1511	-	Formate dehydrogenase, cytochrome B556 subunit	-	1.58418	0.0135186
CSW01_RS07610	VC_1512	-	Formate dehydrogenase, iron-sulfur subunit	-	1.61882	0.00582145
CSW01_RS07615	VCA_0678	napA	Periplasmic nitrate reductase	electron transport chain	1.79252	0.00233255
CSW01_RS07720	VC_1533	-	Uncharacterized protein	-	-1.24847	0.0193096
CSW01_RS07755	VC_1540	norM	Multidrug resistance protein NorM	detoxification	-1.29682	0.00803175
CSW01_RS07945	VC_1579	almE	Enterobactin synthetase component F-related protein	-	-0.991475	0.0326513
CSW01_RS08000	VC_1591	-	Oxidoreductase, short-chain dehydrogenase/reductase family	oxidation-reduction process	1.34361	0.0558954
CSW01_RS08050	VC_1599	-	GGDEF family protein	c-di-GMP metabolism	-0.959811	0.0856983
CSW01_RS08095	VC_1606	-	Uncharacterized protein	-	-1.08834	0.0668847
CSW01_RS08120	VC_1611	metAS	Homoserine O-succinyltransferase	methionine biosynthesis	1.64569	9.51864e-05
CSW01_RS08135	VC_1614	rlmF	Ribosomal RNA large subunit methyltransferase F	rRNA modification	-1.14226	0.039771
CSW01_RS08140	VC_1615	-	Uncharacterized protein	-	-1.42616	0.0231765
CSW01_RS08145	VC_1616	-	Glutaredoxin, putative	oxidation-reduction process	-2.60515	0.000784512
CSW01_RS08150	VC_1617	-	Transcriptional regulator, LysR family	transcritional regulator	-1.6461	0.00557109
CSW01_RS08165	VCA_0849	-	Uncharacterized protein	-	0.854401	0.0523935
CSW01_RS08190	VC_1624	-	Carboxynorspermidine synthase	polyamine biosynthesis	0.654838	0.0616111
CSW01_RS08205	VC_1627	nhaA	Na(+)/H(+) antiporter NhaA	cation transport	4.75058	7.17439e-62
CSW01_RS08210	VC_1628	-	Uncharacterized protein	-	1.31804	0.0245323
CSW01_RS08225	VC_1631	-	Uncharacterized protein	-	-1.03419	0.00939263
CSW01_RS08315	VC_1649	-	Trypsin, putative	-	-1.06565	0.00144467
CSW01_RS08340	VC_1655	mgtE (1)	Magnesium transporter MgtE	cation transport	-0.606294	0.0698462
CSW01_RS08345	VC_1656	-	Uncharacterized protein	other transport	-0.888084	0.100394
CSW01_RS08350	VC_1658	-	Serine transporter	serine transport	1.49441	0.00082012
CSW01_RS08455	VC_1677	pspB	Phage shock protein B	phage shock	1.28764	0.0565212
CSW01_RS08460	VC_1678	pspA	Phage shock protein A	phage shock	0.86364	0.0614324
CSW01_RS08470	VC_1680	-	Peptide ABC transporter, periplasmic peptide-binding protein	peptide transport	-1.07536	0.00242889
CSW01_RS08490	VC_1684	-	Peptide ABC transporter, ATP-binding protein	peptide transport	0.759325	0.0337614
CSW01_RS08550	VC_1695	focA (1)	Formate transporter 1, putative	cation transport	-1.99216	2.71949e-05
CSW01_RS08585	VC_1701	-	Uncharacterized protein	-	-1.78754	0.00229342
CSW01_RS08590	VC_1702	-	Uncharacterized protein	-	-0.913251	0.0836551
CSW01_RS08595	VC_1703	-	Uncharacterized protein	-	-0.675399	0.0983301
CSW01_RS08605	VC_1706	-	Transcriptional activator MetR	transcritional regulator	1.5154	0.00117692
CSW01_RS08615	VC_1708	-	Uncharacterized protein	-	-1.42527	0.000541417
CSW01_RS08645	VC_1714	mukB	Chromosome partition protein MukB	cell division	1.05619	2.89306e-05
CSW01_RS08670	VC_1719	-	DNA-binding response regulator TorR	transcritional regulator	1.44884	0.00257636
CSW01_RS08705	VC_1725	-	Beta-ketoadipate enol-lactone hydrolase, putative	-	-0.852859	0.0994849
CSW01_RS08730	VC_1732	aroA	3-phosphoshikimate 1-carboxyvinyltransferase	aromatic amino acid biosynthesis	0.74668	0.0516295
CSW01_RS08740	VC_1735	aat	Leucyl/phenylalanyl-tRNA--protein transferase	translation	-0.988129	0.0885777
CSW01_RS08745	VC_1736	bpt	Aspartate/glutamate leucyltransferase	-	-1.29952	0.0666119
CSW01_RS08750	VC_1737	infA	Translation initiation factor IF-1	translation	-0.928046	0.0523636
CSW01_RS08820	VC_1753	-	Paraquat-inducible protein A	detoxification	-1.41023	0.000585382
CSW01_RS08840	VC_1757	-	Transporter, AcrB/D/F family	other transport	0.724218	0.00933402
CSW01_RS08875	VC_1764	-	Uncharacterized protein	-	0.633383	0.0899281
CSW01_RS08940	VC_1777	siaM	Sialic acid TRAP transporter large permease protein SiaM	other transport	-1.94962	0.0879602
CSW01_RS08965	VC_1782	nanK	N-acetylmannosamine kinase	-	-1.5082	0.0323478
CSW01_RS09145	VC_1819	-	Aldehyde dehydrogenase	-	1.93352	0.00773921
CSW01_RS09150	VC_1820	-	PTS system, fructose-specific IIA component	other transport	-2.61018	0.0668847
CSW01_RS09220	VC_1836	tolB	Tol-Pal system protein TolB	cell division	0.670783	0.00939263
CSW01_RS09260	VC_1844	-	Cytochrome d ubiquinol oxidase, subunit I	electron transport chain	-0.835528	0.0609582
CSW01_RS09290	VC_1850	lpxH	UDP-2,3-diacylglucosamine hydrolase	cell envelope	-0.886118	0.103648
CSW01_RS09295	VC_1851	-	Uncharacterized protein	-	-0.832099	0.0909095
CSW01_RS09300	VC_1852	-	UPF0225 protein VC_1852	-	-1.30505	0.00776391
CSW01_RS09340	VC_1860	-	Exodeoxyribonuclease III	DNA repair and recombination	-1.03047	0.0140283
CSW01_RS09355	VC_1863	-	Amino acid ABC transporter, periplasmic amino acid-binding protein	amino acid transport	1.15548	0.0770578
CSW01_RS09395	VC_1870	-	Uncharacterized protein	-	-1.58064	0.0945675
CSW01_RS09445	VC_1880	-	Uncharacterized protein	-	-1.37381	0.00353289
CSW01_RS09520	VC_1897	-	Hit family protein	-	-1.16718	0.00774593
CSW01_RS09530	VC_1899	-	Uncharacterized protein	-	-2.40209	6.4706e-06
CSW01_RS09540	VC_1901	nhaB	Na(+)/H(+) antiporter NhaB	cation transport	-1.238	6.35997e-05
CSW01_RS09555	VC_1904	-	Leucine-responsive regulatory protein	transcritional regulator	-0.67067	0.0668847
CSW01_RS09580	VC_1910	-	tRNA-(MS[2]IO[6]A)-hydroxylase	tRNA modification	-1.02435	0.00722832
CSW01_RS09605	VC_1915	-	30S ribosomal protein S1	ribosomal protein	0.896967	0.0014743
CSW01_RS09610	VC_1916	cmk	Cytidylate kinase	-	-0.765026	0.0469739
CSW01_RS09650	VC_1924	-	Uncharacterized protein	-	-1.85686	0.00710095
CSW01_RS09700	VC_1935	-	CDP-diacylglycerol--glycerol-3-phosphate 3-phosphatidyltransferase-related protein		-2.24631	0.00144355
CSW01_RS09705	VC_1936	-	Phosphatidate cytidylyltransferase	cell envelope	-1.58486	0.00516574
CSW01_RS09730	VC_1941	-	Uncharacterized protein	-	-0.935455	0.0374722
CSW01_RS09790	VC_1953	-	Nucleoside permease	nucleic acid transport	-1.53448	0.00939263
CSW01_RS09810	VC_1959	minC	Probable septum site-determining protein MinC	morphogenesis	-0.853263	0.0279066
CSW01_RS09840	VC_1965	-	Uncharacterized protein	-	-1.19741	0.00803175
CSW01_RS09845	VC_1966	-	Uncharacterized protein	-	-0.935606	0.00786536
CSW01_RS09860	VC_1970	-	Benzoate transport protein	other transport	1.00896	0.00886828
CSW01_RS09890	VC_1976	menF	Isochorismate synthase MenF	-	-0.745829	0.0822151
CSW01_RS09895	VC_1977	-	Aspartate aminotransferase, putative	asparagine and aspartate biosynthesis	0.928694	0.0087051
CSW01_RS10030	VC_2003	-	rRNA (Guanine-N1-)-methyltransferase	rRNA modification	-0.746671	0.095441
CSW01_RS10050	VC_2007	-	Transcriptional regulator, ROK family	transcritional regulator	-1.13385	0.0645238
CSW01_RS10090	VC_2014	-	Uncharacterized protein	-	-0.813853	0.0431286
CSW01_RS10115	VC_2019	fabF	3-oxoacyl-[acyl-carrier-protein] synthase 2	-	-0.972265	0.00299075
CSW01_RS10140	VC_2024	plsX	Phosphate acyltransferase	-	-0.584003	0.0583266
CSW01_RS10180	VC_2031	-	Sulfate permease family protein	sulfur compound transport	-2.34589	1.91354e-06
CSW01_RS10200	VC_2035	-	UPF0056 inner membrane protein	-	-2.25793	0.00128455
CSW01_RS10210	VC_2037	nhaC	Na+/H+ antiporter	cation transport	-2.05713	4.70313e-08
CSW01_RS10225	VC_2040	-	UPF0352 protein VC_2040	-	-1.00956	0.0462732
CSW01_RS10280	VC_2049	ccmI	Cytochrome c-type biogenesis protein CcmI	-	0.807209	0.00791698
CSW01_RS10290	VC_2051	dsbE	Thiol:disulfide interchange protein DsbE	oxidation-reduction process	0.682657	0.0464975
CSW01_RS10330	VC_2059	cheW	Purine-binding chemotaxis protein CheW	motility	0.805264	0.0132139
CSW01_RS10335	VC_2060	-	Uncharacterized protein	-	1.06134	0.00379715
CSW01_RS10340	VC_2061	-	ParA family protein	-	0.677677	0.0571318
CSW01_RS10370	VC_2067	-	Site-determining protein	cell division	0.857749	0.00256677
CSW01_RS10375	VC_2068	flhF	Flagellar biosynthetic protein FlhF, putative	motility	1.14794	5.08714e-05
CSW01_RS10440	VC_2083	-	Zinc ABC transporter, permease protein	cation transport	-0.972914	0.0938466
CSW01_RS10515	VC_2098	-	Uncharacterized protein	-	-1.07736	0.00303235
CSW01_RS10575	VC_2112	-	Uncharacterized protein	-	-1.07244	0.0523935
CSW01_RS10580	VC_2113	-	Uncharacterized protein	-	-1.52492	0.000347031
CSW01_RS10600	VC_2118	prmB	50S ribosomal protein L3 glutamine methyltransferase	rRNA modification	-0.738059	0.0612197
CSW01_RS10650	VC_2128	fliK	Flagellar hook-length control protein FliK, putative	motility	1.07746	0.00807069
CSW01_RS10670	VC_2131	fliH	Flagellar assembly protein FliH, putative	motility	0.82637	0.00557109
CSW01_RS10675	VC_2132	fliG	Flagellar motor switch protein FliG	motility	0.862927	0.00659719
CSW01_RS10680	VC_2133	-	Flagellar M-ring protein	motility	1.05668	0.000425197
CSW01_RS10685	VC_2134	fliE	Flagellar hook-basal body complex protein FliE	motility	1.26588	0.000747823
CSW01_RS10690	VC_2135	-	Sigma-54 dependent response regulator	transcritional regulator	0.713916	0.0388601
CSW01_RS10715	VC_2140	fliD	Flagellar hook-associated protein 2	motility	0.807038	0.00621538
CSW01_RS10720	VC_2141	flaG	Protein FlaG	motility	1.07205	0.000249475
CSW01_RS10725	VC_2142	flaB	Flagellin B	motility	0.952028	0.000308216
CSW01_RS10730	VC_2143	flaD	Flagellin D	motility	0.916851	0.0117803
CSW01_RS10790	VC_2159	-	Glycine cleavage system transcriptional repressor, putative	transcritional regulator	-0.893708	0.02826
CSW01_RS10795	VC_2160	-	Bacterioferritin comigratory protein	-	-0.947306	0.00957631
CSW01_RS10830	VC_2167	-	Uncharacterized protein	-	-1.00612	0.0566403
CSW01_RS10840	VC_2171	-	Uracil permease	nucleic acid transport	-1.10706	0.019371
CSW01_RS10880	VC_2180	hemA	Glutamyl-tRNA reductase	tRNA modification	-0.72435	0.00775335
CSW01_RS10885	VC_2181	lolB	Outer-membrane lipoprotein LolB	cell envelope	-1.03104	0.0686234
CSW01_RS10890	VC_2182	ispE	4-diphosphocytidyl-2-C-methyl-D-erythritol kinase	-	-1.36388	0.00253242
CSW01_RS10895	VC_2183	prs	Ribose-phosphate pyrophosphokinase	-	-1.75233	7.70994e-06
CSW01_RS10900	VC_2184	pth	Peptidyl-tRNA hydrolase	translation	-0.921095	0.0115619
CSW01_RS10970	VC_2187	flaC	Flagellin C	motility	1.04298	0.000352077
CSW01_RS11180	NA	-	chromosome partition protein ParA	-	-1.2488	0.00128773
CSW01_RS11185	NA	-	NAD-dependent DNA ligase	-	-1.54269	0.000404293
CSW01_RS11190	NA		hypothetical protein	-	-1.14837	0.0269854
CSW01_RS11200	VC_2188	flaA	Flagellin A	motility	1.27724	3.90572e-06
CSW01_RS11205	VC_2190	flgL	Flagellar hook-associated protein FlgL	motility	0.92181	0.0197598
CSW01_RS11210	VC_2191	flgM	Flagellar hook-associated protein FlgM	motility	0.76588	0.0279245
CSW01_RS11215	VC_2192	flgJ	Peptidoglycan hydrolase FlgJ	motility	0.753746	0.0675114
CSW01_RS11220	VC_2193	flgI	Flagellar P-ring protein	motility	0.753641	0.0293666
CSW01_RS11225	VC_2194	flgH	Flagellar L-ring protein	motility	0.978362	0.00256677
CSW01_RS11230	VC_2195	flgG	Flagellar basal-body rod protein FlgG	motility	0.92677	0.00191574
CSW01_RS11235	VC_2196	flgF	Flagellar basal-body rod protein FlgF	motility	0.765705	0.0473427
CSW01_RS11240	VC_2197	flgE	Flagellar hook protein FlgE	motility	1.32002	1.65648e-05
CSW01_RS11245	VC_2198	flgD	Basal-body rod modification protein FlgD	motility	1.27369	1.89658e-06
CSW01_RS11250	VC_2199	flgC	Flagellar basal-body rod protein FlgC	motility	1.32213	1.49514e-05
CSW01_RS11255	VC_2200	flgB	Flagellar basal body rod protein FlgB	motility	1.14301	6.60991e-05
CSW01_RS11275	VC_2204	flgM	Negative regulator of flagellin synthesis FlgM, putative	transcritional regulator	0.987631	0.0170243
CSW01_RS11285	VC_2206	-	Uncharacterized protein	-	0.915963	0.0149284
CSW01_RS11290	VC_2207	-	Uncharacterized protein	-	0.915182	0.00722832
CSW01_RS11320	VC_2213	ompA	Outer membrane protein OmpA	cell envelope	0.965581	0.00460831
CSW01_RS11365	VC_2223	-	Pseudouridine synthase	rRNA modification	-0.755882	0.0790659
CSW01_RS11425	VC_2236	gloB	Hydroxyacylglutathione hydrolase	-	-0.70421	0.0825779
CSW01_RS11490	VC_2250	lpxD	UDP-3-O-acylglucosamine N-acyltransferase	-	0.629189	0.0228794
CSW01_RS11495	VC_2251	-	Chaperone protein Skp	protein folding	0.739149	0.0117803
CSW01_RS11500	VC_2252	bamA	Outer membrane protein assembly factor BamA	cell envelope	0.711731	0.00812104
CSW01_RS11515	VC_2255	-	Phosphatidate cytidylyltransferase	-	-0.98968	0.00694201
CSW01_RS11520	VC_2256	uppS	Ditrans,polycis-undecaprenyl-diphosphate synthase ((2E,6E)-farnesyl-diphosphate specific)	-	-0.655627	0.0668687
CSW01_RS11535	VC_2259	tsf	Elongation factor Ts	translation	0.591532	0.0665072
CSW01_RS11540	VC_2260	rpsB	30S ribosomal protein S2	ribosomal protein	0.811977	0.00443845
CSW01_RS11575	VC_2267	nusB	Transcription antitermination protein NusB	transcritional regulator	-0.78376	0.0780477
CSW01_RS11580	VC_2268	ribH	6,7-dimethyl-8-ribityllumazine synthase	-	-0.757443	0.055045
CSW01_RS11620	VC_2276	-	UPF0255 protein VC_2276	-	-0.897771	0.0566403
CSW01_RS11630	VC_2278	-	Uncharacterized protein	other transport	-0.884968	0.0100317
CSW01_RS11640	VC_2280	-	Uncharacterized protein	-	-1.2712	0.00939263
CSW01_RS11645	VC_2281	rimK	Probable alpha-L-glutamate ligase	ribosomal protein	-0.971375	0.0114698
CSW01_RS11650	VC_2282	-	Uncharacterized protein	-	-1.29516	0.0109166
CSW01_RS11685	VC_2290	nqrF	Na(+)-translocating NADH-quinone reductase subunit F	oxidation-reduction process	0.909785	0.00790321
CSW01_RS11690	VC_2291	nqrE	Na(+)-translocating NADH-quinone reductase subunit E	oxidation-reduction process	0.685112	0.0668847
CSW01_RS11740	VC_2300	-	AmpG protein, putative	cation transport	-0.794635	0.0348096
CSW01_RS11785	VC_2311	-	HesA/MoeB/ThiF family protein	tRNA modification	-1.08115	0.0129069
CSW01_RS11790	VC_2312	mltA	Membrane-bound lytic murein transglycosylase A	cell envelope	-0.677699	0.100881
CSW01_RS11800	VC_2316	argA	Amino-acid acetyltransferase	arginine metabolism	4.6091	9.4998e-21
CSW01_RS11810	VC_2319	recD	RecBCD enzyme subunit RecD	DNA repair and recombination	1.18533	0.00599919
CSW01_RS11815	VC_2320	recB	RecBCD enzyme subunit RecB	DNA repair and recombination	0.918258	0.0228178
CSW01_RS11885	VC_2339	-	Chromate resistance protein-related protein	other transport	-1.26761	0.0983301
CSW01_RS11970	VC_2356	-	Sodium/alanine symporter	alanine transport	-0.981018	0.000671625
CSW01_RS12025	VC_2366	-	Putative 4-hydroxy-4-methyl-2-oxoglutarate aldolase	-	1.07362	0.0422558
CSW01_RS12035	VC_2368	-	Aerobic respiration control protein FexA	transcritional regulator	-0.633656	0.0571318
CSW01_RS12060	VC_2374	gltD	Glutamate synthase, small subunit	glutamate biosynthesis	1.47136	0.00818837
CSW01_RS12065	VC_2376	-	Glutamate synthase, large subunit	glutamate biosynthesis	1.01397	0.0139613
CSW01_RS12070	VC_2377	-	Glutamate synthase, small subunit	glutamate biosynthesis	1.32068	0.0338922
CSW01_RS12095	VC_2382	-	UPF0126 membrane protein VC_2382	-	-1.13333	0.0495004
CSW01_RS12110	VC_2385	-	RNA-directed DNA polymerase	-	-1.57528	1.84106e-05
CSW01_RS12135	VC_2389	carB	Carbamoyl-phosphate synthase large chain	arginine metabolism	1.88113	0.00256677
CSW01_RS12140	VC_2390	carA	Carbamoyl-phosphate synthase small chain	arginine metabolism	1.79956	0.00667232
CSW01_RS12150	VC_2391	dapB	4-hydroxy-tetrahydrodipicolinate reductase	lysine biosynthesis	0.798684	0.0370612
CSW01_RS12170	VC_2396	lpxC	UDP-3-O-acyl-N-acetylglucosamine deacetylase	cell envelope	0.659115	0.0221277
CSW01_RS12175	VC_2397	ftsZ	Cell division protein FtsZ	cell division	0.746965	0.0117803
CSW01_RS12180	VC_2398	ftsA	Cell division protein FtsA	cell division	0.645534	0.0458195
CSW01_RS12190	VC_2400	murC	UDP-N-acetylmuramate--L-alanine ligase	morphogenesis	0.855883	0.00599919
CSW01_RS12195	VC_2401	murG	UDP-N-acetylglucosamine--N-acetylmuramyl-(pentapeptide) pyrophosphoryl-undecaprenol N-acetylglucosamine transferase	morphogenesis	0.62097	0.0361266
CSW01_RS12215	VC_2405	murF	UDP-N-acetylmuramoyl-tripeptide--D-alanyl-D-alanine ligase	morphogenesis	0.7716	0.0141503
CSW01_RS12220	VC_2406	-	UDP-N-acetylmuramoyl-L-alanyl-D-glutamate--2,6-diaminopimelate ligase	morphogenesis	0.738517	0.00813483
CSW01_RS12225	VC_2407	ftsI	Peptidoglycan D,D-transpeptidase FtsI	morphogenesis	0.594709	0.0871054
CSW01_RS12245	VC_2412	lpdA	Dihydrolipoyl dehydrogenase	-	0.889819	0.00774593
CSW01_RS12250	VC_2413	aceF	Acetyltransferase component of pyruvate dehydrogenase complex	-	1.04616	0.00770815
CSW01_RS12260	VC_2415	-	Pyruvate dehydrogenase complex repressor	-	-0.692807	0.0635021
CSW01_RS12300	VC_2422	-	Nicotinate-nucleotide pyrophosphorylase, carboxylating	NAD(H)/NADP(H) metabolism	-1.17472	0.000347031
CSW01_RS12340	VC_2430	parC	DNA topoisomerase 4 subunit A	DNA replication	0.722814	0.0566403
CSW01_RS12365	VC_2435		MutT/nudix family protein	DNA repair and recombination	-0.986042	0.0985314
CSW01_RS12395	VC_2441	-	Uncharacterized protein	-	-0.953868	0.0195978
CSW01_RS12400	VC_2442	-	Phosphate transporter	other transport	-1.26845	0.000320418
CSW01_RS12405	VC_2443	-	Uncharacterized protein	-	-0.856956	0.00384042
CSW01_RS12425	VC_2447	eno	Enolase	-	0.874541	0.0113499
CSW01_RS12440	VC_2451	lpxH	GTP pyrophosphokinase	-	0.586788	0.0588447
CSW01_RS12480	VC_2459	recO	DNA repair protein RecO	DNA repair and recombination	0.613671	0.104385
CSW01_RS12485	VC_2460	era	GTPase Era	-	0.700946	0.0523047
CSW01_RS12510	VC_2465	rseB	Sigma-E factor regulatory protein RseB	transcritional regulator	0.642833	0.102426
CSW01_RS12515	VC_2466	-	Anti-sigma-E factor RseA	transcritional regulator	0.94968	0.00240706
CSW01_RS12520	VC_2464	rpoE, rseC	Sigma-E factor regulatory protein RseC	transcritional regulator	0.638182	0.0925838
CSW01_RS12555	VC_2474	visC	VisC protein	-	0.612938	0.0592434
CSW01_RS12615	VC_2485	-	Transcriptional regulator, LysR family	transcritional regulator	0.96709	0.000736309
CSW01_RS12650	VC_2493	leuD	3-isopropylmalate dehydratase small subunit	leucine biosynthesis	0.679955	0.0769911
CSW01_RS12725	VC_2502	-	DNA polymerase III, chi subunit	DNA replication	-1.46107	0.00498235
CSW01_RS12760	VC_2508	argF	Ornithine carbamoyltransferase	arginine metabolism	7.73269	2.97503e-37
CSW01_RS12800	VC_2517	-	Uncharacterized protein	-	0.643639	0.0962775
CSW01_RS12865	VC_2531	ptsN	PTS system, nitrogen regulatory IIA component	-	-0.633493	0.0977127
CSW01_RS12870	VC_2532	-	Nucleotide-binding protein VC_2532	-	-0.666568	0.0771797
CSW01_RS12935	VC_2546	-	Putative gamma-glutamylcyclotransferase VC_2546	-	0.689573	0.0945675
CSW01_RS12940	VC_2547	-	Uncharacterized protein	protein secretion	1.11898	0.000320418
CSW01_RS12990	VC_2558	cysC	Adenylyl-sulfate kinase	sulfur compound metabolism	1.60049	0.0115619
CSW01_RS12995	VC_2559	cysN	Sulfate adenylyltransferase subunit 1	sulfur compound metabolism	2.36028	0.000248795
CSW01_RS13000	VC_2560	cysD	Sulfate adenylyltransferase subunit 2	sulfur compound metabolism	2.75821	1.67523e-05
CSW01_RS13005	VC_2561	cobA	Uroporphyrin-III C-methyltransferase	oxidation-reduction process	2.02624	0.020664
CSW01_RS13020	VC_2564	-	ATP-dependent RNA helicase DbpA	-	-1.04914	0.0886607
CSW01_RS13045	VC_2569	-	Uncharacterized protein	-	1.0174	0.055045
CSW01_RS13050	VC_2570	rplQ	50S ribosomal protein L17	ribosomal protein	1.07576	0.00269417
CSW01_RS13055	VC_2571	rpoA	DNA-directed RNA polymerase subunit alpha	transcription	0.878342	0.0178553
CSW01_RS13060	VC_2572	rpsD	30S ribosomal protein S4	ribosomal protein	0.882808	0.0182
CSW01_RS13065	VC_2573	rpsK	30S ribosomal protein S11	ribosomal protein	0.85551	0.0180637
CSW01_RS13070	VC_2574	rpsM	30S ribosomal protein S13	ribosomal protein	0.836606	0.0169163
CSW01_RS13075	VC_2575	rpmJ	50S ribosomal protein L36	ribosomal protein	1.24422	0.000869882
CSW01_RS13080	VC_2576	secY	Protein translocase subunit SecY	protein secretion	1.09459	0.000928231
CSW01_RS13085	VC_2577	rplO	50S ribosomal protein L15	ribosomal protein	1.12862	0.00038029
CSW01_RS13090	VC_2578	rpmD	50S ribosomal protein L30	ribosomal protein	0.998947	0.000650555
CSW01_RS13095	VC_2579	rpsE	30S ribosomal protein S5	ribosomal protein	1.03797	0.000953706
CSW01_RS13100	VC_2580	rplR	50S ribosomal protein L18	ribosomal protein	1.04099	0.00345759
CSW01_RS13105	VC_2581	rplF	50S ribosomal protein L6	ribosomal protein	0.991871	0.00377888
CSW01_RS13110	VC_2582	rpsH	30S ribosomal protein S8	ribosomal protein	0.964515	0.00599919
CSW01_RS13115	VC_2583	rpsN	30S ribosomal protein S14	ribosomal protein	0.909067	0.013586
CSW01_RS13120	VC_2584	rplE	50S ribosomal protein L5	ribosomal protein	0.873725	0.0208111
CSW01_RS13125	VC_2585	rplX	50S ribosomal protein L24	ribosomal protein	0.86259	0.0110333
CSW01_RS13130	VC_2586	rplN	50S ribosomal protein L14	ribosomal protein	0.836416	0.0184539
CSW01_RS13135	VC_2587	rpsQ	30S ribosomal protein S17	ribosomal protein	1.01565	0.00148588
CSW01_RS13140	VC_2588	rpmC	50S ribosomal protein L29	ribosomal protein	1.11342	0.000347031
CSW01_RS13145	VC_2589	rplP	50S ribosomal protein L16	ribosomal protein	1.03846	0.000993534
CSW01_RS13150	VC_2590	rpsC	30S ribosomal protein S3	ribosomal protein	1.10485	0.00109518
CSW01_RS13155	VC_2591	rplV	50S ribosomal protein L22	ribosomal protein	1.09097	0.00144355
CSW01_RS13160	VC_2592	rpsS	30S ribosomal protein S19	ribosomal protein	0.945826	0.0218856
CSW01_RS13165	VC_2593	rplB	50S ribosomal protein L2	ribosomal protein	1.09303	0.00120065
CSW01_RS13170	VC_2594	rplW	50S ribosomal protein L23	ribosomal protein	1.10754	0.000684864
CSW01_RS13175	VC_2595	rplD	50S ribosomal protein L4	ribosomal protein	1.01988	0.00181336
CSW01_RS13180	VC_2596	rplC	50S ribosomal protein L3	ribosomal protein	0.914657	0.00378644
CSW01_RS13185	VC_2597	rpsJ	30S ribosomal protein S10	ribosomal protein	0.896677	0.00819949
CSW01_RS13205	VC_2601	motX	Sodium-type flagellar protein MotX	motility	0.951553	0.00345759
CSW01_RS13285	VC_2617	astA	Arginine N-succinyltransferase	arginine metabolism	1.80517	0.00198336
CSW01_RS13290	VC_2618	argD	Acetylornithine aminotransferase	arginine metabolism	2.43799	9.24887e-06
CSW01_RS13295	VC_2619	-	Para-aminobenzoate synthase glutamine amidotransferase, component II	tryptophan biosynthesis	-0.980119	0.0411101
CSW01_RS13330	VC_2626	dam	DNA adenine methylase	-	-0.930971	0.0190938
CSW01_RS13345	VC_2629	aroK	Shikimate kinase	aromatic amino acid biosynthesis	-0.673844	0.0523636
CSW01_RS13375	VC_2635	mrcA	Penicillin-binding protein 1A	morphogenesis	-0.655667	0.0362634
CSW01_RS13400	VC_2641	argH	Argininosuccinate lyase	arginine metabolism	4.03273	4.82315e-06
CSW01_RS13405	NA	-	hypothetical protein	-	5.10382	4.20598e-05
CSW01_RS13410	VC_2642	argG	Argininosuccinate synthase	arginine metabolism	6.53842	1.98083e-20
CSW01_RS13415	VC_2643	argB	Acetylglutamate kinase	arginine metabolism	7.84327	1.0408e-44
CSW01_RS13420	VC_2644	argC	N-acetyl-gamma-glutamyl-phosphate reductase	arginine metabolism	7.74488	8.20863e-51
CSW01_RS13425	VC_2645	argE	Acetylornithine deacetylase	arginine metabolism	2.66776	3.33229e-11
CSW01_RS13430	VC_2646	ppc	Phosphoenolpyruvate carboxylase	-	1.01312	0.0635021
CSW01_RS13445	VC_2651	gpsA	Glycerol-3-phosphate dehydrogenase [NAD(P)+]	NAD(H)/NADP(H) metabolism	-0.600444	0.0945675
CSW01_RS13550	VC_2673	menA	1,4-dihydroxy-2-naphthoate octaprenyltransferase	-	-0.600309	0.0872049
CSW01_RS13595	VC_2683	metB	Cystathionine gamma-synthase	sulfur compound metabolism	1.42156	9.51864e-05
CSW01_RS13600	VC_2684	metL	Bifunctional aspartokinase/homoserine dehydrogenase	amino acid biosynthesis	1.30887	0.00117692
CSW01_RS13605	VC_2685	metF	Methylenetetrahydrofolate reductase	methionine biosynthesis	2.29595	1.54442e-07
CSW01_RS13670	VC_2699	-	Anaerobic C4-dicarboxylate transporter	other transport	-1.66295	0.0153731
CSW01_RS13705	VC_2706	-	Probable queuosine precursor transporter	other transport	-2.6434	0.000425197
CSW01_RS13710	VC_2708	gmk	Guanylate kinase	-	-1.29588	0.000218595
CSW01_RS13765	VC_2719	-	ComF-related protein	-	0.969728	0.0578311
CSW01_RS13785	VC_2723	epsN	Type II secretion system protein N	protein secretion	1.29871	0.00299019
CSW01_RS13790	VC_2724	epsM	Type II secretion system protein M	protein secretion	1.2465	0.00677265
CSW01_RS13795	VC_2725	gspL, epsL	Type II secretion system protein L	protein secretion	1.08305	0.0031057
CSW01_RS13800	VC_2726	epsK	Type II secretion system protein K	protein secretion	1.34744	0.0016562
CSW01_RS13805	VC_2727	gspJ, espJ	Type II secretion system protein J	protein secretion	1.11203	0.0571318
CSW01_RS13835	VC_2630	gspD	Fimbrial assembly protein	cell envelope	0.666037	0.068889
CSW01_RS13845	VC_2735	-	Heat shock protein 15	translation	-0.76301	0.0679873
CSW01_RS13850	VC_2736	hlsO	33 kDa chaperonin	protein folding	-0.641672	0.0642041
CSW01_RS13865	VC_2740	-	Uncharacterized protein	-	0.622265	0.0782168
CSW01_RS13910	VC_2749	ntrC	DNA-binding transcriptional regulator NtrC	transcritional regulator	0.725538	0.0735942
CSW01_RS14040	VC_2763	atpC	ATP synthase epsilon chain	atp synthase subunit	1.28882	0.00240706
CSW01_RS14045	VC_2764	atpD	ATP synthase subunit beta	atp synthase subunit	1.22454	0.0015684
CSW01_RS14050	VC_2765	atpG	ATP synthase gamma chain	atp synthase subunit	1.04586	0.0083892
CSW01_RS14055	VC_2766	atpA	ATP synthase subunit alpha	atp synthase subunit	1.02884	0.00567432
CSW01_RS14060	VC_2767	atpH	ATP synthase subunit delta	atp synthase subunit	0.737369	0.038173
CSW01_RS14065	VC_2768	atpF	ATP synthase subunit b	atp synthase subunit	0.721307	0.0792132
CSW01_RS14125	VCA_0005	-	Uncharacterized protein	-	-0.823672	0.0376057
CSW01_RS14150	VCA_0010	-	Uncharacterized protein	-	-1.63333	0.0117803
CSW01_RS14180	VCA_0017	-	Hcp protein	protein secretion	1.76215	0.0153511
CSW01_RS14225	VCA_0026	-	UPF0319 protein VCA_0026	-	-1.08284	0.0099326
CSW01_RS14275	VCA_0036	sstT	Serine/threonine transporter SstT	serine/threonine transport	-1.59979	3.49953e-05
CSW01_RS14375	VCA_0059	-	Major outer membrane lipoprotein	cell envelope	1.13289	0.00167025
CSW01_RS14450	VCA_0076	-	Uncharacterized protein	-	1.51389	0.00299019
CSW01_RS14490	VCA_0085	-	Uncharacterized protein	other transport	1.22466	0.0895488
CSW01_RS14580	VCA_0104	-	Ribosomal large subunit pseudouridine synthase A	rRNA modification	-0.948429	0.0387521
CSW01_RS14640	VCA_0116	clpV	ClpB protein	unfolded protein degradation	1.44178	0.00809131
CSW01_RS14645	VCA_0117	-	Sigma-54 dependent transcriptional regulator	transcritional regulator	1.66226	0.0048018
CSW01_RS14650	VCA_0118	-	Uncharacterized protein	-	1.90299	0.00319985
CSW01_RS14655	VCA_0119	-	Uncharacterized protein	-	1.85577	0.00490936
CSW01_RS14660	VCA_0120	icmF	IcmF-related protein	-	1.71174	0.00240706
CSW01_RS14665	VCA_0121	-	Uncharacterized protein	-	1.20753	0.0356763
CSW01_RS14675	VCA_0123	-	VgrG protein	protein secretion	0.931262	0.0430944
CSW01_RS14795	VCA_0150	def2	Peptide deformylase 2	translation	-0.758223	0.0578058
CSW01_RS14875	VCA_0166	cspA	Cold shock-like protein CspA	transcritional regulator	1.312	0.00286196
CSW01_RS14900	VCA_0173	-	Uncharacterized protein	-	-1.46966	0.0117877
CSW01_RS14930	VCA_0179	-	Nucleoside permease	nucleic acid transport	-1.33122	9.8801e-05
CSW01_RS14955	VCA_0184	-	Cold shock DNA-binding domain protein	transcritional regulator	0.633889	0.055045
CSW01_RS14965	VCA_0186	-	Uncharacterized protein	-	-1.45709	0.0199444
CSW01_RS15000	VCA_0194	-	Potassium channel protein, putative	cation transport	-0.80309	0.0797486
CSW01_RS15020	VCA_0198	-	Site-specific DNA-methyltransferase, putative	-	-0.656617	0.101655
CSW01_RS15055	VCA_0204	rhlE	ATP-dependent RNA helicase RhlE	translation	-1.0419	0.0278518
CSW01_RS15100	VCA_0214	-	Multidrug resistance protein D	detoxification	-1.80086	0.00374114
CSW01_RS15250	VCA_0247	-	Transcriptional regulator, DeoR family	transcritional regulator	0.982094	0.0328637
CSW01_RS15275	VCA_0254	-	Uncharacterized protein	-	1.23862	0.0780216
CSW01_RS15355	VCA_0274	-	Carbonic anhydrase	-	-1.53261	0.00722832
CSW01_RS15435	VCA_0288	infC	Translation initiation factor IF-3	translation	0.916118	0.00439313
CSW01_RS15440	VCA_0289	rpmI	50S ribosomal protein L35	ribosomal protein	1.00219	0.00352625
CSW01_RS15445	VCA_0290	rplT	50S ribosomal protein L20	ribosomal protein	1.11008	0.000541417
CSW01_RS15455	NA	-	hypothetical protein	-	-1.09198	0.0967674
CSW01_RS15860	VCA_0503	-	Uncharacterized protein	-	-1.69956	0.0830059
CSW01_RS16290	VCA_0413	-	Uncharacterized protein	-	-1.28059	0.0955162
CSW01_RS16505	VCA_0447	-	Methyltransferase	-	-1.0559	0.0116185
CSW01_RS16545	NA	-	sulfate transporter subunit	sulfur compound transport	1.56637	0.00899199
CSW01_RS16945	VCA_0521	sbcC	Nuclease SbcCD subunit C	DNA repair and recombination	0.965877	0.00082012
CSW01_RS16960	VCA_0523	cqsA	CAI-1 autoinducer synthase	-	0.691503	0.0712659
CSW01_RS16975	VCA_0527	-	Uncharacterized protein	-	-0.830358	0.034106
CSW01_RS17015	VCA_0535	-	Uncharacterized protein	-	-1.15759	0.0955162
CSW01_RS17065	VCA_0546	-	Uncharacterized protein	-	3.60876	1.66799e-19
CSW01_RS17075	VCA_0549	-	PhnA protein	-	-1.41798	0.000273902
CSW01_RS17090	VCA_0552	-	Fatty acid cis/trans isomerase	-	-0.977033	0.0196718
CSW01_RS17100	VCA_0554	-	Oxalate/formate antiporter, putative	other transport	-1.82299	0.00439313
CSW01_RS17130	VCA_0560	-	GGDEF family protein	c-di-GMP metabolism	-0.883289	0.0771797
CSW01_RS17145	VCA_0563	-	NAD(P) transhydrogenase subunit alpha	NAD(H)/NADP(H) metabolism	-0.653302	0.0568708
CSW01_RS17170	VCA_0568	-	Uncharacterized protein	-	-1.13828	0.000148314
CSW01_RS17190	VCA_0572	ddl	D-alanine--D-alanine ligase	cell envelope	-0.76248	0.0313303
CSW01_RS17250	VCA_0584	-	Glutathione S-transferase, putative	oxidation-reduction process	1.02491	0.104304
CSW01_RS17295	VCA_0593	-	Uncharacterized protein	-	-1.21978	0.0742435
CSW01_RS17310	VC_0988	-	Proton/peptide symporter family protein	other transport	-1.70093	0.000228663
CSW01_RS17375	VCA_0612	mscL	Large-conductance mechanosensitive channel	ion transport	-1.42033	0.00299019
CSW01_RS17440	VCA_0627	-	rRNA methylase, putative	rRNA modification	-1.68024	0.0127094
CSW01_RS17610	VCA_0661	-	Peptidyl-prolyl cis-trans isomerase	protein folding	-1.21313	0.000720287
CSW01_RS17755	VC_0744	secF (2)	Protein-export membrane protein SecF	protein secretion	1.18619	0.00607323
CSW01_RS17760	VCA_0693	secD (2)	Protein translocase subunit SecD	protein secretion	1.97716	8.70856e-09
CSW01_RS17775	VCA_0697	-	Sensory box/GGDEF family protein	c-di-GMP metabolism	-1.11616	0.0228757
CSW01_RS17845	VCA_0714	-	Diacylglycerol kinase	-	-1.08985	0.0590992
CSW01_RS17945	VCA_0734	-	Uncharacterized protein	-	-1.44712	0.00920963
CSW01_RS17995	VCA_0743	-	Uncharacterized protein	-	-1.88733	0.000293121
CSW01_RS18065	VCA_0757	artM	Arginine ABC transporter, permease protein	arginine transport	3.4005	1.54442e-07
CSW01_RS18070	VCA_0758	artQ	Arginine ABC transporter, permease protein	arginine transport	4.80823	2.9166e-31
CSW01_RS18075	VCA_0759	-	Arginine ABC transporter, periplasmic arginine-binding protein	arginine transport	5.6328	3.05807e-40
CSW01_RS18080	VCA_0760	artP	Arginine ABC transporter, ATP-binding protein	arginine transport	5.12642	7.27724e-32
CSW01_RS18090	VCA_0762	-	Uncharacterized protein	-	0.805848	0.0995669
CSW01_RS18095	VCA_0763	-	Uncharacterized protein	peptide transport	0.903583	0.0681397
CSW01_RS18115	VCA_0767	-	Transcriptional regulator, TetR family	transcritional regulator	-0.759883	0.0736702
CSW01_RS18125	VCA_0769	-	Uncharacterized protein	-	0.848998	0.0733618
CSW01_RS18135	VCA_0772	-	Tyrosine-specific transport protein	tyrosine transport	0.971535	0.0276007
CSW01_RS18205	VCA_0786	-	Uncharacterized protein	-	-1.4997	0.000284364
CSW01_RS18260	VCA_0799	-	Uncharacterized protein	-	-1.12962	0.0675114
CSW01_RS18270	VCA_0801	-	Inosine-guanosine kinase	-	-1.40857	8.78085e-05
CSW01_RS18275	VCA_0802		Uncharacterized protein	-	-0.98636	0.0339193
CSW01_RS18305	VCA_0808	-	NodN-related protein	-	1.73514	0.000457455
CSW01_RS18350	VCA_0819	groES (2)	10 kDa chaperonin 2	protein folding	-1.81523	0.0668847
CSW01_RS18355	VCA_0820	groL (2)	60 kDa chaperonin 2	protein folding	-1.9255	0.0588447
CSW01_RS18365	VCA_0822	-	Aspartokinase, putative	threonine/lysine biosynthesis	1.46572	0.0338922
CSW01_RS18370	VCA_0823	ectC	L-ectoine synthase	-	1.84139	0.00337574
CSW01_RS18375	VCA_0824	ectB	Diaminobutyrate--2-oxoglutarate transaminase	-	1.23672	0.0112109
CSW01_RS18380	VCA_0825	ectA	L-2,4-diaminobutyric acid acetyltransferase	-	1.66216	0.0410521
CSW01_RS18480	VCA_0849	-	Uncharacterized protein	-	1.21655	0.0342249
CSW01_RS18540	VCA_0862	-	Long-chain fatty acid transport protein	other transport	-1.64581	0.000425563
CSW01_RS18545	VCA_0863	volA	Lysophospholipase VolA	cell envelope	-1.14413	0.0337614
CSW01_RS18615	VCA_0876	dsdC	D-serine deaminase activator	transcritional regulator	-1.39417	0.0947187
CSW01_RS18640	VCA_0882	-	Uncharacterized protein	-	-1.30557	0.0195718
CSW01_RS18705	VCA_0892	-	Uncharacterized protein	-	-1.65841	0.00919878
CSW01_RS18735	VCA_0898	-	6-phosphogluconate dehydrogenase, decarboxylating	-	0.854019	0.0588447
CSW01_RS18840	VCA_0921	-	Uncharacterized protein	-	-0.918083	0.00752688
CSW01_RS18845	VCA_0922	-	Uncharacterized protein	-	-1.87234	0.000249475
CSW01_RS18970	VCA_0947	speG	Spermidine N(1)-acetyltransferase	polyamine biosynthesis	-1.39797	0.00886828
CSW01_RS18995	VCA_0953	-	Peptidyl-prolyl cis-trans isomerase C	protein folding	-1.98438	0.0026907
CSW01_RS19165	VCA_0989	-	Uncharacterized protein	other transport	-1.03022	0.0899281
CSW01_RS19170	VCA_0990	-	ATP-dependent RNA helicase, DEAD box family	-	-0.992721	0.0432735
CSW01_RS19200	VCA_0997	-	Uncharacterized protein	-	-0.924475	0.0199756
CSW01_RS19215	VCA_1000	-	Uncharacterized protein	-	-2.03961	0.000554671
CSW01_RS19255	VCA_1010	ribN	Riboflavin transporter	other transport	-2.1879	0.000114226
CSW01_RS19305	VCA_1021	-	Uncharacterized protein	-	-1.49865	2.42748e-07
CSW01_RS19310	VCA_1023	-	Uncharacterized protein	-	-0.862499	0.0199964
CSW01_RS19345	VCA_1030	-	Uncharacterized protein	-	-1.05643	0.0199756
CSW01_RS19350	VC_1313	-	Methyl-accepting chemotaxis protein	motility	-2.06804	5.43999e-05
CSW01_RS19375	VC_1507	-	Phospho-2-dehydro-3-deoxyheptonate aldolase	aromatic amino acid biosynthesis	1.01613	0.00647076
CSW01_RS19675	VCA_1098	-	ABC transporter, periplasmic substrate-binding protein	other transport	1.13262	0.103905

## Sheet: Tab 3
ICP1 2006E annotations
gene product (ORF number in locus tag note)	Putative function	name	CDD domain name	Temporal grouping	Figure 2 designation	CDS color
1	-	-	-	-	-
2	-	-	-	Late	-
3	-	-	-	Late	-
4	-	-	-	Late	-
5	nuclease	-	GIY-YIG_SF superfamily	Late	Nuclease
6	-	-	-	Late	-
7	-	-	-	Late	-
8	-	-	-	Early	-
9	-	-	-	Early	-
10	-	-	-	Early	-
11	-	-	-	Early	-
12	-	-	-	Early	-
13	-	-	-	Early	-
14	-	-	-	Early	-
15	-	-	-	Early	-
16	-	-	-	Early	-
17	-	-	-	Early	-
18	-	-	-	Early	-
19	-	-	-	Early	-
20	-	-	-	Early	-
21	-	-	-	Early	-
25	-	-	-	Early	-
26	-	-	-	-	-
27	-	-	-	Middle-early	-
28	nuclease	-	HNHc	Early	Nuclease
29	-	-	-	Early	-
30	-	-	-	Early	-
31	-	-	-	Early	-
32	-	-	-	Early	-
33	-	-	-	Early	-
34	-	-	-	Early	-
35	-	-	-	Early	-
36	-	-	-	Early	-
37	-	-	-	Early	-
38		-		Early	-
39	-	-	DUF3696 superfamily	Early	-
40	-	-	-	Early	-
41	-	-	-	Early	-
42	-	-	-	Early	-
43	-	-	-	Early	-
44	-	-	-	Early	-
45	-	-	-	Early	-
46	-	-	-	Early	-
47	-	-	-	Early	-
48	-	-	-	Early	-
49	-	-	-	Early	-
50		-	DUF1778 superfamily	Early	-
51	ICP1 function unknown, acts as recombination directionality factor for PLE1,3,4,5 integrase	pexA	-	Early	-
52	-	-	-	Early	-
53	-	-	-	Middle-late	-
54	-	-	-	Middle-late	-
55	ribonuclease H	-	RNase_HI_prokaryote_like	Early	DNA replication
56	-	-	RNase_H_like superfamily	Early	DNA replication
57	putative primase/helicase	-	RecA-like_NTPases superfamily	Middle-early	DNA replication
58	DNA polymerase	-	DNA_pol_A superfamily	Middle-early	DNA replication
59	-	-	-	Middle-early	-
60	-	-	-	Middle-early	-
61	-	-	-	Early	-
62	-	-	-	Early	-
63	-	-	-	Early	-
64	-	-	-	Early	-
65	-	-	-	Early	-
66	-	-	Peptidases_S8_S53 superfamily	Early	protease
67	-	-	-	Middle-early	-
68	-	-	-	Middle	-
69	-	-	-	Late	-
70	-	-	-	Late	-
71	-	-	-	Late	-
72	-	-	-	Late	-
73	putative baseplate component	-	Baseplate_J superfamily	Late	tail assembly
74	-	-	-	Late	-
75	putative baseplate assembly protein	-	Phage_base_V superfamily	Late	tail assembly
76	-	-	-	Late	-
77	-	-	-	Late	-
78	-	-	-	Late	tail assembly
79	tape measure protein	-	DUF2130 superfamily	Late	tail assembly
80	intronic HNH homing endonuclease	-	HNHc superfamily	Late	nuclease
81	tape measure protein	-	Macoilin superfamily	Late	tail assembly
82	-	-	-	Late	-
83	-	-	-	Late	-
84	-	-	DUF3383 superfamily	Late	-
85	-	-	BF2867_like_C	Late	-
86	-	-	-	Late	-
87	-	-	-	Late	-
87.2	CRISPR-Cas system	csy4	-	Middle-early	CRISPR
87.3	CRISPR-Cas system	csy3	-	Middle-early	CRISPR
87.4	CRISPR-Cas system	csy2	-	Middle-early	CRISPR
87.5	CRISPR-Cas system	csy1	-	Middle-early	CRISPR
87.6	CRISPR-Cas system	cas2-3	-	Middle-early	CRISPR
87.7	CRISPR-Cas system	cas1	-	Middle-early	CRISPR
87.8	-	-	-	Middle-early	transcriptional regulator
87.1	-	-	-	Middle-early	transcriptional regulator
89	-	-	-	Middle-early	-
90	-	-	-	-	-
91	-	-	-	Late	-
92	-	-	-	Late	-
93	-	-	-	Late	-
94	-	-	-	Late	-
95	-	-	-	Early	-
96	-	-	-	Early	-
97	-	-	PP-binding superfamily	Early	lipid metabolism
98	-	-	-	Early	transcriptional regulator
99	-	-	-	Early	-
100	-	-	-	Early	-
101	-	-	-	Early	-
102	-	-	-	Early	-
103	-	-	-	Early	-
104	-	-	-	Early	-
105	-	-	-	Early	-
106	-	-	-	Early	-
107	-	-	-	Late	-
108	-	-	-	Early	-
109	-	-	-	Early	-
110	-	-	-	Middle-early	-
111	-	-	-	Middle-early	-
112	putative DNA-binding protein Roi	-	Phage_pRha superfamily	Middle	transcriptional regulator
113	Anaerobic ribonucleoside-triphosphate reductase	nrdD	NRDD superfamily	Middle	nucleic acid metabolism
113x	-	-	-	Middle	nucleic acid metabolism
114	Anaerobic ribonucleoside-triphosphate reductase-activating protein	nrdG	Radical_SAM superfamily	Middle	nucleic acid metabolism
114.1	-	-	-	Late	-
114.2	-	-	-	Late	-
119	-	-	-	Middle-early	-
120	-	-	-	Middle-late	-
121	nuclease	-	T5172	Middle-early	Nuclease
122	putative major head protein	-	Phage_cap_E superfamily	Late	capsid assembly
123	head decoration protein	-	-	Late	capsid assembly
124	-	-	-	Late	-
125	-	-	Peptidase_S78_2 superfamily	Late	protease
126	-	-	-	Late	-
127	-	-	-	Late	-
128	terminase large subunit	-	Terminase_6 superfamily	Late	Terminase
129	-	-	-	Late	-
130	-	-	-	Late	-
131	-	-	-	Early	-
132	-	-	-	Early	-
133	-	-	-	Early	-
134	-	-	-	Early	-
135	-	-	-	Late	-
136	-	-	-	Late	-
137	holin	teaA	-	Late	lysis
138	antiholin	arrA	-	Late	lysis
139	-	-	-	Late	-
140	-	-	-	Middle-early	-
141	-	-	-	Middle-early	-
142	-	-	-	Middle-early	-
143	-	-	-	Middle-early	-
144	-	-	-	Middle-early	-
145	-	-	-	Middle-early	-
146	-	-	-	Middle-early	-
147	helicase	helA	-	Middle-early	nucleic acid metabolism
148	-	-	-	Middle-early	-
149	-	-	-	Middle-early	-
150	-	-	-	Middle-early	-
151	-	-	-	Middle-early	-
152	-	-	-	Middle-early	-
153	-	-	-	Middle-early	-
154	-	-	-	Middle-early	-
155	-	-	-	Middle-early	-
156	-	-	-	Middle-early	-
157	-	-	-	Middle-early	-
158	-	-	-	Middle-early	-
159	-	-	-	Middle-early	-
161	-	-	-	Middle-early	-
164	-	-	-	Middle-early	-
165	-	-	-	Middle-early	-
166	-	-	-	Middle-early	-
167	-	-	-	Middle-early	-
168	-	-	-	Middle-early	-
169	-	-	-	Middle-early	-
170	-	-	-	Middle-early	-
171	-	-	HAD_like superfamily	Middle-early	nucleotide metabolism
172	-	-	-	Middle-early	-
173	recombination-associated protein RdgC	-	RdgC superfamily	Middle-early	nucleic acid metabolism
174	nuclease	-	T5172	Middle-early	Nuclease
175	-	-	-	Middle-early	-
176	putative exodeoxyribonuclease	-	-	Middle-late	nucleic acid metabolism
177	-	-	-	Middle-late	-
178		-	-	Middle-late	-
179	-	-	-	Middle-late	-
180	-	-	-	Middle-late	-
180.1		-	-	Middle-late	-
181	-	-	-	Middle-late	-
182	-	-	-	Middle-late	-
183	-	-	-	Middle-late	-
184	-	-	-	Middle-late	-
185	-	-	-	Middle-late	-
186	-	-	-	Middle-late	-
187	-	-	-	Middle-late	-
188	-	-	-	Middle-late	-
189	putative exonuclease	-	DnaQ_like_exo superfamily	Middle-late	nucleic acid metabolism
189.1	-	-	-	Middle-late	-
191	-	-	-	Middle-late	-
192	-	-	-	Middle-late	-
193	putative thymidylate synthase	-	Thy1 superfamily	Middle-late	nucleic acid metabolism
194	-	-	-	Middle-late	-
195	-	-	-	Middle-late	-
196	putative adenine methyltransferase	-	Dam	Middle-late	nucleic acid metabolism
197	-	-	-	Middle-late	-
198	-	-	-	Middle-late	-
199	-	-	-	Middle-late	-
200	-	-	-	Middle-late	-
201	-	-	-	Middle-late	-
202	-	-	-	Middle-late	-
203	ribonucleoside diphosphate reductase, alpha chain, with LAGLIDADG intein	nrdA	Ribonuc_red_lgC superfamily	Middle-late	nucleic acid metabolism
204	ribonucleoside diphosphate reductase, beta chain	nrdB	Ferritin_like superfamily	Middle-late	nucleic acid metabolism
205	-	-	-	Middle-late	-
206	-	-	-	Middle-late	-
207	putative Gp5 baseplate hub subunit and tail lysozyme	-	NLPC_P60 superfamily	Middle-late	tail assembly
208	PhoH family protein	-	P-loop_NTPase superfamily	Middle-late	nucleic acid metabolism
209	-	-	-	Middle-late	-
210	-	-	-	Middle-late	-
211	ClpP ATP-dependent protease subunit	-	crotonase-like superfamily	Middle-late	-
212	-	-	-	Middle	-
213	-	-	-	Middle	-
214	-	-	-	Middle	-
215	DNA ligase	-	CDC9 superfamily	Middle	nucleic acid metabolism
216	-	-	-	Middle	-
217	-	-	-	Middle	-
218	-	-	-	Middle	-
219	-	-	-	Middle	-
220	-	-	-	Middle	-
221	-	-	-	Middle	-
222	-	-	-	Middle	-
223	-	-	-	Middle	nucleic acid metabolism
225	-	-	-	Middle	-
226	-	-	-	Middle	-
227	-	-	-	Middle	-
229.2	putative DNA-methyltransferase short	-	-	Middle	nucleic acid metabolism
229.1	putative DNA-methyltransferase	-	-	Middle	nucleic acid metabolism

## Sheet: Tab 4
DE genes PLEs v no PLE T0
V. cholerae E7946 locus tag	equivalent locus tag in V. cholerae N16961	gene name	PLE background with DE	Location	Description
CSW01_RS07305	VC_1453	rstBRS1	PLE1	RS1 (Chr I)	CTXφ integration protein
CSW01_RS07310	VC_1454	rstARS1	PLE1	RS1 (Chr I)	CTXφ replication initiator
CSW01_RS15695	VCA_0328	-	PLE1	Superintegron (Chr II)	proximal to integrated PLE1
CSW01_RS15715	VCA_0329a	-	PLE1	Superintegron (Chr II)	proximal to integrated PLE1
CSW01_RS15860	VCA_0348	relB (2)	PLE2	Superintegron (Chr II)	toxin
CSW01_RS17230	VCA_0581	-	PLE2	Chr II	M48 family metalloprotease, contains PLE2 integration site
CSW01_RS13470	VC_2657	-	PLE3	Chr I	fumarate reductase iron-sulfur subunit
CSW01_RS14740	VCA_0136	glpQ	PLE3	Chr II	glycerophosphodiester phosphodiesterases
CSW01_RS15395	VCA_0280	gcvT	PLE3	Chr II	glycine metabolism
CSW01_RS15780	VCA_0336	-	PLE3	Superintegron (Chr II)	DUF645 family protein
CSW01_RS16295	VCA_0414	-	PLE3	Superintegron (Chr II)	proximal to integrated PLE3
CSW01_RS16860	VCA_0503	relB (4)	PLE3	Superintegron (Chr II)	toxin
CSW01_RS18000	VCA_0744	glpK	PLE3	Chr II	glycerol kinase
CSW01_RS18005	VCA_0745	-	PLE3	Chr II	glycerol metabolism
CSW01_RS00140	VC_0027	ilvA	PLE4	Chr I	Valine, leucine and isoleucine biosynthesis
CSW01_RS00145	VC_0028	-	PLE4	Chr I	dihydroxy-acid dehydratase
CSW01_RS00150	VC_0029	-	PLE4	Chr I	Valine, leucine and isoleucine biosynthesis
CSW01_RS00160	VC_0031	-	PLE4	Chr I	Valine, leucine and isoleucine biosynthesis
CSW01_RS07385	VC_1467	-	PLE4	TLC1 (Chr I)	HTH cro/C1-type domain-containing protein
CSW01_RS12000	VC_2362	-	PLE4	Chr I	threonine synthase
CSW01_RS15485	VCA_0297	-	PLE4	Superintegron (Chr II)	DUF645 family protein, identical to CSW01_RS15780, and CSW01_RS15885
CSW01_RS15890	VCA_0354	-	PLE4	Superintegron (Chr II)	proximal to integrated PLE4
CSW01_RS16880	VCA_0506	-	PLE4	Superintegron (Chr II)	VOC-family protein (identical to CSW01_RS15855)
CSW01_RS14930	VCA_0179	-	PLE5	Chr II	NupC family protein
CSW01_RS15625	VCA_0317	blc (1)	PLE5	Superintegron (Chr II)	lipoprotein (98% identity to CSW01_RS16240)
CSW01_RS16085	VCA_0385	parD (3)	PLE5	Superintegron (Chr II)	toxin
CSW01_RS16240	VCA_0406	blc (3)	PLE5	Superintegron (Chr II)	lipoprotein, proximal to integrated PLE5
CSW01_RS16255	VCA_0408	-	PLE5	Superintegron (Chr II)	proximal to integrated PLE5
CSW01_RS16265	VCA_0409	-	PLE5	Superintegron (Chr II)	proximal to integrated PLE5
CSW01_RS16270	VCA_0410	-	PLE5	Superintegron (Chr II)	proximal to integrated PLE5
CSW01_RS15865	VCA_0349	relE (2)	PLEs 2,3	Superintegron (Chr II)	antitoxin
CSW01_RS15635	VCA_0318	-	PLEs 2,3,4	Superintegron (Chr II)	toxin (identical to CSW01_RS16735)
CSW01_RS07315	VC_1455	rstRRS1	PLEs 2,3,4,5	RS1 (Chr I)	XRE family transcriptional regulator
CSW01_RS07365	VC_1464	rstRCTX	PLEs 2,3,4,5	CTX (Chr I)	XRE family transcriptional regulator
CSW01_RS07435	VC_1476	tlcRTLC2	PLEs 2,3,4,5	TLC2 (Chr I)	XRE family transcriptional regulator
CSW01_RS16740	VCA_0482	-	PLEs 2,3,4,5	Superintegron (Chr II)	antitoxin (identical to CSW01_RS15640)
CSW01_RS15855	VCA_0347	-	PLEs 2,3,5	Superintegron (Chr II)	VOC-family protein, (identical to CSW01_RS16880)
CSW01_RS15590	VCA_0312	parE (1)	PLEs 2,4	Superintegron (Chr II)	antitoxin
CSW01_RS16735	VCA_0481	-	PLEs 2,5	Superintegron (Chr II)	toxin (identical to CSW01_RS15635)
CSW01_RS15640	VCA_0319	-	PLEs 3,4	Superintegron (Chr II)	antitoxin (identical to CSW01_RS16740)
CSW01_RS16865	VCA_0504	relE (4)	PLEs 3,4	Superintegron (Chr II)	antitoxin
CSW01_RS07400	VC_1470	tlcRTLC1	PLEs 3,4,5	TLC1 (Chr I)	XRE family transcriptional regulator
CSW01_RS16090	VCA_0386	parE (3)	PLEs 3,5	Superintegron (Chr II)	antitoxin
CSW01_RS16705	VCA_0476	-	PLEs 3,5	Superintegron (Chr II)	VOC-family protein (95% identity to CSW01_RS15855 and CSW01_RS16880)
CSW01_RS07420	VC_1473	-	PLEs 4,5	TLC2 (Chr I)	HTH cro/C1-type domain-containing protein
CSW01_RS15870	VCA_0350	blc (2)	PLEs 4,5	Superintegron (Chr II)	proximal to integrated PLE4

## Sheet: Tab 5
reference files
Reference genome	GenBank accession number/link
E7946 large chromosome (Chr I)	NZ_CP024162
E7946 small chromosome (Chr II)	NZ_CP024163
ICP1_2006_E	KC152958
PLE1	KC152960
PLE2	KC152961
PLE3	MF176135
PLE4	https://go.usa.gov/xd68K
PLE5	https://go.usa.gov/xd68s
