# Supplementary material for: A Family of Viral Satellites Manipulates Invading Virus Gene Expression and Can Affect Cholera Toxin Mobilization
Source: mSystems. 2020 Oct 13;5(5):e00358-20. doi: 10.1128/mSystems.00358-20 (PMC7567579; doi:10.1128/mSystems.00358-20)
Supplement: DATA SET S1 [file mSystems.00358-20-sd001.xlsx]

## Sheet: Table_of_Contents
Sheet number	Sheet name	description
1	Table_of_Contents
2	NoPLE_reads_counts	KDS6 background, total reads mapped to the V. cholerae E7946 genome and ICP1 for each genome and replicate
3	PLE1_reads_counts	KDS36 background, total reads mapped to the V. cholerae E7946 genome, PLE1, and ICP1 for each genome and replicate
4	PLE2_reads_counts	KDS37 background, total reads mapped to the V. cholerae E7946 genome, PLE2, and ICP1 for each genome and replicate
5	PLE3_reads_counts	KDS38 background, total reads mapped to the V. cholerae E7946 genome, PLE3, and ICP1 for each genome and replicate
6	PLE4_reads_counts	KDS39 background, total reads mapped to the V. cholerae E7946 genome, PLE4, and ICP1 for each genome and replicate
7	PLE5_reads_counts	KDS40background, total reads mapped to the V. cholerae E7946 genome, PLE5, and ICP1 for each genome and replicate
8	DESeq2_NoPLE_T0vT4	KDS6 background differential expression analysis of V. cholerae E7946 genes only, between uninfected cells and 4 minutes post infection
9	DESeq2_KDS6v36	Differential expression analysis of V. cholerae E7946 genes only, between uninfected PLE(-) and PLE1(+) cultures
10	DESeq2_KDS6v37	Differential expression analysis of V. cholerae E7946 genes only, between uninfected PLE(-) and PLE2(+) cultures
11	DESeq2_KDS6v38	Differential expression analysis of V. cholerae E7946 genes only, between uninfected PLE(-) and PLE3(+) cultures
12	DESeq2_KDS6v39	Differential expression analysis of V. cholerae E7946 genes only, between uninfected PLE(-) and PLE4(+) cultures
13	DESeq2_KDS6v40	Differential expression analysis of V. cholerae E7946 genes only, between uninfected PLE(-) and PLE5(+) cultures
14	DESeq2_ICP1_in_KDS36_T16	Differential expression analysis of ICP1genes only, between PLE(-) and PLE1(+) cultures at 16 minutes post infection
15	DESeq2_ICP1_in_KDS37_T16	Differential expression analysis of ICP1genes only, between PLE(-) and PLE2(+) cultures at 16 minutes post infection
16	DESeq2_ICP1_in_KDS38_T16	Differential expression analysis of ICP1genes only, between PLE(-) and PLE3(+) cultures at 16 minutes post infection
17	DESeq2_ICP1_in_KDS39_T16	Differential expression analysis of ICP1genes only, between PLE(-) and PLE4(+) cultures at 16 minutes post infection
18	DESeq2_ICP1_in_KDS40_T16	Differential expression analysis of ICP1genes only, between PLE(-) and PLE5(+) cultures at 16 minutes post infection

## Sheet: NoPLE_reads_counts
			T0_1	T0_2	T0_3	T4_1	T4_2	T4_3	T8_1	T8_2	T8_3	T12_1	T12_2	T12_3	T16_1	T16_2	T16_3
Name	Chromosome	Region	Total gene reads	Total gene reads	Total gene reads	Total gene reads	Total gene reads	Total gene reads	Total gene reads	Total gene reads	Total gene reads	Total gene reads	Total gene reads	Total gene reads	Total gene reads	Total gene reads	Total gene reads
ORF1	ICP1_2006_E-delta_CR_delta_Cas2-3	complement(1..108)	0	0	0	0	0	0	0	1	1	1	4	0	2	3	0
ORF2	ICP1_2006_E-delta_CR_delta_Cas2-3	1426..1641	0	0	0	118	234	138	108	194	156	443	424	407	526	485	391
ORF3	ICP1_2006_E-delta_CR_delta_Cas2-3	1644..1829	0	0	0	39	117	65	37	108	84	227	220	248	330	243	250
ORF4	ICP1_2006_E-delta_CR_delta_Cas2-3	1798..2481	0	1	0	311	764	448	346	691	556	2169	1981	2203	3061	2345	2253
ORF5	ICP1_2006_E-delta_CR_delta_Cas2-3	2478..3263	0	0	0	301	719	400	270	805	575	1934	1868	2168	3113	2661	2546
ORF6	ICP1_2006_E-delta_CR_delta_Cas2-3	3242..3466	0	0	0	162	120	133	57	123	78	194	179	165	262	204	211
ORF7	ICP1_2006_E-delta_CR_delta_Cas2-3	complement(3523..3888)	0	0	0	8393	7633	9086	3317	4693	3028	1849	2042	1086	1515	1179	1164
ORF8	ICP1_2006_E-delta_CR_delta_Cas2-3	complement(3998..4327)	0	0	0	10042	8628	8984	3107	3944	2385	1387	1499	705	1077	772	679
ORF9	ICP1_2006_E-delta_CR_delta_Cas2-3	complement(4432..4590)	0	0	0	870	724	719	256	335	152	140	109	39	91	53	39
ORF10	ICP1_2006_E-delta_CR_delta_Cas2-3	complement(4610..4894)	0	0	0	6645	5219	4207	1570	1751	1009	774	720	317	627	390	332
ORF11	ICP1_2006_E-delta_CR_delta_Cas2-3	complement(5005..5196)	0	0	0	2429	1654	1337	499	468	240	215	204	62	155	76	77
ORF12	ICP1_2006_E-delta_CR_delta_Cas2-3	complement(5206..5412)	0	0	1	3269	2215	1397	566	702	299	339	244	82	185	84	73
ORF13	ICP1_2006_E-delta_CR_delta_Cas2-3	complement(5575..5766)	1	1	0	5508	5386	4306	1146	2171	748	647	811	254	493	319	251
ORF14	ICP1_2006_E-delta_CR_delta_Cas2-3	complement(5771..5929)	0	0	0	1692	1608	2205	529	647	343	209	270	97	138	95	83
ORF15	ICP1_2006_E-delta_CR_delta_Cas2-3	complement(5937..6113)	0	0	0	5207	4999	5465	1228	1635	868	634	598	216	373	242	190
ORF16	ICP1_2006_E-delta_CR_delta_Cas2-3	complement(6209..6499)	0	1	0	12958	11729	10681	2944	3924	1859	1382	1263	500	995	584	453
ORF17	ICP1_2006_E-delta_CR_delta_Cas2-3	complement(6516..6932)	0	2	0	30380	27757	26898	8761	10802	5651	4479	4142	1589	3303	1841	1621
ORF18	ICP1_2006_E-delta_CR_delta_Cas2-3	complement(7054..7332)	0	0	0	7212	7231	6134	2520	3400	1976	1685	1701	627	1287	817	621
ORF19	ICP1_2006_E-delta_CR_delta_Cas2-3	complement(7445..7591)	0	0	0	59	63	24	4	14	6	7	12	2	6	5	1
ORF20	ICP1_2006_E-delta_CR_delta_Cas2-3	complement(7682..7921)	0	0	0	5445	4333	3381	1229	1490	734	710	714	256	466	301	227
ORF21	ICP1_2006_E-delta_CR_delta_Cas2-3	complement(8270..8620)	0	0	0	3856	3411	1129	678	1794	482	933	1064	244	1165	443	452
ORF25	ICP1_2006_E-delta_CR_delta_Cas2-3	9492..9626	0	0	0	87	55	23	11	48	8	27	42	6	19	10	7
ORF26	ICP1_2006_E-delta_CR_delta_Cas2-3	complement(9749..9838)	0	0	0	0	0	0	0	0	0	0	0	0	0	0	0
ORF27	ICP1_2006_E-delta_CR_delta_Cas2-3	complement(10185..10406)	0	0	0	179	131	356	476	693	614	530	705	315	537	450	464
ORF28	ICP1_2006_E-delta_CR_delta_Cas2-3	complement(10407..11402)	0	0	0	2651	3054	6211	5297	9982	7698	5493	7813	3693	5829	4264	4508
ORF29	ICP1_2006_E-delta_CR_delta_Cas2-3	complement(11994..12173)	0	1	0	321	444	705	584	1747	1111	609	1202	406	481	342	234
ORF30	ICP1_2006_E-delta_CR_delta_Cas2-3	complement(12231..12458)	0	0	0	1366	2167	4085	2878	5987	5273	1886	3519	1684	1430	1212	1054
ORF31	ICP1_2006_E-delta_CR_delta_Cas2-3	complement(12474..12851)	0	0	1	2655	3968	6623	5086	9797	8851	3230	5961	2894	2305	2075	1813
ORF32	ICP1_2006_E-delta_CR_delta_Cas2-3	complement(12853..13068)	0	0	0	1094	1580	2451	1351	2727	2267	872	1635	751	596	524	473
ORF33	ICP1_2006_E-delta_CR_delta_Cas2-3	complement(13079..13363)	0	0	1	3227	5513	6943	3459	8229	6068	1817	4265	1997	1296	1196	1075
ORF34	ICP1_2006_E-delta_CR_delta_Cas2-3	complement(13466..13795)	0	0	0	4841	6189	9508	5317	10172	8292	2914	5289	2545	1985	1852	1520
ORF35	ICP1_2006_E-delta_CR_delta_Cas2-3	complement(13792..14052)	0	0	0	1933	2403	3608	2108	4282	3294	1288	2276	1116	823	772	672
ORF36	ICP1_2006_E-delta_CR_delta_Cas2-3	complement(14055..14690)	0	2	0	10908	13063	17415	9623	21154	16039	6155	11113	5047	4467	3887	3153
ORF37	ICP1_2006_E-delta_CR_delta_Cas2-3	complement(14697..14930)	0	0	0	2607	3062	5303	2811	4878	3826	1683	2404	1131	1117	843	677
ORF38	ICP1_2006_E-delta_CR_delta_Cas2-3	complement(14930..15109)	0	2	0	1183	1256	2166	1053	2023	1273	648	1017	406	442	376	251
ORF39	ICP1_2006_E-delta_CR_delta_Cas2-3	complement(15120..15443)	1	0	0	5425	5698	8036	4727	8618	6308	3316	4034	1865	2251	1536	1336
ORF40	ICP1_2006_E-delta_CR_delta_Cas2-3	complement(15551..16132)	2	0	1	15848	16778	26454	17691	33635	24796	12795	17757	7489	9274	6798	5470
ORF41	ICP1_2006_E-delta_CR_delta_Cas2-3	complement(16134..16457)	0	0	1	6190	7524	12481	6698	11643	9189	3755	5929	2639	2648	2195	1764
ORF42	ICP1_2006_E-delta_CR_delta_Cas2-3	complement(16459..16638)	0	0	0	1440	1705	2460	1191	2421	1698	759	1270	513	493	401	348
ORF43	ICP1_2006_E-delta_CR_delta_Cas2-3	complement(16650..16892)	0	0	0	5721	6867	9896	4817	8726	6363	2476	4272	1925	1806	1370	1205
ORF44	ICP1_2006_E-delta_CR_delta_Cas2-3	complement(16893..17087)	0	0	0	3270	3928	5931	2941	5443	3969	1702	2697	1104	1091	893	759
ORF45	ICP1_2006_E-delta_CR_delta_Cas2-3	complement(17093..17311)	0	2	0	5948	7433	9528	4340	9875	6333	2472	4864	1817	1734	1462	1154
ORF46	ICP1_2006_E-delta_CR_delta_Cas2-3	complement(17314..17544)	0	0	0	6036	7612	10188	4863	9596	6153	2362	4459	1818	1548	1272	1048
ORF47	ICP1_2006_E-delta_CR_delta_Cas2-3	17782..18090	0	1	0	7676	8017	12476	6504	11021	7770	4270	5606	2511	2923	1943	1819
ORF48	ICP1_2006_E-delta_CR_delta_Cas2-3	18093..18443	0	0	1	9912	11001	17735	9375	17259	13371	5654	8897	4152	3850	2813	2617
ORF49	ICP1_2006_E-delta_CR_delta_Cas2-3	18446..19018	0	1	0	14071	16530	26051	15565	32326	25611	10592	18189	8185	6683	5074	4750
ORF50	ICP1_2006_E-delta_CR_delta_Cas2-3	19015..19185	0	0	0	940	1152	2355	1225	2773	2241	829	1530	747	479	441	408
ORF51	ICP1_2006_E-delta_CR_delta_Cas2-3	19192..19533	0	0	0	5957	10210	15658	7357	20995	16317	3776	12677	6510	2551	3018	2980
ORF52	ICP1_2006_E-delta_CR_delta_Cas2-3	19552..19734	0	0	0	1049	1976	3373	1398	4749	3624	787	3180	1651	538	692	695
ORF53	ICP1_2006_E-delta_CR_delta_Cas2-3	complement(19889..20863)	0	2	1	996	1145	1650	1246	3038	2653	4897	10198	10222	6007	6883	8383
ORF54	ICP1_2006_E-delta_CR_delta_Cas2-3	complement(20847..21065)	0	0	0	24	22	29	14	43	55	315	780	895	340	566	735
ORF55	ICP1_2006_E-delta_CR_delta_Cas2-3	21137..21604	0	1	0	5695	10393	13806	4717	13447	10166	1911	7335	3548	1264	1764	1682
ORF56	ICP1_2006_E-delta_CR_delta_Cas2-3	21576..21776	0	0	0	1991	2508	4427	2142	4892	3483	1380	3106	1252	955	935	858
ORF57	ICP1_2006_E-delta_CR_delta_Cas2-3	21766..23805	2	2	2	29742	34070	64692	56569	107296	92610	46579	76240	33590	32053	28164	24347
ORF58	ICP1_2006_E-delta_CR_delta_Cas2-3	23821..26547	1	4	0	7126	6349	26313	58704	110442	110512	52926	99455	44183	36305	35372	29850
ORF59	ICP1_2006_E-delta_CR_delta_Cas2-3	26596..27414	0	1	0	647	422	1676	9559	17408	19242	11067	18949	9261	7277	6963	6178
ORF60	ICP1_2006_E-delta_CR_delta_Cas2-3	27398..27592	0	0	0	25	21	77	660	887	1196	779	1154	564	555	561	449
ORF61	ICP1_2006_E-delta_CR_delta_Cas2-3	27732..27947	0	0	0	4240	4124	5802	2461	3823	2117	1239	1431	557	718	529	467
ORF62	ICP1_2006_E-delta_CR_delta_Cas2-3	27950..28282	0	0	0	8241	8502	12898	6441	8966	6162	2766	3176	1451	1617	1238	1024
ORF63	ICP1_2006_E-delta_CR_delta_Cas2-3	28353..28631	0	0	0	6060	6104	7829	4407	8094	4756	2556	3351	1270	1738	1043	941
ORF64	ICP1_2006_E-delta_CR_delta_Cas2-3	28628..28879	0	0	1	5327	5087	8100	5624	8335	6103	3171	3513	1487	1823	1313	1078
ORF65	ICP1_2006_E-delta_CR_delta_Cas2-3	28892..29074	1	0	0	3383	3114	5431	3911	6855	5049	2889	3739	1490	1721	1262	1172
ORF66	ICP1_2006_E-delta_CR_delta_Cas2-3	29080..29307	0	2	0	4594	4452	6722	6050	10852	8287	5232	6702	2982	3420	2330	1966
ORF67	ICP1_2006_E-delta_CR_delta_Cas2-3	29310..29492	0	0	0	1589	1515	2967	3019	4803	4464	2565	3383	1576	1562	1279	996
ORF68	ICP1_2006_E-delta_CR_delta_Cas2-3	29770..30936	3	7	2	17239	17758	37846	55839	94595	99627	85333	116155	61496	66575	51920	46754
ORF69	ICP1_2006_E-delta_CR_delta_Cas2-3	complement(31047..31460)	0	0	0	81	88	170	194	307	308	1878	1812	3307	8272	7545	13273
ORF70	ICP1_2006_E-delta_CR_delta_Cas2-3	complement(31462..32529)	1	3	0	296	277	722	560	837	781	7945	6538	13476	32622	28416	47357
ORF71	ICP1_2006_E-delta_CR_delta_Cas2-3	complement(32531..32893)	0	1	0	36	30	60	79	121	119	2267	1944	3769	8153	7043	11432
ORF72	ICP1_2006_E-delta_CR_delta_Cas2-3	complement(32896..33681)	1	1	0	125	103	174	160	387	371	6083	5735	9148	21237	16939	25498
ORF73	ICP1_2006_E-delta_CR_delta_Cas2-3	complement(33744..35165)	0	1	0	154	117	454	422	643	795	14948	14688	23324	42584	37659	55526
ORF74	ICP1_2006_E-delta_CR_delta_Cas2-3	complement(35176..35580)	1	0	0	57	60	102	109	209	251	3702	4216	5894	8772	8275	12081
ORF75	ICP1_2006_E-delta_CR_delta_Cas2-3	complement(35590..36363)	0	1	0	66	80	245	226	422	661	8026	10654	14481	18377	19119	27638
ORF76	ICP1_2006_E-delta_CR_delta_Cas2-3	complement(36367..37380)	0	1	1	113	157	272	347	678	1189	10431	16086	19015	21651	23632	34486
ORF77	ICP1_2006_E-delta_CR_delta_Cas2-3	complement(37380..37793)	0	0	0	25	50	73	114	236	420	3850	5225	5613	7332	7180	9858
ORF78	ICP1_2006_E-delta_CR_delta_Cas2-3	complement(37783..38397)	0	1	0	519	585	604	479	1017	1139	8477	9558	9733	14941	13599	18874
ORF79	ICP1_2006_E-delta_CR_delta_Cas2-3	complement(38526..39503)	1	1	0	2025	2453	7168	5483	10818	8523	11196	12913	12319	25494	20300	31318
ORF80	ICP1_2006_E-delta_CR_delta_Cas2-3	complement(40024..40746)	1	2	0	6259	6855	10486	5370	9560	7314	11227	11211	11150	25260	17910	29078
ORF81	ICP1_2006_E-delta_CR_delta_Cas2-3	complement(41301..42329)	0	0	0	83	80	172	400	675	732	4630	4404	7042	13489	11859	19419
ORF82	ICP1_2006_E-delta_CR_delta_Cas2-3	complement(42560..43102)	1	1	0	19	12	38	180	377	420	3673	3239	4559	8676	7015	10932
ORF83	ICP1_2006_E-delta_CR_delta_Cas2-3	complement(43159..43620)	1	3	0	90	96	529	860	1253	1712	11509	10465	14396	23481	21621	35567
ORF84	ICP1_2006_E-delta_CR_delta_Cas2-3	complement(43622..45013)	1	3	1	860	770	1473	2386	4023	4828	32666	30336	39539	66276	56557	91769
ORF85	ICP1_2006_E-delta_CR_delta_Cas2-3	complement(45143..46120)	0	1	2	791	758	2063	2186	3780	3610	8861	9288	8876	13032	10782	14688
ORF86	ICP1_2006_E-delta_CR_delta_Cas2-3	complement(46120..46539)	0	0	0	674	747	1784	1487	2210	2125	3492	4137	3482	4478	4025	5036
ORF87	ICP1_2006_E-delta_CR_delta_Cas2-3	complement(46545..46920)	1	0	0	1011	1060	1936	1410	2331	2043	3002	3660	2675	3489	2930	3633
CRISPR 1 remnant	ICP1_2006_E-delta_CR_delta_Cas2-3	complement(47095..47247)	0	0	0	7	12	12	4	51	7	11	38	4	25	11	7
Csy4	ICP1_2006_E-delta_CR_delta_Cas2-3	complement(47284..47790)	0	1	1	6199	6354	15008	16646	31957	25922	16406	25214	10820	12848	9859	8366
Csy3	ICP1_2006_E-delta_CR_delta_Cas2-3	complement(47790..48710)	1	6	4	21817	22514	40127	35818	67125	52532	29846	43962	18439	22600	15839	13631
Csy2	ICP1_2006_E-delta_CR_delta_Cas2-3	complement(48703..49449)	0	1	0	5600	5792	12358	12141	23435	17468	8730	14145	5348	5956	4346	3523
Csy1	ICP1_2006_E-delta_CR_delta_Cas2-3	complement(49442..49981)	0	1	0	3330	3318	7102	6739	12771	9481	5120	7129	2930	3260	2087	1816
CRISPR 2 remnant	ICP1_2006_E-delta_CR_delta_Cas2-3	complement(49982..50073)	0	0	0	0	0	0	0	0	0	0	0	0	0	0	0
cas2-3	ICP1_2006_E-delta_CR_delta_Cas2-3	complement(50084..50206)	0	0	0	19	16	20	9	65	17	14	34	3	10	5	4
Cas1	ICP1_2006_E-delta_CR_delta_Cas2-3	complement(50190..51098)	0	1	0	7887	7464	14229	8519	14201	10286	5929	7181	2952	4258	2452	2262
putative_Rha_protein	ICP1_2006_E-delta_CR_delta_Cas2-3	51277..51915	0	0	0	4485	4076	7654	8700	12464	12846	8215	10150	5699	5609	3834	3750
ORF87.1	ICP1_2006_E-delta_CR_delta_Cas2-3	52295..52795	0	0	0	4603	6746	11992	8395	21099	17654	7308	18091	9587	5246	5588	5931
ORF91	ICP1_2006_E-delta_CR_delta_Cas2-3	complement(52936..53595)	0	0	0	129	100	346	234	409	491	3789	3378	4331	8905	6742	12000
ORF92	ICP1_2006_E-delta_CR_delta_Cas2-3	complement(53599..53931)	0	0	0	54	60	185	86	96	140	1170	861	1118	2482	1881	3131
ORF93	ICP1_2006_E-delta_CR_delta_Cas2-3	complement(53931..54293)	0	0	0	106	112	172	127	141	174	1630	1339	1582	3544	2539	4461
ORF94	ICP1_2006_E-delta_CR_delta_Cas2-3	complement(54293..54631)	0	0	0	90	103	127	105	115	134	1287	1099	1426	2910	2099	3724
ORF95	ICP1_2006_E-delta_CR_delta_Cas2-3	54782..55015	0	0	0	4480	4182	6489	4785	8013	5087	4070	3572	1550	3038	1220	1141
ORF96	ICP1_2006_E-delta_CR_delta_Cas2-3	55018..55227	0	0	0	2593	2538	5083	3739	5289	3964	2949	2603	1161	2082	901	796
ORF97	ICP1_2006_E-delta_CR_delta_Cas2-3	55224..55544	1	0	0	2698	2977	5190	2843	6248	3178	2224	2664	950	1667	783	899
ORF98	ICP1_2006_E-delta_CR_delta_Cas2-3	55680..55898	0	2	0	3593	3666	6797	3357	5892	4351	2453	3434	1608	1976	1312	1323
ORF99	ICP1_2006_E-delta_CR_delta_Cas2-3	55898..56086	0	0	0	1180	1323	2730	1184	2307	1703	931	1492	601	717	496	517
ORF100	ICP1_2006_E-delta_CR_delta_Cas2-3	56043..57710	2	1	1	12916	13474	33422	20238	41302	30740	18847	28552	12913	16752	10834	10888
ORF101	ICP1_2006_E-delta_CR_delta_Cas2-3	57716..58135	0	0	0	1612	1423	3536	3117	8481	5461	3117	5817	2182	2650	1813	1794
ORF102	ICP1_2006_E-delta_CR_delta_Cas2-3	58198..58779	0	1	1	6326	6306	9713	6972	14035	10607	5825	9460	4507	4462	3292	3480
ORF103	ICP1_2006_E-delta_CR_delta_Cas2-3	58790..59077	0	0	0	1679	1898	3984	2959	5476	4562	1938	3680	1911	1239	1146	1244
ORF104	ICP1_2006_E-delta_CR_delta_Cas2-3	59082..59381	0	0	0	1744	2207	5068	3369	9371	6474	2027	6560	2892	1467	1651	1694
ORF105	ICP1_2006_E-delta_CR_delta_Cas2-3	59384..59665	0	0	0	1025	1307	3464	3166	7167	5978	2078	5760	2826	1433	1596	1672
ORF106	ICP1_2006_E-delta_CR_delta_Cas2-3	59667..59918	0	1	0	616	722	2393	2728	6363	5086	2329	5276	2236	1730	1680	1503
ORF107	ICP1_2006_E-delta_CR_delta_Cas2-3	complement(60049..60576)	0	1	0	67	62	127	219	330	476	2558	3442	3653	3108	3408	5030
ORF108	ICP1_2006_E-delta_CR_delta_Cas2-3	60746..60910	0	0	0	944	911	1513	1085	1855	1132	627	882	344	427	266	267
ORF109	ICP1_2006_E-delta_CR_delta_Cas2-3	60945..61133	0	0	0	1050	946	1755	1234	2359	1355	812	1109	420	547	382	280
ORF110	ICP1_2006_E-delta_CR_delta_Cas2-3	61216..61536	0	0	0	2094	2040	3585	3412	6712	5758	3010	5349	2563	1905	1748	1437
ORF111	ICP1_2006_E-delta_CR_delta_Cas2-3	61548..61904	0	0	0	1787	1805	4149	4214	7974	7395	3487	6583	3183	2136	2128	1762
ORF112	ICP1_2006_E-delta_CR_delta_Cas2-3	61917..62711	0	3	1	2527	2434	6835	9295	18116	16814	9004	16160	7380	5945	5132	4219
ORF113	ICP1_2006_E-delta_CR_delta_Cas2-3	62797..63990	0	1	0	737	525	2089	4709	10034	8732	5689	9797	4149	4311	3635	2956
ORF113x	ICP1_2006_E-delta_CR_delta_Cas2-3	63929..64888	0	0	0	299	224	862	2596	5711	4882	3465	6357	2698	3044	2432	2175
ORF114	ICP1_2006_E-delta_CR_delta_Cas2-3	64888..65358	0	0	0	115	81	373	1259	2552	2374	1742	3246	1436	1903	1607	1988
ORF114.1	ICP1_2006_E-delta_CR_delta_Cas2-3	complement(65423..66031)	0	0	0	151	141	400	628	997	918	1654	1660	1432	3989	2529	6102
ORF114.2	ICP1_2006_E-delta_CR_delta_Cas2-3	complement(66034..66312)	0	0	0	78	52	110	130	180	158	402	310	330	930	616	1594
ORF119	ICP1_2006_E-delta_CR_delta_Cas2-3	66539..66940	1	1	1	8383	8224	16861	16317	28085	18672	14646	16514	6081	8571	5092	4546
ORF120	ICP1_2006_E-delta_CR_delta_Cas2-3	complement(66984..67550)	1	2	0	221	159	425	597	822	1616	14648	13315	15303	15505	16010	22375
ORF121	ICP1_2006_E-delta_CR_delta_Cas2-3	67683..68921	1	1	0	2113	1964	5237	5100	10612	9044	5734	9316	4532	6833	5502	7148
ORF122	ICP1_2006_E-delta_CR_delta_Cas2-3	complement(68963..69982)	1	4	2	601	530	2670	2111	3199	3499	49127	40122	81723	172969	155225	269174
ORF123	ICP1_2006_E-delta_CR_delta_Cas2-3	complement(70008..70391)	0	2	0	69	37	515	379	467	734	17095	14380	28439	51879	48463	79242
ORF124	ICP1_2006_E-delta_CR_delta_Cas2-3	complement(70407..71468)	1	6	1	69	60	541	575	893	1909	61104	59849	96612	164510	146124	224781
ORF125	ICP1_2006_E-delta_CR_delta_Cas2-3	complement(71477..72313)	0	1	1	140	144	403	470	913	1956	37477	40377	51214	75012	68381	95514
ORF126	ICP1_2006_E-delta_CR_delta_Cas2-3	complement(72323..72880)	0	0	0	114	175	272	385	733	1551	28410	28460	34097	52130	45930	64151
ORF127	ICP1_2006_E-delta_CR_delta_Cas2-3	complement(72985..74511)	0	0	1	500	393	1166	867	1117	1815	24240	21960	27015	46974	37701	51126
ORF128	ICP1_2006_E-delta_CR_delta_Cas2-3	complement(74740..76170)	0	0	0	154	96	715	1659	3105	2862	11660	13530	16498	24635	23557	31767
ORF129	ICP1_2006_E-delta_CR_delta_Cas2-3	complement(76424..76525)	0	0	0	0	0	0	0	0	0	1	1	1	1	4	2
ORF130	ICP1_2006_E-delta_CR_delta_Cas2-3	complement(76522..77712)	1	1	1	1034	870	2888	2899	5479	4654	13260	17485	16143	18843	18193	23355
ORF131	ICP1_2006_E-delta_CR_delta_Cas2-3	complement(77831..78223)	0	1	0	1774	1674	4571	3054	6746	4678	2245	4195	1724	1577	1362	1309
ORF132	ICP1_2006_E-delta_CR_delta_Cas2-3	complement(78238..78513)	0	0	0	1448	1368	3034	2041	3587	2606	1403	2314	953	960	796	801
ORF133	ICP1_2006_E-delta_CR_delta_Cas2-3	78662..79105	0	1	0	3921	3603	7692	3913	6835	4633	2742	3561	1538	1841	1349	1319
ORF134	ICP1_2006_E-delta_CR_delta_Cas2-3	79102..79557	0	0	0	1933	1579	3742	2498	5694	3449	2352	2881	1106	1714	1147	999
ORF135	ICP1_2006_E-delta_CR_delta_Cas2-3	complement(79601..79975)	0	0	2	29	14	73	104	143	263	3444	3267	4310	7969	6935	10362
igt135_136	ICP1_2006_E-delta_CR_delta_Cas2-3	complement(80092..80308)	0	0	0	15	21	84	110	277	280	2655	3445	3532	6602	6194	9756
ORF136	ICP1_2006_E-delta_CR_delta_Cas2-3	complement(80309..80491)	0	0	0	3	3	12	14	39	19	475	480	519	1138	984	1322
ORF137	ICP1_2006_E-delta_CR_delta_Cas2-3	complement(80493..81041)	0	0	0	71	67	145	220	338	372	4364	4285	6104	11735	9427	13519
ORF138	ICP1_2006_E-delta_CR_delta_Cas2-3	complement(81052..81507)	0	0	0	30	28	89	148	257	283	3674	3579	4327	9372	7352	9832
ORF139	ICP1_2006_E-delta_CR_delta_Cas2-3	complement(81521..81865)	0	0	0	45	39	97	155	295	355	3544	3784	4321	8137	6427	8835
igt139_140	ICP1_2006_E-delta_CR_delta_Cas2-3	complement(81979..82722)	3	15	3	6752	4914	17876	57055	85642	106222	162287	178592	140419	287919	211367	293433
ORF140	ICP1_2006_E-delta_CR_delta_Cas2-3	complement(82877..83128)	0	2	0	1077	799	2691	6878	11504	12097	8941	12988	7085	8290	6245	6358
ORF141	ICP1_2006_E-delta_CR_delta_Cas2-3	complement(83149..83334)	0	0	0	210	187	684	1578	3289	3208	1883	3344	1609	1476	1219	1110
ORF142	ICP1_2006_E-delta_CR_delta_Cas2-3	complement(83334..83516)	0	0	0	383	358	1194	2312	4521	4575	2307	4676	2190	1662	1500	1391
ORF143	ICP1_2006_E-delta_CR_delta_Cas2-3	complement(83519..83794)	0	0	0	1344	1238	3996	6370	13131	12501	5946	12884	6163	4477	4045	3867
ORF144	ICP1_2006_E-delta_CR_delta_Cas2-3	complement(83797..83991)	0	0	0	214	142	808	1731	3506	3259	1656	3347	1589	1305	1068	1030
ORF145	ICP1_2006_E-delta_CR_delta_Cas2-3	complement(83994..84224)	0	0	0	423	375	937	1833	4572	3681	2388	4906	1934	1909	1490	1246
ORF146	ICP1_2006_E-delta_CR_delta_Cas2-3	complement(84221..84760)	1	1	1	2176	1807	5415	9358	16405	15746	9457	15706	7754	6735	5660	5006
ORF147	ICP1_2006_E-delta_CR_delta_Cas2-3	complement(84757..86172)	0	2	1	2286	2038	9303	18421	37052	38531	18409	38547	19768	13463	13137	11944
ORF148	ICP1_2006_E-delta_CR_delta_Cas2-3	complement(86176..86304)	0	0	0	15	20	48	38	237	115	66	272	60	38	46	36
ORF149	ICP1_2006_E-delta_CR_delta_Cas2-3	complement(86301..86642)	0	1	0	1073	1510	4235	3649	10507	9992	2066	9220	5228	1323	2077	2111
ORF150	ICP1_2006_E-delta_CR_delta_Cas2-3	complement(86753..86980)	0	0	0	330	304	959	1300	2633	2976	959	2538	1448	598	635	717
ORF151	ICP1_2006_E-delta_CR_delta_Cas2-3	complement(86983..87141)	0	0	0	134	147	326	401	889	784	376	783	345	239	208	186
ORF152	ICP1_2006_E-delta_CR_delta_Cas2-3	complement(87206..87709)	0	0	0	1560	1160	4004	9339	20284	18407	9658	17181	7611	6149	4563	3838
ORF153	ICP1_2006_E-delta_CR_delta_Cas2-3	complement(87743..87832)	0	0	0	0	0	0	0	0	0	0	0	0	0	0	0
ORF154	ICP1_2006_E-delta_CR_delta_Cas2-3	complement(87829..87960)	0	0	0	21	7	77	109	511	290	143	464	100	111	83	63
ORF155	ICP1_2006_E-delta_CR_delta_Cas2-3	complement(88042..88209)	0	0	0	109	52	308	746	1733	1364	674	1329	570	434	334	260
ORF156	ICP1_2006_E-delta_CR_delta_Cas2-3	complement(88210..88398)	1	0	0	254	201	823	1620	3879	3277	1393	2983	1162	875	714	650
ORF157	ICP1_2006_E-delta_CR_delta_Cas2-3	complement(88395..88613)	0	0	0	353	239	1153	2295	3937	3703	1755	2826	1374	1094	835	741
ORF158	ICP1_2006_E-delta_CR_delta_Cas2-3	complement(88606..88863)	0	2	0	962	777	2845	4536	8550	7126	4231	6187	2620	2841	1732	1655
ORF159	ICP1_2006_E-delta_CR_delta_Cas2-3	complement(88866..89099)	0	1	0	1027	776	2696	3740	5761	5657	3241	4331	2015	2273	1379	1298
ORF161	ICP1_2006_E-delta_CR_delta_Cas2-3	complement(89108..89395)	0	0	0	1178	992	2772	3580	5933	4971	3027	3857	1742	2135	1125	1056
ORF164	ICP1_2006_E-delta_CR_delta_Cas2-3	89622..89681	0	0	0	0	0	0	0	0	0	0	0	0	0	0	0
ORF165	ICP1_2006_E-delta_CR_delta_Cas2-3	89755..91065	0	2	0	2835	2360	10086	11239	24175	19958	8070	16637	7741	5704	5234	5042
ORF166	ICP1_2006_E-delta_CR_delta_Cas2-3	91152..91535	0	0	0	388	255	1461	2409	4674	4245	1870	3406	1688	1398	1142	1166
ORF167	ICP1_2006_E-delta_CR_delta_Cas2-3	91541..91723	0	0	0	479	406	1293	1341	2675	2027	877	1738	776	611	547	582
ORF168	ICP1_2006_E-delta_CR_delta_Cas2-3	91723..91980	0	1	0	1047	951	2991	3474	6151	5180	2497	4209	2010	1871	1481	1517
ORF169	ICP1_2006_E-delta_CR_delta_Cas2-3	91992..92414	1	0	0	1196	783	2790	4267	8363	7064	4252	6357	2997	3524	2538	2524
ORF170	ICP1_2006_E-delta_CR_delta_Cas2-3	92414..93124	0	0	1	1443	948	4940	10365	18504	16666	10934	15663	7530	8798	6858	6322
ORF171	ICP1_2006_E-delta_CR_delta_Cas2-3	93121..93732	0	1	1	858	629	2992	6962	14469	13153	7145	12757	5859	6009	5258	4654
ORF172	ICP1_2006_E-delta_CR_delta_Cas2-3	93733..94443	0	0	0	1477	1119	4210	11936	23342	21530	11650	20434	9390	9383	8149	7445
ORF173	ICP1_2006_E-delta_CR_delta_Cas2-3	94525..95382	0	2	1	4287	2834	11252	27814	46458	45230	28921	41996	20252	22588	18010	17008
ORF174	ICP1_2006_E-delta_CR_delta_Cas2-3	95424..96692	0	2	1	1846	1006	6954	25531	47019	46091	24447	44989	21723	20544	19749	18960
ORF175	ICP1_2006_E-delta_CR_delta_Cas2-3	96693..96869	0	0	0	39	18	186	1233	2213	2335	1277	2270	993	906	855	800
ORF176	ICP1_2006_E-delta_CR_delta_Cas2-3	96859..98418	1	1	3	587	227	2979	33571	54083	66409	44500	66793	34224	31886	27858	25551
ORF177	ICP1_2006_E-delta_CR_delta_Cas2-3	98411..98959	0	2	0	129	57	536	9525	14757	20071	13226	21230	11123	9005	8631	7903
ORF178	ICP1_2006_E-delta_CR_delta_Cas2-3	98953..99183	0	0	0	58	23	164	2356	3672	5281	3210	6465	2892	2246	2190	1890
ORF179	ICP1_2006_E-delta_CR_delta_Cas2-3	99180..99845	0	1	1	173	88	772	13240	21135	30131	21298	34866	18844	14549	14240	12922
ORF180	ICP1_2006_E-delta_CR_delta_Cas2-3	99845..100033	0	0	0	13	4	34	775	1168	1682	1345	2257	1163	970	1007	818
ORF180.1	ICP1_2006_E-delta_CR_delta_Cas2-3	100092..100226	0	0	0	25	9	46	60	253	135	91	286	68	77	58	50
ORF181	ICP1_2006_E-delta_CR_delta_Cas2-3	100235..100630	1	2	0	1123	802	3299	9015	14677	17561	10358	16949	9617	6313	6440	6033
ORF182	ICP1_2006_E-delta_CR_delta_Cas2-3	100640..100831	0	0	0	100	76	360	1039	1897	2310	1267	2555	1343	853	897	758
ORF183	ICP1_2006_E-delta_CR_delta_Cas2-3	100844..101092	0	0	0	202	175	857	2549	5059	6109	2841	6358	3434	1711	1918	1951
ORF184	ICP1_2006_E-delta_CR_delta_Cas2-3	101096..101413	0	1	1	287	247	1345	5041	11551	11937	5638	15585	6899	3438	4338	3994
ORF185	ICP1_2006_E-delta_CR_delta_Cas2-3	101413..101793	0	1	1	338	161	1404	5989	11147	13525	6586	14227	8181	4147	4554	4265
ORF186	ICP1_2006_E-delta_CR_delta_Cas2-3	101797..102015	0	0	0	128	118	524	2011	3850	4792	2182	5236	2792	1324	1534	1415
ORF187	ICP1_2006_E-delta_CR_delta_Cas2-3	102017..102304	0	0	1	262	186	966	4078	8025	9838	5032	11578	5955	3165	3463	3145
ORF188	ICP1_2006_E-delta_CR_delta_Cas2-3	102305..102538	0	0	0	123	77	511	2714	4492	5912	3653	6840	3519	2193	2378	2092
ORF189	ICP1_2006_E-delta_CR_delta_Cas2-3	102541..103554	0	1	0	1340	794	4217	23172	37761	48199	35388	56846	30901	23809	21690	19193
ORF189.1	ICP1_2006_E-delta_CR_delta_Cas2-3	103565..103735	0	0	0	63	35	203	1247	2085	2488	1964	3167	1565	1285	1260	1059
ORF191	ICP1_2006_E-delta_CR_delta_Cas2-3	103815..103937	0	0	0	0	0	2	3	4	4	15	22	6	6	6	2
ORF192	ICP1_2006_E-delta_CR_delta_Cas2-3	104019..104429	0	1	1	399	217	1424	9965	15457	22901	19716	28669	18918	14805	14370	13339
ORF193	ICP1_2006_E-delta_CR_delta_Cas2-3	104499..105464	0	4	0	464	241	2236	21495	35017	54127	41303	68743	42511	32344	34643	30853
ORF194	ICP1_2006_E-delta_CR_delta_Cas2-3	105495..105803	0	0	0	40	25	342	5003	8374	13047	10313	18005	10109	7986	8724	7288
ORF195	ICP1_2006_E-delta_CR_delta_Cas2-3	105793..105954	0	1	0	4	1	24	418	645	923	885	1546	780	637	649	575
ORF196	ICP1_2006_E-delta_CR_delta_Cas2-3	105954..106790	2	4	1	96	31	678	15963	24331	38223	35387	54977	32970	26347	27551	25034
ORF197	ICP1_2006_E-delta_CR_delta_Cas2-3	106800..106958	0	1	0	5	2	21	458	949	1165	1166	2374	982	860	912	741
ORF198	ICP1_2006_E-delta_CR_delta_Cas2-3	106946..107413	0	3	0	30	12	170	6533	9803	16035	15515	23594	14812	11257	11723	10846
ORF199	ICP1_2006_E-delta_CR_delta_Cas2-3	107410..107631	0	0	0	5	3	61	2698	4174	6108	6304	10672	5578	4541	4707	3938
ORF200	ICP1_2006_E-delta_CR_delta_Cas2-3	107631..108143	0	2	0	565	347	1341	8812	13840	20078	19041	29613	17764	13756	14108	13126
ORF201	ICP1_2006_E-delta_CR_delta_Cas2-3	108143..108307	0	0	0	61	36	148	710	1228	1588	1608	2767	1417	1131	1173	975
ORF202	ICP1_2006_E-delta_CR_delta_Cas2-3	108318..108521	0	0	0	68	40	150	806	1812	2122	2052	4022	1907	1771	1630	1336
ORF203	ICP1_2006_E-delta_CR_delta_Cas2-3	108672..111902	3	6	13	1677	876	6337	64749	101019	143521	153396	237842	145114	115675	125921	114475
ORF204	ICP1_2006_E-delta_CR_delta_Cas2-3	111914..113266	1	3	7	198	59	865	21631	31628	50271	62416	89166	57854	50436	53438	48021
ORF205	ICP1_2006_E-delta_CR_delta_Cas2-3	113372..113866	1	2	0	784	427	2043	9970	16604	21654	22665	33167	20324	17390	17236	15088
ORF206	ICP1_2006_E-delta_CR_delta_Cas2-3	114051..114269	0	0	0	91	31	294	1825	2488	4209	3482	5391	3555	2531	3014	2512
ORF207	ICP1_2006_E-delta_CR_delta_Cas2-3	114266..114982	1	4	1	395	167	1802	13859	21357	30684	27587	46992	29497	20725	25209	21950
ORF208	ICP1_2006_E-delta_CR_delta_Cas2-3	115013..115825	0	2	2	185	69	1065	12139	19473	28325	26205	45221	29567	20436	25646	22435
ORF209	ICP1_2006_E-delta_CR_delta_Cas2-3	115837..116469	0	2	0	75	21	376	5911	12861	15810	20315	34918	19176	18298	19072	16649
ORF210	ICP1_2006_E-delta_CR_delta_Cas2-3	116539..116721	0	0	0	67	28	155	874	1300	1765	1984	2917	1674	1501	1654	1439
ORF211	ICP1_2006_E-delta_CR_delta_Cas2-3	116731..117711	1	2	0	407	192	1388	13410	20486	29309	34454	50371	31239	26858	29215	26515
ORF212	ICP1_2006_E-delta_CR_delta_Cas2-3	117814..118020	0	0	0	170	119	696	1312	2653	2786	1079	2898	1385	684	821	772
ORF213	ICP1_2006_E-delta_CR_delta_Cas2-3	118033..118314	0	1	0	222	162	901	2372	4702	5206	2217	4895	2570	1414	1503	1464
ORF214	ICP1_2006_E-delta_CR_delta_Cas2-3	118301..118489	0	1	0	55	29	148	522	1128	1207	651	1133	580	392	420	351
ORF215	ICP1_2006_E-delta_CR_delta_Cas2-3	118502..119854	0	3	0	690	357	3093	17364	29775	34085	22694	36348	18444	14640	13203	11405
ORF216	ICP1_2006_E-delta_CR_delta_Cas2-3	119936..120073	0	0	0	9	0	22	38	171	70	76	152	32	62	46	34
ORF217	ICP1_2006_E-delta_CR_delta_Cas2-3	120073..120306	0	0	0	132	57	465	1743	2568	2924	1712	2581	1321	1227	976	915
ORF218	ICP1_2006_E-delta_CR_delta_Cas2-3	120308..120736	0	0	0	350	123	1080	5527	8278	9470	6484	8983	4588	4414	3391	3168
ORF219	ICP1_2006_E-delta_CR_delta_Cas2-3	120738..120983	0	0	0	152	72	393	1847	3584	3317	2678	3758	1749	1877	1391	1320
ORF220	ICP1_2006_E-delta_CR_delta_Cas2-3	120971..121231	0	0	0	116	49	466	2652	3566	4453	3127	4344	2263	2043	1737	1583
ORF221	ICP1_2006_E-delta_CR_delta_Cas2-3	121231..121848	0	0	1	240	82	1040	8010	11964	14417	10913	14918	7893	7582	6167	5638
ORF222	ICP1_2006_E-delta_CR_delta_Cas2-3	121864..122076	0	0	0	25	13	115	1264	1922	2300	1744	2444	1203	1098	983	817
ORF223	ICP1_2006_E-delta_CR_delta_Cas2-3	122089..122508	0	0	0	86	20	453	5262	7426	10036	7721	9995	5748	4822	4325	3657
ORF225	ICP1_2006_E-delta_CR_delta_Cas2-3	122689..123447	0	1	0	493	170	1563	12346	19397	22480	17408	24185	12792	10919	9484	8292
ORF226	ICP1_2006_E-delta_CR_delta_Cas2-3	123459..123689	1	2	0	59	15	259	2392	3645	4274	2956	5046	2360	1877	1704	1462
ORF227	ICP1_2006_E-delta_CR_delta_Cas2-3	123706..124017	0	0	2	47	26	245	3110	5896	6765	5272	8104	4320	3469	3271	2818
putative_DNA-methyltransferase_short	ICP1_2006_E-delta_CR_delta_Cas2-3	124234..124467	0	0	0	41	16	226	2617	4012	5153	3560	6236	3114	2445	2440	2189
putative_DNA-methyltransferase	ICP1_2006_E-delta_CR_delta_Cas2-3	124510..125232	0	0	1	79	24	454	8105	12878	16564	12964	21303	11667	9159	9226	8164
CSW01_RS14105	E7946_chr2	complement(361..549)	0	0	2	1	0	0	0	0	0	0	0	0	0	0	0
CSW01_RS14110	E7946_chr2	1134..3110	394	772	676	283	161	170	114	89	74	93	72	38	112	60	49
CSW01_RS14115	E7946_chr2	complement(3330..3944)	23	33	25	11	6	10	16	24	26	20	28	21	28	26	27
CSW01_RS14120	E7946_chr2	4154..4351	9	30	55	20	9	13	18	3	8	5	4	2	4	9	8
CSW01_RS14125	E7946_chr2	4445..4723	353	940	663	119	129	101	25	37	24	26	42	13	28	19	25
CSW01_RS14130	E7946_chr2	4811..5530	1754	3671	2992	826	792	704	303	385	273	224	193	135	179	121	131
CSW01_RS14135	E7946_chr2	5645..6520	48	116	98	42	36	54	20	18	12	4	9	8	10	7	6
CSW01_RS14140	E7946_chr2	complement(6624..8285)	23	38	35	14	6	19	6	6	4	3	4	1	15	2	0
CSW01_RS14145	E7946_chr2	8288..8482	0	0	0	0	0	0	0	0	0	0	0	0	1	0	0
CSW01_RS14150	E7946_chr2	8563..8919	89	77	66	10	7	10	4	6	2	6	3	2	3	3	10
CSW01_RS14155	E7946_chr2	complement(8986..11751)	208	1318	749	401	81	125	130	37	49	67	22	16	41	10	22
CSW01_RS14160	E7946_chr2	12271..14724	889	19779	9886	6860	1991	2304	2325	1243	1090	1372	685	356	752	306	283
CSW01_RS14165	E7946_chr2	14810..16990	333	10567	6154	2818	1653	1940	859	887	738	307	358	158	141	147	119
CSW01_RS14170	E7946_chr2	17196..19385	311	4216	2831	840	813	1148	450	559	396	166	215	85	71	111	85
CSW01_RS14175	E7946_chr2	complement(19519..19698)	0	2	2	0	0	1	0	0	0	0	1	0	0	0	0
CSW01_RS14180	E7946_chr2	19780..20298	41	38	87	54	26	116	22	22	50	19	12	25	40	20	45
CSW01_RS14185	E7946_chr2	20426..22510	36	33	49	19	14	49	17	13	23	7	11	10	5	3	12
CSW01_RS14190	E7946_chr2	22510..23397	17	34	37	18	6	25	0	3	11	9	4	1	3	6	3
CSW01_RS14195	E7946_chr2	23394..26651	96	145	174	84	32	116	31	39	45	33	22	28	35	21	21
CSW01_RS14200	E7946_chr2	26652..27380	40	82	65	20	13	24	9	9	13	4	7	4	5	4	4
CSW01_RS14205	E7946_chr2	27483..27884	14	31	21	5	5	10	8	5	13	3	3	4	1	2	4
CSW01_RS14210	E7946_chr2	complement(28057..29097)	15	38	29	5	2	13	6	3	3	2	5	3	5	2	4
CSW01_RS14215	E7946_chr2	complement(29213..30205)	25	49	41	17	2	7	3	8	7	5	5	1	8	9	7
CSW01_RS14220	E7946_chr2	30483..31871	44	537	355	107	56	44	35	29	22	27	19	5	16	10	9
CSW01_RS14225	E7946_chr2	complement(31967..32602)	101	266	199	29	22	35	16	19	13	17	11	4	7	7	9
CSW01_RS14230	E7946_chr2	33034..35583	26	47	51	14	15	29	17	14	25	12	15	12	13	6	15
CSW01_RS14235	E7946_chr2	complement(35605..35859)	0	1	0	1	0	1	1	1	0	0	1	0	0	0	0
CSW01_RS14240	E7946_chr2	35949..36683	32	101	70	52	21	36	26	33	12	17	14	5	15	12	12
CSW01_RS14245	E7946_chr2	36684..37526	35	70	68	28	24	25	8	22	12	15	15	3	14	4	7
CSW01_RS14250	E7946_chr2	complement(37647..39212)	21	41	25	19	12	5	10	10	8	8	10	2	7	7	5
CSW01_RS14255	E7946_chr2	complement(39310..39870)	5	9	11	8	4	4	3	1	3	2	2	2	1	0	1
CSW01_RS14260	E7946_chr2	40279..42153	25	42	67	26	13	36	18	21	28	12	14	14	11	8	14
CSW01_RS14265	E7946_chr2	complement(42213..43085)	9	18	18	4	3	6	7	6	3	1	2	0	1	2	0
CSW01_RS14270	E7946_chr2	43273..44025	60	140	141	47	41	55	35	50	40	31	49	19	26	33	27
CSW01_RS14275	E7946_chr2	complement(44079..45296)	264	587	491	63	26	58	33	22	34	32	30	8	20	18	18
CSW01_RS14280	E7946_chr2	complement(45637..46089)	93	314	325	102	34	68	27	27	22	30	19	12	23	9	12
CSW01_RS14285	E7946_chr2	complement(46103..46684)	57	77	63	24	10	11	3	5	7	3	0	4	3	5	4
CSW01_RS14290	E7946_chr2	complement(46681..47103)	37	85	42	14	6	6	2	5	3	4	2	2	3	2	3
CSW01_RS14295	E7946_chr2	complement(47302..48228)	281	285	235	60	51	53	29	24	21	27	26	11	14	10	14
gltS	E7946_chr2	48767..49993	423	525	491	142	85	110	52	50	42	42	36	17	48	23	31
CSW01_RS14305	E7946_chr2	complement(50072..50830)	75	181	156	40	10	40	18	12	15	15	15	11	13	8	10
CSW01_RS14310	E7946_chr2	50962..51246	31	59	56	17	14	30	15	11	10	9	6	5	9	4	3
CSW01_RS14315	E7946_chr2	51479..54733	260	373	382	168	118	164	64	66	68	58	37	13	46	21	45
CSW01_RS14320	E7946_chr2	complement(54928..56058)	73	227	221	53	66	102	40	31	50	28	24	21	25	22	24
CSW01_RS14325	E7946_chr2	complement(56058..56447)	26	111	76	16	11	24	7	9	9	9	2	4	8	2	13
CSW01_RS14330	E7946_chr2	complement(56582..58162)	59	352	297	120	52	90	19	14	25	16	12	6	18	11	17
CSW01_RS14335	E7946_chr2	complement(58143..59666)	94	740	469	155	66	68	43	36	38	33	22	9	29	12	30
CSW01_RS14340	E7946_chr2	complement(59785..61254)	135	4727	3049	945	257	235	128	93	59	68	76	39	32	24	40
deoD_2	E7946_chr2	complement(61319..62029)	199	9631	6107	1667	511	463	341	209	184	198	121	66	103	70	80
CSW01_RS14350	E7946_chr2	complement(62115..62294)	0	0	0	0	0	0	0	0	0	1	0	0	0	0	0
CSW01_RS14355	E7946_chr2	62336..63304	55	116	128	48	39	46	23	26	12	15	16	7	9	5	8
CSW01_RS14360	E7946_chr2	63294..64091	49	99	97	34	18	50	28	21	20	9	15	4	7	6	7
CSW01_RS14365	E7946_chr2	64101..65510	67	165	129	52	47	52	30	28	34	14	22	14	18	6	9
CSW01_RS14370	E7946_chr2	65519..66439	85	140	132	59	49	66	39	34	39	31	33	16	22	18	8
CSW01_RS14375	E7946_chr2	complement(66525..66773)	852	1568	1832	943	831	1281	571	734	554	411	385	173	214	170	160
CSW01_RS14380	E7946_chr2	67303..68661	677	881	719	358	406	394	155	219	166	106	121	54	101	89	83
CSW01_RS14385	E7946_chr2	68874..70871	60	431	236	48	121	78	33	82	42	33	61	19	35	39	31
CSW01_RS14390	E7946_chr2	70871..73012	31	380	146	12	182	82	7	88	41	9	46	21	11	42	27
CSW01_RS14395	E7946_chr2	73022..75328	31	254	109	24	183	93	9	94	31	10	56	15	11	33	14
CSW01_RS14400	E7946_chr2	75325..76767	20	171	51	14	105	56	7	48	19	4	26	5	7	13	12
CSW01_RS14405	E7946_chr2	76764..77324	16	81	49	14	33	27	8	34	20	10	36	1	8	9	5
CSW01_RS14410	E7946_chr2	complement(77458..79101)	49	114	60	15	20	18	5	15	6	4	4	5	5	2	5
CSW01_RS14415	E7946_chr2	79472..80293	5	11	11	5	2	1	3	8	1	1	11	5	4	10	4
pstC	E7946_chr2	80371..81291	2	8	10	4	2	3	4	3	2	6	1	1	1	2	1
pstA_2	E7946_chr2	81297..82160	4	8	8	3	6	1	2	0	1	1	3	1	0	0	0
CSW01_RS14430	E7946_chr2	82165..82944	11	13	16	4	5	4	2	4	5	6	2	2	0	1	1
CSW01_RS14435	E7946_chr2	complement(82991..84091)	39	20	26	13	8	10	5	1	8	6	6	5	4	5	3
CSW01_RS14440	E7946_chr2	complement(84088..84555)	14	14	9	5	5	4	3	4	4	9	4	2	5	3	2
CSW01_RS14445	E7946_chr2	84494..84682	4	1	2	2	1	3	0	0	1	1	0	0	3	0	1
CSW01_RS14450	E7946_chr2	complement(84846..86222)	259	202	215	204	257	225	49	69	55	44	42	16	29	18	19
CSW01_RS14455	E7946_chr2	complement(86657..88318)	221	260	324	99	35	64	25	14	28	28	28	17	30	8	22
CSW01_RS14460	E7946_chr2	88623..88955	50	39	41	31	5	18	10	12	11	10	6	2	9	2	3
CSW01_RS14465	E7946_chr2	89147..90439	1716	2613	2092	750	614	774	432	508	435	332	399	171	324	219	212
CSW01_RS14470	E7946_chr2	complement(90557..92380)	54	102	55	32	21	24	21	19	19	20	17	5	19	12	17
CSW01_RS14475	E7946_chr2	complement(92603..93490)	24	50	35	13	20	16	6	6	10	1	7	3	6	3	6
CSW01_RS14480	E7946_chr2	93580..94791	11	22	17	11	7	6	8	4	13	7	9	3	8	7	6
soxR	E7946_chr2	complement(94833..95279)	16	18	18	15	6	8	9	6	6	2	5	2	2	2	6
CSW01_RS14490	E7946_chr2	95458..96660	7	22	18	9	11	15	7	11	11	4	9	2	4	2	2
CSW01_RS14495	E7946_chr2	96761..97141	76	167	113	45	42	31	18	17	10	13	9	6	4	4	6
CSW01_RS14500	E7946_chr2	97215..97379	29	19	19	9	9	4	7	4	2	7	3	3	1	3	2
CSW01_RS14505	E7946_chr2	complement(97508..98809)	110	422	335	82	39	60	31	22	16	29	31	23	37	24	32
CSW01_RS14510	E7946_chr2	complement(99074..99967)	20	30	34	17	4	5	3	3	4	5	4	2	8	5	4
CSW01_RS14515	E7946_chr2	100197..100493	29	37	34	13	3	14	4	6	14	8	5	4	7	1	3
CSW01_RS14520	E7946_chr2	complement(100664..101293)	30	51	45	16	16	12	7	8	6	2	5	8	5	5	4
CSW01_RS14525	E7946_chr2	101794..102150	3	1	5	1	1	2	2	2	0	1	0	1	0	2	0
CSW01_RS14530	E7946_chr2	102419..103117	2	6	2	1	0	1	1	0	1	1	0	0	2	1	3
CSW01_RS14535	E7946_chr2	103160..104383	37	54	48	15	8	13	11	5	14	14	4	4	20	6	9
CSW01_RS14540	E7946_chr2	complement(104396..105112)	190	293	286	73	50	57	33	33	36	42	27	27	47	22	39
CSW01_RS14545	E7946_chr2	105230..105424	0	0	0	0	2	0	0	0	0	0	0	0	0	0	0
pncB	E7946_chr2	105511..106818	380	735	441	166	154	123	84	84	50	89	55	30	76	61	52
CSW01_RS14555	E7946_chr2	106849..107889	207	380	260	126	107	82	54	52	47	53	39	25	41	29	30
CSW01_RS14560	E7946_chr2	complement(107926..108297)	61	80	73	40	23	24	11	13	13	17	11	5	6	4	4
CSW01_RS14565	E7946_chr2	complement(108297..109853)	127	203	147	45	37	47	20	25	8	18	19	11	14	9	7
CSW01_RS14570	E7946_chr2	complement(110029..110688)	150	220	194	55	45	51	36	41	24	24	25	11	23	11	15
CSW01_RS14575	E7946_chr2	110869..112647	123	282	205	100	100	91	64	89	62	39	48	35	52	43	34
CSW01_RS14580	E7946_chr2	complement(112689..114368)	202	261	189	53	32	33	12	16	16	17	15	14	23	8	10
CSW01_RS14585	E7946_chr2	115140..115424	13	27	33	2	4	19	6	4	5	3	2	2	7	4	1
CSW01_RS14590	E7946_chr2	115408..116412	41	111	82	29	27	42	9	17	14	8	11	8	10	8	7
CSW01_RS14595	E7946_chr2	116844..117350	152	765	776	189	111	115	39	41	34	19	16	19	17	6	18
CSW01_RS14600	E7946_chr2	117391..118869	355	2091	2096	612	368	493	165	155	174	79	84	62	64	46	69
CSW01_RS14605	E7946_chr2	118872..119309	75	349	281	110	58	77	25	18	27	14	9	11	10	1	13
vasA	E7946_chr2	119315..121084	173	902	753	200	61	108	37	20	47	22	16	17	17	15	23
CSW01_RS14615	E7946_chr2	121048..122064	40	355	318	104	45	82	23	20	18	5	5	8	12	6	14
CSW01_RS14620	E7946_chr2	122067..123554	95	552	546	154	107	126	35	37	30	13	20	14	9	11	16
CSW01_RS14625	E7946_chr2	123557..124033	53	202	206	62	62	52	21	19	17	14	10	7	7	9	5
CSW01_RS14630	E7946_chr2	124040..125374	114	399	506	105	138	167	74	65	51	37	34	19	24	17	25
CSW01_RS14635	E7946_chr2	125377..126150	78	194	260	57	80	83	32	37	29	12	15	8	8	11	10
clpV	E7946_chr2	126176..128785	279	657	886	325	584	628	218	401	341	84	175	76	54	62	88
CSW01_RS14645	E7946_chr2	128788..130380	139	270	393	140	308	348	132	232	216	62	116	55	30	47	38
CSW01_RS14650	E7946_chr2	130350..131033	36	72	98	36	83	124	26	83	81	19	31	16	10	11	15
CSW01_RS14655	E7946_chr2	131043..132452	93	172	208	68	204	267	94	197	155	33	83	37	21	38	28
icmF	E7946_chr2	132468..136013	252	447	518	229	364	695	223	448	421	140	186	102	85	71	96
CSW01_RS14665	E7946_chr2	136061..137326	64	111	119	45	58	119	27	94	59	22	27	9	10	11	9
CSW01_RS14670	E7946_chr2	137377..137619	6	14	10	6	4	8	4	4	8	1	6	0	0	1	0
CSW01_RS14675	E7946_chr2	137579..140632	164	331	329	146	120	248	93	167	194	45	72	38	17	18	39
CSW01_RS14680	E7946_chr2	140629..140997	82	119	164	65	36	54	22	28	25	16	16	7	14	3	7
CSW01_RS14685	E7946_chr2	complement(141145..141405)	23	57	44	18	21	18	6	17	10	8	9	3	6	10	3
CSW01_RS14690	E7946_chr2	141689..142108	3	19	19	1	1	2	1	3	3	1	3	2	2	0	0
CSW01_RS14695	E7946_chr2	142135..143637	11	83	39	8	1	5	1	7	7	2	4	4	0	5	6
CSW01_RS14700	E7946_chr2	143634..144635	3	46	28	8	7	3	5	5	5	0	1	5	3	1	2
CSW01_RS14705	E7946_chr2	144690..145574	3	88	52	17	16	11	10	10	8	11	3	1	2	1	5
CSW01_RS14710	E7946_chr2	145713..146633	8	50	42	13	5	13	7	6	7	9	10	2	2	3	0
CSW01_RS14715	E7946_chr2	146644..147648	86	179	129	40	16	23	14	7	15	19	16	12	18	7	10
CSW01_RS14720	E7946_chr2	147774..148340	26	51	53	8	2	11	2	5	3	2	4	0	1	3	0
CSW01_RS14725	E7946_chr2	148386..148508	0	0	1	0	0	1	0	0	0	0	0	0	0	0	0
CSW01_RS14730	E7946_chr2	148505..149236	31	50	37	18	5	8	5	2	1	3	3	11	7	5	7
CSW01_RS14735	E7946_chr2	149376..150056	42	84	60	21	13	21	12	14	9	9	18	4	15	5	4
CSW01_RS14740	E7946_chr2	complement(150109..151176)	35	721	530	135	36	44	22	25	21	16	19	9	11	10	14
glpT	E7946_chr2	complement(151330..152688)	18	2159	1496	264	73	90	70	55	58	41	40	17	38	20	24
CSW01_RS14750	E7946_chr2	complement(153114..153461)	18	34	33	19	12	8	7	7	5	7	2	2	1	3	3
CSW01_RS14755	E7946_chr2	153869..155077	21	50	39	10	9	17	10	12	10	18	17	6	14	13	10
CSW01_RS14760	E7946_chr2	complement(155192..157246)	44	91	64	29	13	14	10	9	9	8	6	8	16	7	13
CSW01_RS14765	E7946_chr2	157536..158888	45	131	116	57	23	37	29	20	27	16	23	13	17	11	9
CSW01_RS14770	E7946_chr2	158954..159064	0	0	0	0	0	0	0	0	0	0	0	0	0	0	0
CSW01_RS14775	E7946_chr2	159190..160197	16	38	32	9	6	7	9	10	10	6	11	4	6	11	3
CSW01_RS14780	E7946_chr2	160371..162512	4	31	14	6	4	10	9	4	15	5	12	5	9	4	7
CSW01_RS14785	E7946_chr2	162509..163720	13	40	27	5	8	5	7	7	7	5	5	8	3	6	1
CSW01_RS14790	E7946_chr2	164093..167836	32	53	60	30	15	33	22	23	19	16	22	8	16	8	10
CSW01_RS14795	E7946_chr2	167984..168490	357	447	371	95	70	76	37	35	22	47	27	13	26	27	19
CSW01_RS14800	E7946_chr2	168619..169971	34	36	29	11	10	7	4	3	7	5	9	0	10	1	3
CSW01_RS14805	E7946_chr2	complement(170046..170369)	1	4	6	1	1	0	1	3	0	0	0	0	1	0	0
CSW01_RS14810	E7946_chr2	complement(170369..170680)	2	4	8	1	1	1	0	0	0	0	0	2	1	1	0
CSW01_RS14815	E7946_chr2	complement(170640..171116)	6	6	5	2	1	2	4	1	0	2	0	0	1	0	2
CSW01_RS14820	E7946_chr2	complement(171113..172609)	10	30	21	4	5	6	3	6	3	2	3	0	2	5	4
CSW01_RS14825	E7946_chr2	complement(172606..172959)	4	3	4	0	1	3	0	1	0	0	0	0	0	0	0
CSW01_RS14830	E7946_chr2	complement(172959..175634)	45	70	65	25	19	27	10	21	15	11	13	7	13	8	12
CSW01_RS14835	E7946_chr2	complement(175781..175981)	1	2	0	0	0	0	0	0	0	1	0	0	0	0	2
CSW01_RS14840	E7946_chr2	complement(176053..176994)	8	7	11	4	6	6	5	3	2	5	1	2	3	2	1
CSW01_RS14845	E7946_chr2	complement(177190..178425)	2	13	16	7	6	2	2	5	2	3	2	4	2	3	1
tnaA	E7946_chr2	complement(178504..179922)	16	126	84	16	6	7	5	6	6	6	6	2	4	4	5
tnaC	E7946_chr2	complement(180394..180465)	0	0	0	0	0	0	0	0	0	0	0	0	0	0	0
CSW01_RS14860	E7946_chr2	180703..180915	16	38	20	3	5	3	0	1	2	1	2	0	2	1	1
CSW01_RS14865	E7946_chr2	complement(180985..181467)	41	60	46	14	8	5	8	3	6	10	9	3	13	5	3
CSW01_RS14870	E7946_chr2	181876..184008	50	237	179	73	16	20	17	11	16	15	17	7	6	7	14
CSW01_RS14875	E7946_chr2	184254..184466	1568	1857	1300	1572	1477	1026	623	947	440	429	481	154	278	217	150
CSW01_RS14880	E7946_chr2	complement(184756..185472)	144	205	227	67	48	49	19	20	19	22	12	14	26	19	17
CSW01_RS14885	E7946_chr2	complement(185633..187285)	72	191	194	56	46	68	22	20	22	15	12	12	15	13	14
CSW01_RS14890	E7946_chr2	complement(187279..189219)	65	185	223	68	36	47	26	15	18	14	22	9	23	13	14
CSW01_RS14895	E7946_chr2	complement(189221..190177)	40	101	118	35	24	43	18	6	20	8	9	10	12	5	6
CSW01_RS14900	E7946_chr2	complement(190164..190652)	50	84	104	13	4	12	8	9	5	3	6	4	7	9	6
CSW01_RS14905	E7946_chr2	complement(190649..191584)	36	113	140	30	26	22	12	7	21	9	9	7	7	16	20
CSW01_RS14910	E7946_chr2	complement(191588..192544)	79	241	194	40	36	37	10	26	39	18	31	15	23	23	25
CSW01_RS14915	E7946_chr2	192829..194763	139	376	284	155	65	69	55	32	40	51	36	17	27	15	10
CSW01_RS14920	E7946_chr2	194820..195023	86	114	117	29	28	36	14	17	14	25	14	7	20	13	6
CSW01_RS14925	E7946_chr2	complement(195299..195952)	37	61	56	15	8	13	7	10	11	12	9	5	12	5	13
CSW01_RS14930	E7946_chr2	196598..197806	319	531	358	57	50	54	30	31	46	35	54	31	25	20	33
pepT	E7946_chr2	198057..199289	18	15	36	8	2	9	4	2	2	7	3	3	3	5	1
CSW01_RS14940	E7946_chr2	199461..200336	55	91	78	32	18	16	14	12	11	6	14	7	8	6	5
CSW01_RS14945	E7946_chr2	complement(200333..201925)	61	162	136	35	40	39	15	20	22	6	14	3	17	16	9
CSW01_RS14950	E7946_chr2	202116..203300	16	37	20	5	7	8	5	5	3	2	2	0	2	2	3
CSW01_RS14955	E7946_chr2	complement(203444..203653)	507	1179	1058	510	443	418	163	185	93	84	95	52	53	50	39
CSW01_RS14960	E7946_chr2	204012..204239	13	15	8	7	2	6	4	1	1	7	3	0	4	1	1
CSW01_RS14965	E7946_chr2	204627..205004	209	281	270	65	19	15	13	12	11	12	6	8	18	5	16
CSW01_RS14970	E7946_chr2	205239..205517	1	1	4	1	0	0	0	0	0	0	0	0	1	0	1
CSW01_RS14975	E7946_chr2	205604..206608	109	195	111	38	39	33	15	31	15	17	16	9	19	9	13
CSW01_RS14980	E7946_chr2	206608..207054	29	57	45	17	17	16	13	15	8	5	9	1	5	3	1
CSW01_RS14985	E7946_chr2	207092..208576	98	162	127	41	46	67	19	39	18	16	22	19	5	15	15
CSW01_RS14990	E7946_chr2	complement(208565..209560)	343	683	526	207	169	166	75	70	49	58	45	16	40	28	24
CSW01_RS14995	E7946_chr2	209743..211086	461	328	291	183	74	114	77	29	62	97	26	27	63	6	36
CSW01_RS15000	E7946_chr2	complement(211088..211930)	107	153	130	31	24	21	19	18	7	16	10	9	16	5	17
CSW01_RS15005	E7946_chr2	complement(211996..212544)	10	12	8	1	0	4	3	5	2	0	0	0	2	0	0
CSW01_RS15010	E7946_chr2	complement(212660..213037)	11	8	6	0	0	2	2	1	3	4	0	2	4	2	1
CSW01_RS15015	E7946_chr2	213202..214245	264	465	413	105	89	116	29	41	46	37	23	25	30	21	19
CSW01_RS15020	E7946_chr2	214569..215720	277	407	292	74	66	70	34	26	28	26	33	22	39	26	19
CSW01_RS15025	E7946_chr2	215844..217760	298	584	425	137	118	87	27	34	23	19	25	15	24	11	15
CSW01_RS15030	E7946_chr2	217753..218877	186	353	359	117	106	93	24	39	19	12	11	7	13	12	9
CSW01_RS15035	E7946_chr2	218874..219752	120	199	177	37	40	43	4	7	8	4	1	3	9	4	3
CSW01_RS15040	E7946_chr2	complement(219820..220257)	0	4	0	1	0	0	0	0	0	0	0	0	0	0	0
CSW01_RS15045	E7946_chr2	complement(220301..220414)	0	0	0	0	0	0	0	0	0	0	0	0	0	0	0
CSW01_RS15050	E7946_chr2	complement(220389..220613)	22	21	13	4	10	2	1	4	0	1	0	1	4	3	1
CSW01_RS15055	E7946_chr2	complement(220762..222117)	297	391	237	69	46	42	31	27	17	31	25	14	26	13	23
CSW01_RS15060	E7946_chr2	complement(222307..223635)	171	1185	793	252	26	79	83	28	48	79	18	26	48	14	34
nadE	E7946_chr2	complement(223886..224716)	291	335	227	109	56	80	37	32	27	18	31	12	13	11	15
CSW01_RS15070	E7946_chr2	224819..225346	57	57	59	21	22	14	8	11	3	9	5	3	4	3	4
CSW01_RS15075	E7946_chr2	225297..225479	3	2	1	0	1	1	0	0	0	0	0	0	0	0	0
CSW01_RS15080	E7946_chr2	225586..227154	44	48	39	13	12	13	16	7	11	8	17	3	6	5	7
CSW01_RS15085	E7946_chr2	complement(227212..229158)	34	32	20	19	18	22	15	10	11	12	13	3	10	5	4
CSW01_RS15090	E7946_chr2	229333..230382	17	24	31	12	7	11	10	12	9	7	7	3	12	2	10
CSW01_RS15095	E7946_chr2	complement(230460..232049)	521	532	432	204	148	149	82	79	67	69	64	25	83	46	45
CSW01_RS15100	E7946_chr2	complement(232444..233688)	61	110	76	9	2	13	15	7	14	17	19	6	22	11	23
CSW01_RS15105	E7946_chr2	233902..234168	8	39	26	3	14	4	2	9	8	4	6	4	4	4	2
CSW01_RS15110	E7946_chr2	complement(234159..235238)	21	97	48	7	16	11	7	22	11	14	18	6	8	13	11
CSW01_RS15115	E7946_chr2	complement(235359..236615)	20	51	39	16	4	12	6	14	12	7	13	2	7	4	11
CSW01_RS15120	E7946_chr2	237585..239810	220	1332	1294	462	382	511	216	200	169	79	97	41	48	35	54
CSW01_RS15125	E7946_chr2	240109..241755	63	318	266	79	41	52	28	20	24	19	9	12	17	6	16
CSW01_RS15130	E7946_chr2	242103..243041	8	12	10	1	4	1	1	2	1	2	3	0	0	0	3
CSW01_RS15135	E7946_chr2	243051..243905	8	15	8	9	1	3	1	0	4	0	3	1	3	1	1
CSW01_RS15140	E7946_chr2	complement(243981..246737)	30	41	44	15	11	11	12	16	14	9	9	6	7	9	7
CSW01_RS15145	E7946_chr2	complement(246822..247127)	2	6	1	3	0	0	3	1	1	2	1	0	1	0	0
CSW01_RS15150	E7946_chr2	247681..248445	92	186	143	51	38	44	15	14	13	17	11	5	13	8	13
CSW01_RS15155	E7946_chr2	248761..249762	99	1831	844	39	231	106	28	156	72	41	141	47	36	91	98
CSW01_RS15160	E7946_chr2	249815..250753	37	606	252	8	48	20	2	29	22	11	25	19	17	25	20
CSW01_RS15165	E7946_chr2	250743..251693	37	421	188	11	77	44	2	27	21	7	18	15	8	21	20
CSW01_RS15170	E7946_chr2	251696..252460	42	563	249	26	188	113	8	86	35	9	37	14	4	40	32
CSW01_RS15175	E7946_chr2	complement(252506..253582)	18	184	90	12	38	25	7	25	16	7	23	8	6	15	20
CSW01_RS15180	E7946_chr2	253609..255588	18	79	59	13	17	16	11	32	25	6	21	12	16	16	30
CSW01_RS15185	E7946_chr2	255646..255966	1	5	8	2	1	2	1	1	0	0	2	0	0	0	0
CSW01_RS15190	E7946_chr2	256236..257429	433	1042	1902	142	221	404	129	173	247	145	126	136	100	78	160
CSW01_RS15195	E7946_chr2	257510..257806	37	94	161	11	26	13	11	8	9	8	6	8	9	4	7
CSW01_RS15200	E7946_chr2	complement(257924..258493)	11	15	20	5	3	6	4	0	3	3	3	4	3	1	1
CSW01_RS15205	E7946_chr2	258738..260387	38	77	61	32	22	25	11	14	14	4	13	6	6	10	10
CSW01_RS15210	E7946_chr2	260368..261042	29	46	28	14	16	12	5	10	8	5	9	5	10	5	7
CSW01_RS15215	E7946_chr2	complement(261045..261674)	37	80	58	22	10	13	8	8	7	2	7	2	6	3	3
CSW01_RS15220	E7946_chr2	complement(261634..262518)	3	10	9	5	1	1	0	4	3	3	2	2	1	1	3
ulaD	E7946_chr2	complement(262530..263177)	8	12	18	7	1	3	3	2	4	5	6	6	5	0	6
CSW01_RS15230	E7946_chr2	complement(263183..264004)	9	7	8	6	3	6	3	4	2	9	5	1	6	1	2
araD	E7946_chr2	complement(264010..264702)	3	6	5	1	0	2	1	2	0	2	3	2	2	1	0
CSW01_RS15240	E7946_chr2	complement(264711..265217)	4	3	4	0	1	0	1	0	0	0	1	3	0	2	0
CSW01_RS15245	E7946_chr2	complement(265315..267075)	3	6	6	0	0	0	3	3	4	2	4	1	0	3	3
CSW01_RS15250	E7946_chr2	267441..268196	27	83	64	40	31	39	19	22	15	16	13	4	8	7	6
CSW01_RS15255	E7946_chr2	268323..269390	23	43	62	16	17	19	14	9	11	9	10	6	4	3	4
CSW01_RS15260	E7946_chr2	complement(269490..270023)	41	35	60	21	2	12	11	6	8	1	9	2	8	3	5
CSW01_RS15265	E7946_chr2	complement(270196..271596)	10	15	14	5	2	4	4	3	4	4	2	2	1	1	3
CSW01_RS15270	E7946_chr2	271929..272627	61	65	67	25	34	17	8	16	11	14	16	4	18	5	11
CSW01_RS15275	E7946_chr2	complement(272746..274977)	18	14	18	13	14	14	8	6	11	7	9	3	5	5	4
CSW01_RS15280	E7946_chr2	complement(275066..275896)	17	32	27	12	5	9	2	4	6	2	6	2	3	0	2
CSW01_RS15285	E7946_chr2	complement(275893..276564)	10	20	38	15	4	7	3	3	0	4	0	1	4	2	5
CSW01_RS15290	E7946_chr2	complement(276540..277994)	39	67	80	28	19	14	3	15	0	12	5	7	3	2	5
CSW01_RS15295	E7946_chr2	complement(278097..278609)	19	26	33	3	3	9	1	2	3	2	3	2	1	4	5
CSW01_RS15300	E7946_chr2	complement(278804..279313)	8	18	9	6	4	2	2	5	2	2	4	1	2	0	2
CSW01_RS15305	E7946_chr2	complement(279423..279833)	5	15	12	0	6	1	2	1	3	1	0	2	2	0	4
CSW01_RS15310	E7946_chr2	complement(279939..280481)	19	32	28	4	5	4	0	1	0	2	1	0	0	0	1
CSW01_RS15315	E7946_chr2	complement(280492..281670)	45	54	55	14	11	13	7	8	6	7	4	2	2	2	1
CSW01_RS15320	E7946_chr2	281854..282234	107	212	156	53	45	41	10	25	10	16	11	6	19	8	8
CSW01_RS15325	E7946_chr2	complement(282294..283067)	28	34	31	11	2	5	1	6	2	1	2	1	4	2	5
CSW01_RS15330	E7946_chr2	283169..284308	9	19	15	4	4	5	3	9	3	6	7	1	2	3	2
CSW01_RS15335	E7946_chr2	284591..286522	19	42	57	23	13	7	9	12	9	8	14	4	5	4	3
CSW01_RS15340	E7946_chr2	286538..288211	20	19	32	17	8	7	4	4	14	6	6	4	5	5	1
CSW01_RS15345	E7946_chr2	288376..289545	66	175	129	81	28	49	25	13	24	30	16	9	7	8	7
CSW01_RS15350	E7946_chr2	289723..290070	39	84	79	35	25	43	22	40	40	22	16	7	19	12	9
CSW01_RS15355	E7946_chr2	complement(290165..290599)	131	143	95	14	12	19	11	14	5	15	7	5	5	5	9
CSW01_RS15360	E7946_chr2	290816..291535	11	28	11	8	6	6	9	11	3	6	5	3	6	6	5
CSW01_RS15365	E7946_chr2	complement(291822..292259)	2	0	5	0	0	4	0	3	0	0	0	0	0	0	0
CSW01_RS15370	E7946_chr2	complement(292303..292395)	0	0	0	0	0	0	0	0	0	0	0	0	0	0	0
gcvP	E7946_chr2	complement(292439..295303)	26	83	108	37	18	33	18	16	11	13	8	5	14	4	7
gcvH	E7946_chr2	complement(295447..295827)	13	37	45	16	3	10	5	6	2	7	3	3	2	2	4
glyA_2	E7946_chr2	complement(295864..297171)	14	45	71	17	10	12	29	19	15	29	22	9	16	19	18
CSW01_RS15390	E7946_chr2	297559..298182	11	22	12	7	3	1	2	1	5	1	1	2	6	1	1
gcvT	E7946_chr2	298426..299556	26	117	155	41	14	31	16	7	15	14	6	3	17	9	10
CSW01_RS15400	E7946_chr2	300023..301180	52	196	158	52	23	20	14	7	10	8	4	5	7	7	3
CSW01_RS15405	E7946_chr2	301226..302206	10	23	5	9	0	3	0	4	6	0	0	0	0	1	0
CSW01_RS15410	E7946_chr2	302482..303705	50	137	119	38	25	17	10	11	12	8	13	4	8	13	6
CSW01_RS15415	E7946_chr2	304226..304756	27	48	37	11	5	2	2	5	2	3	2	2	4	1	8
CSW01_RS15420	E7946_chr2	304756..305427	35	50	33	8	6	5	4	1	3	9	1	4	7	2	3
CSW01_RS15425	E7946_chr2	305429..305779	18	30	23	9	9	5	7	4	2	1	3	2	4	0	4
CSW01_RS15430	E7946_chr2	306048..307976	5651	7097	5475	3149	2962	2605	1183	1316	928	803	855	398	616	461	394
CSW01_RS15435	E7946_chr2	307980..308531	14903	20749	16039	12894	10521	9965	7406	8731	6518	6870	6174	3058	5071	3394	3037
CSW01_RS15440	E7946_chr2	308635..308829	1240	1549	1247	1113	832	866	631	760	525	575	520	282	399	282	270
CSW01_RS15445	E7946_chr2	308871..309224	8938	11541	9176	8609	6548	7014	5256	6096	4278	4642	4253	2050	3243	1949	1865
CSW01_RS15450	E7946_chr2	complement(309306..310268)	51	73	46	19	13	18	12	8	6	7	13	12	9	8	6
CSW01_RS15455	E7946_chr2	310517..310808	27	75	65	7	8	10	6	6	7	6	2	3	3	0	4
CSW01_RS15460	E7946_chr2	310748..310915	4	7	12	5	4	2	1	1	1	1	1	0	1	0	1
CSW01_RS15465	E7946_chr2	310896..311270	36	93	52	27	13	19	14	8	7	10	3	6	10	6	4
CSW01_RS15470	E7946_chr2	311257..311403	0	3	0	0	0	1	0	0	0	0	0	1	2	0	0
CSW01_RS15475	E7946_chr2	311515..311703	8	15	7	7	4	4	1	4	5	1	0	1	1	3	0
CSW01_RS15480	E7946_chr2	311905..312006	0	0	0	0	0	0	0	0	0	0	0	0	0	0	0
CSW01_RS15485	E7946_chr2	312067..312249	11	14	7	0	11	0	13	3	0	8	8	0	0	0	0
CSW01_RS15490	E7946_chr2	312505..312756	7	32	27	17	5	4	2	9	9	3	8	0	0	0	0
CSW01_RS15495	E7946_chr2	312729..312878	0	0	0	1	0	0	0	0	0	0	0	0	0	0	0
CSW01_RS15500	E7946_chr2	312897..313340	33	124	99	46	16	30	24	17	19	10	13	3	10	11	2
CSW01_RS15505	E7946_chr2	313491..314120	70	204	173	63	40	48	34	34	30	18	30	16	16	12	12
CSW01_RS15510	E7946_chr2	314276..315028	58	250	206	54	28	67	45	40	59	35	35	13	20	22	19
CSW01_RS15515	E7946_chr2	315126..315305	2	11	12	4	0	2	1	1	2	0	1	1	0	2	0
CSW01_RS15520	E7946_chr2	315330..315512	9	16	13	3	4	4	5	9	4	3	1	0	2	1	2
CSW01_RS15525	E7946_chr2	315554..315649	0	0	0	0	0	0	0	0	0	0	0	0	0	0	0
CSW01_RS15530	E7946_chr2	315690..316094	26	59	69	23	19	34	24	26	12	23	10	6	6	7	8
CSW01_RS15535	E7946_chr2	316390..316572	7	13	12	2	4	1	4	3	6	4	3	2	2	3	2
CSW01_RS15540	E7946_chr2	316591..316710	0	2	0	0	0	0	0	0	0	0	0	0	0	0	0
CSW01_RS15545	E7946_chr2	316926..317108	4	10	12	3	3	6	3	5	6	3	5	2	2	3	5
CSW01_RS15550	E7946_chr2	317151..317246	0	0	0	0	0	0	0	0	0	0	0	0	0	0	0
CSW01_RS15555	E7946_chr2	317224..317358	0	0	1	0	0	0	0	0	0	0	0	0	0	0	0
CSW01_RS15560	E7946_chr2	317303..317980	51	254	201	63	30	39	28	47	36	14	35	15	15	20	16
CSW01_RS15565	E7946_chr2	318142..319350	273	881	876	226	156	120	121	104	112	79	66	37	42	27	51
CSW01_RS15570	E7946_chr2	319512..320216	173	465	357	98	99	77	68	80	63	56	65	28	41	26	26
CSW01_RS15575	E7946_chr2	320347..320712	68	141	114	34	27	31	15	30	35	22	22	18	13	10	12
CSW01_RS15580	E7946_chr2	320723..320809	0	0	0	0	0	0	0	0	0	0	0	0	0	0	0
CSW01_RS15585	E7946_chr2	complement(320866..321201)	23	51	26	18	5	21	13	13	13	5	3	3	9	1	12
CSW01_RS15590	E7946_chr2	complement(321202..321444)	21	32	28	11	12	4	11	13	9	2	2	1	4	0	5
CSW01_RS15595	E7946_chr2	321688..322074	27	71	51	22	28	26	29	43	53	30	24	12	11	26	10
CSW01_RS15600	E7946_chr2	322131..322244	0	0	0	1	0	0	0	0	0	0	0	0	0	0	0
CSW01_RS15605	E7946_chr2	322193..322474	23	34	26	10	16	14	11	26	25	12	19	14	9	6	4
CSW01_RS15610	E7946_chr2	complement(322450..322608)	3	2	4	1	1	0	1	4	3	1	4	3	2	1	2
CSW01_RS15615	E7946_chr2	322525..322662	0	0	0	0	0	0	0	0	0	1	0	0	0	0	0
CSW01_RS15620	E7946_chr2	322732..323268	14	30	19	7	12	9	10	24	23	11	20	14	13	6	7
CSW01_RS15625	E7946_chr2	323405..323920	38	55	59	13	23	35	31	36	63	19	29	15	10	24	13
CSW01_RS15630	E7946_chr2	323921..324007	0	0	0	0	0	0	0	0	0	0	0	0	0	0	0
CSW01_RS15635	E7946_chr2	complement(324070..324567)	77	47	50	22	15	6	18	33	33	27	28	22	10	9	19
CSW01_RS15640	E7946_chr2	complement(324564..324836)	18	23	21	9	11	14	3	10	0	8	9	6	24	3	16
CSW01_RS15645	E7946_chr2	324906..325010	0	0	0	0	0	0	0	0	0	0	0	0	0	0	0
CSW01_RS15650	E7946_chr2	325229..325354	0	0	0	0	0	0	0	0	0	0	0	0	0	0	0
CSW01_RS15655	E7946_chr2	325451..325546	0	0	0	0	0	0	0	0	0	0	0	0	0	0	0
CSW01_RS15660	E7946_chr2	325598..326050	39	76	39	18	11	12	12	27	29	22	26	13	10	15	10
CSW01_RS15665	E7946_chr2	326053..326139	0	0	0	0	0	0	0	0	0	0	0	0	0	0	0
CSW01_RS15670	E7946_chr2	complement(326198..326494)	131	169	139	57	46	36	33	23	32	26	25	11	28	11	13
CSW01_RS15675	E7946_chr2	complement(326460..326738)	97	153	98	53	42	36	31	32	32	30	25	11	22	19	9
CSW01_RS15680	E7946_chr2	326789..326906	0	0	0	0	0	0	0	0	0	0	0	0	0	0	0
CSW01_RS15685	E7946_chr2	326979..327302	22	35	20	13	4	7	12	11	17	18	19	7	12	7	5
CSW01_RS15690	E7946_chr2	327960..328061	0	0	0	0	0	0	0	0	0	0	0	0	0	0	0
CSW01_RS15695	E7946_chr2	328039..328437	20	38	32	10	15	12	8	15	22	8	14	7	6	7	4
CSW01_RS15700	E7946_chr2	328632..328883	7	28	18	1	6	8	4	7	1	8	17	0	3	6	8
CSW01_RS15705	E7946_chr2	328856..329005	0	0	0	0	0	0	0	0	0	0	0	0	0	0	0
CSW01_RS15710	E7946_chr2	328986..329339	15	36	30	11	7	8	8	9	13	17	16	11	9	12	14
CSW01_RS15715	E7946_chr2	329546..329869	14	26	22	13	9	6	12	18	20	14	15	12	7	15	8
CSW01_RS15720	E7946_chr2	complement(330142..330264)	0	0	0	0	0	0	0	0	1	0	0	0	0	0	0
CSW01_RS15725	E7946_chr2	330308..330422	0	0	0	0	0	0	0	0	0	0	0	0	0	0	0
CSW01_RS15730	E7946_chr2	330388..330519	0	0	0	0	0	0	0	1	0	0	1	0	0	0	0
CSW01_RS15735	E7946_chr2	330523..330618	0	0	0	0	0	0	0	0	0	0	0	0	0	0	0
CSW01_RS15740	E7946_chr2	330670..331158	32	45	41	23	12	18	17	27	34	21	37	21	19	14	17
CSW01_RS15745	E7946_chr2	331286..331948	21	51	38	13	11	13	14	28	32	30	34	13	9	11	15
CSW01_RS15750	E7946_chr2	331938..332066	0	0	1	0	0	0	0	0	0	0	0	0	0	0	0
CSW01_RS15755	E7946_chr2	332133..332399	121	169	116	100	64	45	30	31	26	27	24	10	21	10	14
CSW01_RS15760	E7946_chr2	332386..332631	76	81	70	55	39	41	20	19	15	16	17	6	15	9	8
CSW01_RS15765	E7946_chr2	332715..333521	82	140	93	29	37	19	8	17	25	10	24	12	7	9	11
CSW01_RS15770	E7946_chr2	333518..333634	1	0	0	0	0	0	0	0	0	0	0	0	0	1	0
CSW01_RS15775	E7946_chr2	333624..333752	2	1	1	1	0	1	0	1	0	1	0	0	1	0	0
CSW01_RS15780	E7946_chr2	333813..333995	17	30	28	13	0	10	0	6	8	0	0	4	6	4	2
CSW01_RS15785	E7946_chr2	334211..335215	33	55	53	24	16	11	11	18	12	8	7	9	8	8	18
CSW01_RS15790	E7946_chr2	335211..335294	0	0	0	0	0	0	0	0	0	0	0	0	0	0	0
CSW01_RS15795	E7946_chr2	335368..335727	35	50	39	20	7	15	7	11	18	10	20	12	13	6	9
CSW01_RS15800	E7946_chr2	336000..336233	15	17	12	5	2	8	2	5	13	5	7	5	2	2	2
CSW01_RS15805	E7946_chr2	336501..337007	41	73	56	25	16	22	13	14	30	17	24	9	11	17	12
CSW01_RS15810	E7946_chr2	337152..337550	18	45	23	12	2	4	3	6	7	10	9	7	3	6	5
CSW01_RS15815	E7946_chr2	337708..338010	39	61	51	12	13	23	10	16	13	5	13	4	10	7	8
CSW01_RS15820	E7946_chr2	338003..338089	0	0	0	0	0	0	0	0	0	0	0	0	0	0	0
CSW01_RS15825	E7946_chr2	338205..338456	7	26	8	5	0	9	4	0	0	9	7	4	6	0	0
CSW01_RS15830	E7946_chr2	338429..338578	0	0	0	0	0	0	0	0	0	0	0	0	0	0	0
CSW01_RS15835	E7946_chr2	338725..339150	45	114	107	65	33	30	22	19	24	33	18	11	14	15	11
CSW01_RS15840	E7946_chr2	339350..339979	64	101	87	53	13	12	17	18	20	8	16	5	6	11	12
CSW01_RS15845	E7946_chr2	340192..340671	33	155	105	22	21	15	11	20	12	13	12	8	7	17	9
CSW01_RS15850	E7946_chr2	340668..340784	0	1	1	0	0	0	0	0	0	0	0	0	0	0	0
CSW01_RS15855	E7946_chr2	340859..341272	18	51	24	6	0	8	15	13	3	13	9	11	15	7	11
CSW01_RS15860	E7946_chr2	complement(341423..341701)	35	31	31	7	0	4	7	16	11	13	12	8	18	9	6
CSW01_RS15865	E7946_chr2	complement(341698..341982)	25	13	0	15	19	10	7	6	6	5	0	10	6	0	0
CSW01_RS15870	E7946_chr2	342177..342692	19	101	58	18	19	18	15	22	17	17	18	15	14	11	14
CSW01_RS15875	E7946_chr2	342757..343353	64	187	129	50	26	24	18	21	18	17	24	7	24	7	9
CSW01_RS15880	E7946_chr2	343546..343650	0	0	0	0	0	0	0	0	0	0	0	0	0	0	0
CSW01_RS15885	E7946_chr2	343744..343926	0	3	2	0	0	1	0	2	3	4	0	0	0	0	0
CSW01_RS15890	E7946_chr2	344126..344599	23	64	35	18	9	9	6	6	14	12	8	10	9	5	8
CSW01_RS15895	E7946_chr2	344596..344706	0	0	0	1	0	0	0	0	0	0	0	0	0	0	0
CSW01_RS15900	E7946_chr2	344748..345374	22	67	45	22	13	11	16	19	23	16	15	8	8	13	3
CSW01_RS15905	E7946_chr2	345488..346195	73	156	131	69	29	49	22	28	21	18	26	15	19	11	8
CSW01_RS15910	E7946_chr2	346199..346315	0	0	0	0	0	0	0	0	0	0	0	0	0	0	0
CSW01_RS15915	E7946_chr2	346375..346536	6	9	2	2	2	3	2	2	3	0	2	0	1	0	2
CSW01_RS15920	E7946_chr2	346686..346865	5	6	8	1	1	1	1	2	1	2	1	1	1	1	1
CSW01_RS15925	E7946_chr2	346893..347072	1	8	4	3	2	1	9	4	2	8	1	2	0	1	3
CSW01_RS15930	E7946_chr2	347256..347681	37	52	45	11	9	5	9	13	18	16	10	3	11	9	8
CSW01_RS15935	E7946_chr2	complement(347809..348108)	45	55	45	23	9	13	17	10	11	16	7	5	10	6	5
CSW01_RS15940	E7946_chr2	complement(348105..348347)	34	37	35	23	9	12	10	4	10	3	3	3	7	5	3
CSW01_RS15945	E7946_chr2	348576..349154	53	85	77	21	20	21	13	17	13	13	14	9	12	6	7
CSW01_RS15950	E7946_chr2	349158..349268	0	0	1	0	0	0	0	0	0	0	0	0	0	0	0
CSW01_RS15955	E7946_chr2	complement(349265..349573)	6	21	12	5	5	8	3	7	6	5	5	2	7	5	5
CSW01_RS15960	E7946_chr2	349692..350375	14	21	11	8	3	1	2	6	5	5	7	2	8	7	6
CSW01_RS15965	E7946_chr2	350589..350855	9	22	16	6	2	3	2	3	2	3	1	0	3	2	5
CSW01_RS15970	E7946_chr2	350858..350953	0	0	0	0	0	0	0	0	0	0	0	0	0	0	0
CSW01_RS15975	E7946_chr2	350931..351029	0	0	0	0	0	0	0	0	0	0	0	0	0	0	0
CSW01_RS15980	E7946_chr2	351010..351609	61	73	53	20	10	7	7	13	10	14	3	3	17	10	10
CSW01_RS15985	E7946_chr2	351890..352825	26	50	42	19	4	5	3	5	2	8	7	1	7	3	5
CSW01_RS15990	E7946_chr2	352791..352931	0	0	0	0	0	0	0	0	0	0	0	0	0	0	0
CSW01_RS15995	E7946_chr2	353043..354065	264	437	293	106	95	76	41	39	24	24	23	13	11	11	22
CSW01_RS16000	E7946_chr2	353998..354612	66	104	84	29	15	16	8	9	1	12	7	6	10	6	3
CSW01_RS16005	E7946_chr2	complement(354673..355368)	0	9	4	1	0	2	0	0	1	0	0	0	0	0	2
CSW01_RS16010	E7946_chr2	complement(355365..356542)	6	1	5	0	1	0	0	0	0	0	0	0	5	1	0
CSW01_RS16015	E7946_chr2	356866..356946	0	0	0	0	0	0	0	0	0	0	0	0	0	0	0
CSW01_RS16020	E7946_chr2	356930..357967	28	52	32	4	10	8	6	11	2	0	7	4	0	2	2
CSW01_RS16025	E7946_chr2	358015..358074	0	0	0	0	0	0	0	0	0	0	0	0	0	0	0
CSW01_RS16030	E7946_chr2	358147..358470	12	7	7	3	6	2	2	2	1	3	0	2	5	2	0
CSW01_RS16035	E7946_chr2	358723..359118	1	12	10	3	2	0	2	3	1	0	3	1	2	5	0
CSW01_RS16040	E7946_chr2	359421..359602	1	0	1	0	0	0	1	0	0	0	0	0	2	0	1
CSW01_RS16045	E7946_chr2	359645..359739	0	0	0	0	0	0	0	0	0	0	0	0	0	0	0
CSW01_RS16050	E7946_chr2	359779..360174	6	11	11	1	1	1	1	3	4	3	3	1	2	2	1
CSW01_RS16055	E7946_chr2	360318..360854	14	22	18	5	2	5	4	4	5	4	3	3	2	3	4
CSW01_RS16060	E7946_chr2	361151..361330	1	5	3	1	1	0	0	0	3	1	1	0	0	2	1
CSW01_RS16065	E7946_chr2	361526..361951	21	53	44	18	4	12	4	7	3	5	10	8	3	1	3
CSW01_RS16070	E7946_chr2	362100..362447	10	56	33	8	5	11	4	9	3	3	2	2	6	7	2
CSW01_RS16075	E7946_chr2	363186..363338	0	0	1	0	0	0	0	0	0	0	0	0	0	0	0
CSW01_RS16080	E7946_chr2	complement(363235..363444)	4	2	3	1	0	0	0	2	1	1	0	0	1	0	3
CSW01_RS16085	E7946_chr2	complement(363532..363867)	21	30	24	1	6	1	0	0	2	7	3	4	2	2	0
CSW01_RS16090	E7946_chr2	complement(363868..364110)	23	22	26	8	0	8	0	0	0	8	3	2	6	4	0
CSW01_RS16095	E7946_chr2	364352..364861	44	74	51	15	14	15	11	13	13	11	5	5	4	11	3
CSW01_RS16100	E7946_chr2	364918..365571	46	67	61	12	11	8	7	12	13	7	7	2	3	5	3
CSW01_RS16105	E7946_chr2	365866..366099	19	18	9	4	5	5	7	5	2	3	5	1	2	4	2
CSW01_RS16110	E7946_chr2	366502..366735	9	18	13	5	4	3	3	8	3	5	5	0	3	1	1
CSW01_RS16115	E7946_chr2	367160..367340	5	9	4	1	0	1	0	2	1	3	1	1	3	0	0
CSW01_RS16120	E7946_chr2	367477..367566	0	0	0	0	0	0	0	0	0	0	0	0	0	0	0
CSW01_RS16125	E7946_chr2	367541..367894	80	162	96	41	26	20	24	19	9	26	12	8	23	17	14
higA	E7946_chr2	367905..368222	62	94	74	44	22	19	26	20	6	20	14	4	19	7	10
CSW01_RS16135	E7946_chr2	368138..368329	13	23	22	10	8	3	2	3	1	2	4	3	9	1	2
CSW01_RS16140	E7946_chr2	368319..368478	6	3	4	4	2	2	2	0	0	2	0	1	1	1	0
CSW01_RS16145	E7946_chr2	368506..368631	0	0	0	0	0	0	0	0	0	0	0	0	0	0	0
CSW01_RS16150	E7946_chr2	368594..368710	0	0	0	0	0	0	0	0	0	0	0	0	0	0	0
CSW01_RS16155	E7946_chr2	368727..368828	0	0	0	0	0	0	0	0	0	0	0	0	0	0	0
CSW01_RS16160	E7946_chr2	368810..369649	113	299	221	65	42	32	25	34	27	27	29	16	32	21	28
CSW01_RS16165	E7946_chr2	369854..370684	83	318	225	54	65	38	32	40	28	20	29	13	24	16	15
CSW01_RS16170	E7946_chr2	370680..370763	0	0	0	0	0	0	0	0	0	0	0	0	0	0	0
CSW01_RS16175	E7946_chr2	370741..371223	31	120	89	20	13	19	12	21	12	10	17	5	17	8	7
CSW01_RS16180	E7946_chr2	371393..371554	2	5	3	1	0	1	0	0	2	0	1	0	0	0	2
CSW01_RS16185	E7946_chr2	371670..372545	38	103	75	13	14	10	14	16	12	9	13	2	12	5	7
CSW01_RS16190	E7946_chr2	372675..373130	4	13	9	3	1	3	2	0	0	3	2	0	0	0	2
CSW01_RS16195	E7946_chr2	373187..373282	0	0	0	0	0	0	0	0	0	0	0	0	0	0	0
CSW01_RS16200	E7946_chr2	373314..373727	2	16	8	2	0	0	0	4	0	2	5	2	0	0	3
CSW01_RS16205	E7946_chr2	complement(373698..373879)	3	5	2	0	0	3	1	0	1	4	0	0	2	3	0
CSW01_RS16210	E7946_chr2	373878..374312	13	27	18	4	10	3	3	11	4	3	5	3	5	2	5
CSW01_RS16215	E7946_chr2	374505..374762	22	26	11	3	1	1	5	4	4	5	3	5	2	4	3
CSW01_RS16220	E7946_chr2	375006..375146	0	1	0	0	0	0	0	1	0	0	0	0	0	0	0
CSW01_RS16225	E7946_chr2	375098..375268	3	7	4	0	1	1	0	2	3	0	0	1	0	0	1
CSW01_RS16230	E7946_chr2	375312..375407	0	0	0	0	0	0	0	0	0	0	0	0	0	0	0
CSW01_RS16235	E7946_chr2	375496..376116	34	225	186	43	37	25	8	22	12	4	7	5	4	5	2
CSW01_RS16240	E7946_chr2	376264..376779	42	144	129	37	25	36	21	13	15	8	18	8	10	11	12
CSW01_RS16245	E7946_chr2	376985..377170	5	8	8	1	1	2	1	3	3	2	1	0	1	0	0
CSW01_RS16250	E7946_chr2	377082..377264	2	10	9	1	2	4	0	1	0	0	1	0	0	1	0
CSW01_RS16255	E7946_chr2	377443..377790	18	66	37	15	5	4	1	9	0	6	5	5	8	1	0
CSW01_RS16260	E7946_chr2	377863..377931	0	0	0	0	0	0	0	0	0	0	0	0	0	0	0
CSW01_RS16265	E7946_chr2	377952..378410	28	100	80	20	7	9	8	6	9	6	9	2	4	4	2
CSW01_RS16270	E7946_chr2	378561..378923	18	52	39	16	4	5	12	7	4	8	4	4	4	2	1
CSW01_RS16275	E7946_chr2	378923..379009	0	0	0	0	0	0	0	0	0	0	0	0	0	0	0
CSW01_RS16280	E7946_chr2	379128..379311	3	8	6	3	1	2	0	0	3	0	0	2	2	1	0
CSW01_RS16285	E7946_chr2	379226..379405	4	7	7	1	1	0	1	0	2	0	2	0	0	0	1
CSW01_RS16290	E7946_chr2	379601..380254	19	98	64	10	7	6	8	14	10	2	9	1	2	5	4
CSW01_RS16295	E7946_chr2	380379..380804	7	57	33	15	9	9	9	10	6	5	5	4	5	2	3
CSW01_RS16300	E7946_chr2	380967..381326	8	31	19	2	1	9	5	5	6	3	5	3	1	4	3
CSW01_RS16305	E7946_chr2	381509..381832	8	16	17	5	3	3	2	4	4	5	6	1	3	2	0
CSW01_RS16310	E7946_chr2	382113..382649	8	12	20	1	0	0	2	8	1	2	2	2	1	1	0
CSW01_RS16315	E7946_chr2	382788..383105	11	26	14	8	0	4	7	4	6	3	5	3	5	1	1
CSW01_RS16320	E7946_chr2	383410..383592	0	2	2	0	0	0	0	0	2	2	0	0	1	1	0
CSW01_RS16325	E7946_chr2	383634..383729	0	0	0	0	0	0	0	0	0	0	0	0	0	0	0
CSW01_RS16330	E7946_chr2	383711..384496	30	56	57	13	6	10	12	10	11	11	16	5	8	4	8
CSW01_RS16335	E7946_chr2	384646..384960	31	30	32	19	4	12	12	7	13	10	12	5	5	12	5
CSW01_RS16340	E7946_chr2	385042..385170	0	0	0	0	0	0	0	0	1	0	0	0	0	0	0
CSW01_RS16345	E7946_chr2	385206..385631	39	55	45	27	17	12	9	8	9	9	5	2	10	7	8
CSW01_RS16350	E7946_chr2	385639..385767	0	0	0	0	0	0	0	0	0	0	0	0	0	0	0
CSW01_RS16355	E7946_chr2	385833..386126	60	89	63	28	21	32	12	9	11	14	9	5	10	3	8
CSW01_RS16360	E7946_chr2	386123..386482	84	102	71	28	16	28	20	18	8	8	5	3	18	6	10
CSW01_RS16365	E7946_chr2	386587..386910	77	94	68	39	22	15	10	16	14	17	7	9	16	5	10
CSW01_RS16370	E7946_chr2	387166..387591	68	93	107	27	27	26	12	17	15	19	14	8	26	13	9
CSW01_RS16375	E7946_chr2	387658..387772	1	0	0	0	0	0	0	0	0	0	0	0	0	0	0
CSW01_RS16380	E7946_chr2	387769..388002	35	31	23	8	4	11	8	6	5	5	3	3	4	2	4
CSW01_RS16385	E7946_chr2	complement(387978..388136)	3	2	6	2	0	2	0	2	2	0	2	0	0	1	1
CSW01_RS16390	E7946_chr2	388053..388190	0	0	0	0	0	0	0	0	0	0	0	0	0	0	0
CSW01_RS16395	E7946_chr2	388366..388791	26	59	41	37	17	17	5	5	7	7	5	3	16	4	7
CSW01_RS16400	E7946_chr2	389117..389350	18	22	14	9	9	8	2	2	3	4	3	5	2	4	0
CSW01_RS16405	E7946_chr2	389620..389934	22	32	31	14	15	10	9	8	7	12	3	5	11	3	3
CSW01_RS16410	E7946_chr2	390108..390542	73	91	60	41	30	41	21	22	18	12	11	6	10	8	9
CSW01_RS16415	E7946_chr2	390696..391553	77	139	113	33	24	24	18	14	18	15	7	8	19	6	10
CSW01_RS16420	E7946_chr2	391751..391934	5	5	4	3	0	1	1	1	3	0	2	0	2	0	0
CSW01_RS16425	E7946_chr2	391849..392028	5	1	4	2	1	4	3	4	5	1	0	1	1	0	1
CSW01_RS16430	E7946_chr2	392071..392165	0	0	0	0	0	0	0	0	0	0	0	0	0	0	0
CSW01_RS16435	E7946_chr2	392222..392737	27	46	37	13	6	6	10	13	13	5	4	1	9	6	6
CSW01_RS16440	E7946_chr2	392730..392801	0	0	0	0	0	0	0	0	0	0	0	0	0	0	0
CSW01_RS16445	E7946_chr2	393034..393238	24	28	15	2	5	7	3	4	2	11	2	1	4	3	2
CSW01_RS16450	E7946_chr2	393426..394430	17	66	37	10	11	3	2	5	9	8	4	1	8	3	2
CSW01_RS16455	E7946_chr2	394583..395029	28	55	45	18	9	6	2	6	5	3	7	1	2	2	2
CSW01_RS16460	E7946_chr2	395149..396078	55	157	140	38	22	18	7	10	10	5	15	5	7	6	8
CSW01_RS16465	E7946_chr2	396075..396185	0	0	0	0	0	0	0	0	0	0	0	0	0	0	0
CSW01_RS16470	E7946_chr2	396213..396689	33	56	46	20	10	11	6	17	5	8	8	1	4	1	2
CSW01_RS16475	E7946_chr2	396826..397341	34	85	71	17	16	26	17	18	4	9	6	3	6	3	4
CSW01_RS16480	E7946_chr2	complement(397477..397767)	42	73	46	11	11	12	6	9	9	11	10	1	14	3	7
CSW01_RS16485	E7946_chr2	complement(397757..398005)	34	49	38	17	11	11	3	6	7	10	3	4	2	6	6
CSW01_RS16490	E7946_chr2	398055..398150	0	0	0	0	0	0	0	0	0	0	0	0	0	0	0
CSW01_RS16495	E7946_chr2	398122..398190	0	0	0	0	0	0	0	0	0	0	0	0	0	0	0
CSW01_RS16500	E7946_chr2	398270..398461	15	32	73	14	14	23	11	4	2	4	7	4	6	1	3
CSW01_RS16505	E7946_chr2	398537..399229	131	248	252	36	38	25	22	27	14	10	18	7	21	10	9
CSW01_RS16510	E7946_chr2	399501..399926	21	45	23	10	5	4	6	3	6	4	4	5	3	3	1
CSW01_RS16515	E7946_chr2	400104..400529	13	17	13	6	3	4	2	6	2	2	2	0	1	0	2
CSW01_RS16520	E7946_chr2	400680..401210	12	15	11	1	2	1	2	6	1	3	1	2	4	1	1
CSW01_RS16525	E7946_chr2	401348..401848	5	9	2	1	0	1	3	0	0	3	2	0	2	0	1
CSW01_RS16530	E7946_chr2	401850..401924	0	0	0	0	0	0	0	0	0	0	0	0	0	0	0
CSW01_RS16535	E7946_chr2	402004..402401	10	13	11	6	1	6	2	4	1	1	3	0	3	3	3
CSW01_RS16540	E7946_chr2	complement(402501..402965)	4	9	5	1	0	1	3	4	1	1	4	0	4	2	0
CSW01_RS16545	E7946_chr2	complement(403348..404333)	13	15	17	14	14	17	12	11	9	14	12	15	18	9	6
CSW01_RS16550	E7946_chr2	404566..405162	20	45	27	16	16	13	12	15	15	11	22	9	15	9	10
CSW01_RS16555	E7946_chr2	405374..405514	0	0	0	0	0	0	0	0	1	0	0	0	0	0	0
CSW01_RS16560	E7946_chr2	405466..405636	1	0	0	1	1	1	3	1	2	0	0	0	0	0	2
CSW01_RS16565	E7946_chr2	405959..406573	47	88	45	16	13	8	9	15	20	19	10	7	18	14	9
CSW01_RS16570	E7946_chr2	406720..407577	68	99	77	30	22	23	12	12	16	19	12	6	21	20	14
CSW01_RS16575	E7946_chr2	407724..408284	28	36	31	13	15	3	9	14	10	10	16	5	10	9	6
CSW01_RS16580	E7946_chr2	408275..408445	3	4	3	0	3	3	0	0	0	1	1	1	0	0	1
CSW01_RS16585	E7946_chr2	408427..408774	12	16	19	6	3	1	4	5	7	3	5	2	7	1	4
CSW01_RS16590	E7946_chr2	409588..409857	14	25	13	0	2	5	4	5	4	6	5	4	0	1	3
CSW01_RS16595	E7946_chr2	409866..409949	0	0	0	0	0	0	0	0	0	0	0	0	0	0	0
CSW01_RS16600	E7946_chr2	410080..410223	0	0	0	0	0	0	0	0	0	0	0	0	0	0	0
CSW01_RS16605	E7946_chr2	410175..410346	2	2	5	1	0	1	0	0	2	2	0	0	0	1	1
CSW01_RS16610	E7946_chr2	410543..410941	10	20	11	8	2	4	3	4	6	5	4	6	4	5	2
CSW01_RS16615	E7946_chr2	411032..411385	3	7	15	1	1	3	1	7	4	3	7	1	3	1	3
CSW01_RS16620	E7946_chr2	411529..411933	26	28	21	8	4	5	8	8	8	4	4	1	6	7	7
CSW01_RS16625	E7946_chr2	412053..412334	16	22	18	10	3	5	1	4	3	6	9	1	6	1	5
CSW01_RS16630	E7946_chr2	complement(412310..412468)	0	3	1	0	1	1	0	2	0	0	1	1	0	0	0
CSW01_RS16635	E7946_chr2	412385..412522	0	0	0	0	0	0	0	0	0	0	0	0	0	0	0
CSW01_RS16640	E7946_chr2	412500..412613	0	0	0	0	0	0	0	0	0	0	2	0	0	0	0
CSW01_RS16645	E7946_chr2	412562..412789	16	13	8	3	1	2	4	3	3	7	3	1	6	3	3
CSW01_RS16650	E7946_chr2	complement(412819..412977)	2	7	0	1	0	1	0	0	1	1	2	0	1	0	2
CSW01_RS16655	E7946_chr2	412894..413031	0	0	0	0	0	0	0	0	0	0	0	0	0	0	0
CSW01_RS16660	E7946_chr2	413130..413462	79	105	86	48	45	37	15	23	25	18	25	9	26	8	12
CSW01_RS16665	E7946_chr2	413449..413763	54	67	58	35	26	32	18	22	18	18	10	6	8	7	8
CSW01_RS16670	E7946_chr2	413762..413842	0	0	0	0	0	0	0	0	0	0	0	0	0	0	0
CSW01_RS16675	E7946_chr2	413900..414334	84	79	78	41	19	21	27	24	29	31	22	14	24	9	9
CSW01_RS16680	E7946_chr2	complement(414782..415762)	54	58	55	28	26	13	14	12	13	19	10	7	18	9	13
CSW01_RS16685	E7946_chr2	415785..416102	22	22	26	14	5	12	14	11	18	20	12	6	10	13	6
CSW01_RS16690	E7946_chr2	416273..416965	121	165	125	56	29	34	38	37	28	24	17	15	37	15	20
CSW01_RS16695	E7946_chr2	416965..417366	184	231	198	85	66	77	42	51	39	42	36	15	38	25	26
CSW01_RS16700	E7946_chr2	417369..417479	0	0	0	0	0	0	0	0	0	0	1	0	0	0	0
CSW01_RS16705	E7946_chr2	417554..417967	65	91	43	26	30	17	14	18	23	20	24	3	17	14	17
CSW01_RS16710	E7946_chr2	418160..418432	93	99	83	46	43	41	24	16	10	15	16	14	22	13	12
CSW01_RS16715	E7946_chr2	418419..418709	101	102	84	50	39	35	25	27	17	31	21	16	17	11	15
CSW01_RS16720	E7946_chr2	418837..419292	60	66	48	24	30	24	17	21	10	22	8	12	17	16	16
CSW01_RS16725	E7946_chr2	419586..419766	12	18	11	10	5	3	9	5	3	8	4	1	3	2	2
CSW01_RS16730	E7946_chr2	419810..419905	0	0	0	0	0	0	0	0	0	0	0	0	0	0	0
CSW01_RS16735	E7946_chr2	complement(419968..420465)	11	59	16	19	11	13	8	2	0	17	13	0	16	2	11
CSW01_RS16740	E7946_chr2	complement(420462..420734)	21	20	13	7	0	0	3	0	12	0	4	2	0	3	0
CSW01_RS16745	E7946_chr2	420804..420908	0	0	0	0	0	0	0	0	0	0	0	0	0	0	0
CSW01_RS16750	E7946_chr2	420965..421633	55	172	121	54	28	22	26	17	18	18	21	9	15	16	17
CSW01_RS16755	E7946_chr2	421785..422072	19	32	31	14	6	12	9	4	8	2	4	5	8	2	6
CSW01_RS16760	E7946_chr2	422213..422584	25	62	47	24	10	18	20	17	11	10	15	4	13	5	7
CSW01_RS16765	E7946_chr2	422807..423076	63	112	102	49	43	36	26	27	32	37	21	20	24	11	14
CSW01_RS16770	E7946_chr2	423073..423606	186	242	229	106	68	66	61	59	46	58	42	33	73	34	44
CSW01_RS16775	E7946_chr2	423616..423726	0	0	0	1	0	1	0	0	0	0	0	0	0	0	0
CSW01_RS16780	E7946_chr2	423808..424065	78	125	118	33	25	32	14	21	16	20	14	9	22	12	10
CSW01_RS16785	E7946_chr2	424053..424355	117	165	124	44	32	32	20	15	13	23	23	8	23	15	17
CSW01_RS16790	E7946_chr2	424589..425506	229	623	436	153	77	60	70	53	46	59	69	36	64	36	47
CSW01_RS16795	E7946_chr2	425663..426052	87	169	117	58	29	26	21	25	13	27	24	10	23	5	14
CSW01_RS16800	E7946_chr2	426188..426472	47	66	67	39	21	15	12	17	21	13	8	12	18	7	9
CSW01_RS16805	E7946_chr2	426516..426953	26	42	29	17	9	10	12	7	9	12	12	8	15	8	12
CSW01_RS16810	E7946_chr2	427017..427235	11	6	4	2	0	3	3	3	3	6	3	1	6	1	5
CSW01_RS16815	E7946_chr2	427410..428282	388	426	306	129	75	118	86	103	74	85	67	44	80	49	46
CSW01_RS16820	E7946_chr2	428351..429031	161	179	115	58	37	44	36	36	34	45	36	23	37	25	27
CSW01_RS16825	E7946_chr2	429088..429192	0	0	0	0	0	0	0	0	0	0	0	0	0	0	0
CSW01_RS16830	E7946_chr2	429217..429492	99	129	135	51	43	57	21	26	14	23	11	12	25	5	12
CSW01_RS16835	E7946_chr2	429486..430007	196	287	261	147	92	103	81	72	61	58	48	26	67	29	29
CSW01_RS16840	E7946_chr2	429973..430086	0	0	0	0	0	0	0	0	0	0	0	0	0	0	0
CSW01_RS16845	E7946_chr2	430306..430431	0	0	0	0	0	0	0	0	0	0	0	0	0	0	0
CSW01_RS16850	E7946_chr2	430528..430623	0	0	0	0	0	0	0	0	0	0	0	0	0	0	0
CSW01_RS16855	E7946_chr2	430682..431077	45	66	43	18	11	12	20	16	15	10	19	12	14	11	8
CSW01_RS16860	E7946_chr2	complement(431216..431494)	25	34	27	23	10	10	15	4	7	12	10	2	8	6	0
CSW01_RS16865	E7946_chr2	complement(431491..431775)	26	48	43	20	0	7	8	8	8	11	19	0	6	8	6
CSW01_RS16870	E7946_chr2	431969..432484	43	64	55	13	15	15	27	20	23	20	14	6	14	11	14
CSW01_RS16875	E7946_chr2	432541..432636	0	0	0	0	0	0	0	0	0	0	0	0	0	0	0
CSW01_RS16880	E7946_chr2	432668..433081	29	16	21	18	12	5	0	14	10	3	7	3	8	5	3
CSW01_RS16885	E7946_chr2	433299..433568	21	50	48	24	3	12	7	3	14	4	2	4	10	0	3
CSW01_RS16890	E7946_chr2	433636..434813	19	25	20	8	4	1	7	3	5	7	6	1	3	1	0
CSW01_RS16895	E7946_chr2	435103..438009	130	285	238	83	35	48	43	30	29	24	24	15	33	25	13
CSW01_RS16900	E7946_chr2	438472..440592	27	43	136	15	8	24	19	15	27	19	17	9	16	7	16
CSW01_RS16905	E7946_chr2	440597..441064	3	5	8	2	4	6	4	3	4	4	1	6	3	2	5
CSW01_RS16910	E7946_chr2	441186..442367	173	321	286	117	76	86	51	50	31	26	29	22	29	24	17
CSW01_RS16915	E7946_chr2	442425..443108	167	375	402	124	91	94	47	66	45	37	48	18	24	30	27
CSW01_RS16920	E7946_chr2	complement(443342..445084)	158	15028	11673	4439	1518	2046	854	600	530	409	279	125	236	122	107
pfkB	E7946_chr2	complement(445097..446050)	76	5497	4116	2576	627	861	636	282	233	311	106	52	130	61	42
CSW01_RS16930	E7946_chr2	complement(446061..447263)	198	10031	7042	4389	1080	1140	1160	567	422	601	260	92	306	119	83
CSW01_RS16935	E7946_chr2	447602..448582	150	724	554	276	218	183	153	146	111	143	91	56	147	48	54
CSW01_RS16940	E7946_chr2	448636..449775	290	571	438	174	147	119	73	60	56	54	43	34	51	37	20
CSW01_RS16945	E7946_chr2	449777..452818	514	1096	834	498	483	566	159	188	126	102	88	44	87	45	48
CSW01_RS16950	E7946_chr2	452915..454975	150	470	450	137	116	175	52	68	53	21	23	20	25	18	18
CSW01_RS16955	E7946_chr2	454966..455160	4	6	4	0	1	4	2	0	1	0	0	0	0	0	0
CSW01_RS16960	E7946_chr2	complement(455204..456373)	77	142	145	67	55	72	14	20	20	17	5	7	9	6	10
CSW01_RS16965	E7946_chr2	complement(456570..457532)	26	35	37	7	7	7	8	10	5	6	6	1	6	2	4
CSW01_RS16970	E7946_chr2	complement(457679..459085)	25	40	47	13	11	6	7	14	11	9	15	6	6	6	6
CSW01_RS16975	E7946_chr2	459552..460541	143	221	190	45	26	35	17	18	11	8	10	6	16	8	10
CSW01_RS16980	E7946_chr2	complement(460605..461549)	386	548	377	134	104	97	57	50	47	51	26	22	43	15	30
CSW01_RS16985	E7946_chr2	461872..463734	12	15	12	2	4	7	10	6	0	6	4	5	4	3	4
nifJ	E7946_chr2	complement(463832..467071)	21	30	36	9	7	12	9	12	20	12	13	9	20	7	9
CSW01_RS16995	E7946_chr2	467174..468667	116	147	130	59	22	31	29	26	25	31	31	8	36	19	19
CSW01_RS17000	E7946_chr2	468657..469349	45	66	62	21	20	24	11	5	2	5	10	0	11	1	0
CSW01_RS17005	E7946_chr2	469549..469785	22	38	44	31	17	14	13	19	22	8	17	8	0	9	8
CSW01_RS17010	E7946_chr2	complement(470001..470675)	33	56	30	24	19	17	7	12	7	10	5	5	5	8	8
CSW01_RS17015	E7946_chr2	complement(470838..471218)	49	58	41	8	7	8	2	13	3	3	5	0	7	3	4
CSW01_RS17020	E7946_chr2	complement(471352..472218)	74	136	163	40	31	29	13	10	14	11	12	5	17	6	13
CSW01_RS17025	E7946_chr2	complement(472545..473180)	29	45	41	11	4	6	9	7	3	5	4	1	4	4	4
CSW01_RS17030	E7946_chr2	473567..474112	40	64	80	29	25	23	15	17	15	6	11	3	8	0	6
CSW01_RS17035	E7946_chr2	474109..474678	59	148	148	51	32	53	21	22	26	19	10	6	21	7	11
focA_2	E7946_chr2	complement(474786..476237)	7	16	18	7	2	5	0	3	8	6	0	0	5	2	0
CSW01_RS17045	E7946_chr2	476454..477359	107	94	153	46	27	39	5	16	16	15	10	7	10	5	5
CSW01_RS17050	E7946_chr2	477521..478033	57	405	278	67	13	10	13	4	9	10	8	8	7	12	8
CSW01_RS17055	E7946_chr2	complement(478265..479929)	48	172	106	30	9	15	10	7	8	13	7	6	8	2	7
CSW01_RS17060	E7946_chr2	480159..481901	333	522	480	164	98	116	55	67	61	65	53	31	41	24	45
CSW01_RS17065	E7946_chr2	482461..483417	53	49	35	245	172	180	61	65	56	50	29	13	38	27	13
CSW01_RS17070	E7946_chr2	483721..483909	56	66	93	20	10	19	21	13	5	18	6	4	14	4	11
CSW01_RS17075	E7946_chr2	complement(484059..484634)	692	886	829	123	63	129	60	55	63	61	45	39	74	33	45
CSW01_RS17080	E7946_chr2	484818..485900	148	198	183	58	42	37	25	24	22	19	23	7	20	13	14
CSW01_RS17085	E7946_chr2	complement(485954..486184)	12	24	32	16	9	8	9	12	17	13	2	1	9	2	6
CSW01_RS17090	E7946_chr2	complement(486352..488652)	238	287	261	46	47	44	14	17	14	17	9	14	28	10	9
CSW01_RS17095	E7946_chr2	complement(488741..488914)	1	0	2	0	1	0	0	0	0	1	0	0	0	0	0
CSW01_RS17100	E7946_chr2	complement(489065..490297)	989	499	526	92	57	73	50	44	57	66	32	21	50	28	25
CSW01_RS17105	E7946_chr2	490708..491262	54	59	40	18	24	29	12	11	7	5	8	2	5	5	2
CSW01_RS17110	E7946_chr2	491532..492941	39	52	42	12	5	7	5	17	8	7	5	1	14	5	10
CSW01_RS17120	E7946_chr2	493236..494804	45	58	48	13	13	26	22	49	42	41	87	32	41	54	67
CSW01_RS17125	E7946_chr2	494879..495862	91	132	120	44	30	34	7	10	11	13	16	8	11	10	19
CSW01_RS17130	E7946_chr2	complement(495859..497097)	93	135	98	23	20	17	12	4	11	10	10	2	13	10	16
CSW01_RS17135	E7946_chr2	497453..497827	10	42	27	9	4	9	1	1	2	1	0	0	5	2	2
CSW01_RS17140	E7946_chr2	497837..498115	22	49	51	7	13	12	3	4	7	1	2	3	2	4	0
CSW01_RS17145	E7946_chr2	498408..499946	811	1473	1657	324	206	304	91	127	122	76	58	55	67	54	52
CSW01_RS17150	E7946_chr2	499958..501334	537	1264	1449	446	325	429	149	138	136	92	82	60	88	56	77
CSW01_RS17155	E7946_chr2	501435..502934	231	320	286	112	94	89	30	34	31	32	25	21	22	18	18
CSW01_RS17160	E7946_chr2	502909..503565	205	285	260	78	63	97	27	46	21	15	17	10	23	13	6
CSW01_RS17165	E7946_chr2	503562..504452	86	179	137	28	24	44	6	5	13	6	2	7	3	3	6
CSW01_RS17170	E7946_chr2	504513..505679	374	772	649	101	66	102	28	30	39	19	30	24	38	27	28
CSW01_RS17175	E7946_chr2	505720..505881	5	21	12	3	2	1	0	1	2	1	5	1	0	0	1
yciH	E7946_chr2	complement(506466..506777)	97	199	174	32	36	35	16	12	9	8	14	9	10	10	9
CSW01_RS17185	E7946_chr2	complement(506785..507168)	92	232	189	45	41	31	10	14	14	10	13	14	12	9	6
CSW01_RS17190	E7946_chr2	complement(507340..508344)	469	850	602	177	98	108	36	37	31	34	45	18	41	27	28
CSW01_RS17195	E7946_chr2	complement(508495..509082)	258	951	756	182	99	112	56	55	43	66	33	14	34	24	31
CSW01_RS17200	E7946_chr2	509289..511970	52	198	140	73	26	27	15	13	10	12	13	6	15	3	7
CSW01_RS17205	E7946_chr2	complement(512020..512907)	93	186	117	47	41	47	21	19	27	18	22	12	17	7	10
CSW01_RS17210	E7946_chr2	513125..515221	60	1881	405	28	1020	235	18	356	57	21	210	34	29	184	114
CSW01_RS17215	E7946_chr2	complement(515545..517242)	144	294	251	91	28	38	21	18	18	18	14	4	25	11	11
CSW01_RS17220	E7946_chr2	complement(517323..517556)	25	16	19	5	4	6	1	2	3	1	0	3	1	0	2
CSW01_RS17225	E7946_chr2	complement(517557..518042)	78	145	106	30	17	31	12	8	5	11	7	9	8	5	6
CSW01_RS17230	E7946_chr2	518177..518968	93	131	132	57	34	51	27	22	18	16	16	8	14	7	8
CSW01_RS17235	E7946_chr2	complement(518882..519071)	9	18	3	3	0	1	2	1	1	1	0	1	0	1	1
CSW01_RS17240	E7946_chr2	complement(519080..519562)	77	108	116	28	16	24	10	11	3	7	5	3	6	7	4
CSW01_RS17245	E7946_chr2	519678..520463	10	10	8	6	3	5	0	1	4	1	0	0	0	1	1
CSW01_RS17250	E7946_chr2	complement(520549..521217)	15	28	34	13	17	21	7	4	10	6	7	4	3	1	2
CSW01_RS17255	E7946_chr2	complement(521229..521840)	19	34	33	10	6	9	3	1	1	3	4	3	4	0	2
CSW01_RS17260	E7946_chr2	521942..522538	55	53	55	21	11	9	8	4	9	10	7	0	5	7	3
CSW01_RS17265	E7946_chr2	522535..522927	26	18	21	11	4	8	5	1	1	2	4	1	1	0	4
CSW01_RS17270	E7946_chr2	complement(523011..524603)	34	75	113	31	21	63	14	12	15	14	6	6	5	7	5
CSW01_RS17275	E7946_chr2	complement(524600..525658)	22	55	62	22	14	14	11	8	7	3	1	2	1	3	3
CSW01_RS17280	E7946_chr2	complement(525655..526737)	23	30	43	14	6	12	3	2	4	5	3	4	3	1	1
CSW01_RS17285	E7946_chr2	complement(526746..528581)	42	101	86	35	22	15	6	21	7	10	6	7	7	4	2
CSW01_RS17290	E7946_chr2	complement(528777..529337)	21	26	25	6	6	8	6	4	3	6	3	2	4	1	2
CSW01_RS17295	E7946_chr2	complement(529391..530323)	42	53	54	11	7	4	6	5	2	10	5	3	3	6	1
CSW01_RS17300	E7946_chr2	530563..530814	43	99	110	48	37	40	22	15	9	15	10	4	10	9	14
CSW01_RS17305	E7946_chr2	complement(530896..531849)	52	88	85	32	24	19	12	19	14	11	11	4	8	12	11
CSW01_RS17310	E7946_chr2	532068..533540	377	416	322	59	30	34	24	16	32	33	24	7	24	28	18
CSW01_RS17315	E7946_chr2	complement(533640..534545)	15	21	30	7	4	11	6	6	8	6	3	2	3	2	4
phnR	E7946_chr2	complement(534611..535315)	40	80	57	19	8	14	12	6	6	12	6	2	8	3	9
CSW01_RS17325	E7946_chr2	complement(535340..537118)	14	21	19	5	7	8	2	6	2	3	3	8	3	3	4
CSW01_RS17330	E7946_chr2	complement(537051..538262)	1	0	1	1	0	1	1	0	1	0	3	0	1	1	0
CSW01_RS17335	E7946_chr2	complement(538418..539437)	10	18	10	12	5	12	5	11	2	5	3	1	1	2	5
phnW	E7946_chr2	539669..540772	8	11	11	2	0	2	1	3	1	1	0	4	3	1	1
CSW01_RS17345	E7946_chr2	540790..542187	7	7	8	3	1	5	6	1	1	3	1	0	4	0	1
CSW01_RS17350	E7946_chr2	542194..543009	10	12	20	5	3	6	1	6	5	6	1	0	0	0	4
CSW01_RS17355	E7946_chr2	543174..543581	327	461	481	158	114	115	43	51	36	40	21	10	41	26	27
CSW01_RS17360	E7946_chr2	complement(543642..544316)	229	356	377	126	101	90	43	44	33	38	35	18	27	32	20
CSW01_RS17365	E7946_chr2	544511..544693	3	10	11	6	5	0	2	1	4	0	2	0	1	0	2
CSW01_RS17370	E7946_chr2	544698..545348	13	50	36	27	13	13	14	5	9	11	4	4	15	0	5
mscL	E7946_chr2	545619..546029	163	203	182	31	12	29	9	9	10	9	6	6	21	8	9
CSW01_RS17380	E7946_chr2	546260..548008	290	312	263	77	55	69	38	36	44	50	28	25	40	17	27
CSW01_RS17385	E7946_chr2	548136..549320	19	30	17	9	6	9	4	8	3	14	4	3	5	4	5
CSW01_RS17390	E7946_chr2	complement(549413..550066)	313	470	366	134	119	117	61	60	56	54	44	26	46	36	20
CSW01_RS17395	E7946_chr2	550218..551453	445	561	519	199	123	187	62	55	53	57	38	27	54	24	24
moeB	E7946_chr2	551456..552220	173	196	214	58	64	67	31	19	21	20	15	9	15	6	8
CSW01_RS17405	E7946_chr2	552404..552772	9	8	15	4	1	4	1	1	1	3	1	2	3	0	0
CSW01_RS17410	E7946_chr2	552794..553624	51	110	101	37	23	20	13	16	16	10	9	3	10	6	6
CSW01_RS17415	E7946_chr2	complement(553709..554704)	14	47	80	18	5	12	9	8	7	10	6	5	15	7	2
CSW01_RS17420	E7946_chr2	554703..554813	0	0	0	0	0	0	0	0	0	0	0	0	0	0	0
tal	E7946_chr2	555297..556247	867	5192	4215	1128	866	891	330	438	341	271	221	129	172	154	179
tkt_2	E7946_chr2	556296..558338	1576	7022	6422	2236	2330	2959	806	1277	1176	541	701	337	387	378	392
CSW01_RS17435	E7946_chr2	complement(558455..560809)	24	105	58	10	19	23	2	10	6	3	10	4	5	7	5
CSW01_RS17440	E7946_chr2	561023..561535	80	97	52	7	6	12	5	2	2	6	2	2	5	3	9
CSW01_RS17445	E7946_chr2	561973..564147	214	530	443	139	67	56	24	14	20	14	14	8	12	6	11
CSW01_RS17450	E7946_chr2	complement(564418..565458)	9	12	8	4	1	5	1	7	2	2	0	1	0	0	2
CSW01_RS17455	E7946_chr2	complement(565471..566442)	6	17	7	2	1	3	2	2	2	5	2	1	3	0	2
CSW01_RS17460	E7946_chr2	complement(566458..566973)	4	4	10	2	1	1	2	2	2	2	0	1	0	1	0
CSW01_RS17465	E7946_chr2	complement(567006..567455)	4	7	7	1	2	4	4	0	1	2	0	1	0	1	0
CSW01_RS17470	E7946_chr2	complement(567495..567845)	3	4	4	1	0	0	1	0	1	2	0	1	0	0	0
CSW01_RS17475	E7946_chr2	568037..568762	30	54	20	17	6	11	6	10	8	8	4	3	9	6	6
CSW01_RS17480	E7946_chr2	568772..569713	56	65	53	23	12	9	10	4	12	10	7	3	5	5	2
CSW01_RS17485	E7946_chr2	complement(569710..570000)	54	45	42	22	18	21	16	13	9	15	15	2	9	5	1
CSW01_RS17490	E7946_chr2	complement(570004..570657)	166	192	139	111	67	76	57	38	29	46	23	11	38	7	14
CSW01_RS17495	E7946_chr2	570676..570876	1	2	0	0	0	0	1	0	0	0	1	0	1	0	1
CSW01_RS17500	E7946_chr2	complement(570873..574076)	43	100	81	44	33	39	20	36	32	20	23	8	21	13	14
CSW01_RS17505	E7946_chr2	complement(574033..575037)	28	56	47	11	10	12	14	18	9	8	9	5	6	7	5
CSW01_RS17510	E7946_chr2	complement(575147..575611)	13	32	18	11	10	6	4	6	4	4	9	3	4	5	6
CSW01_RS17515	E7946_chr2	complement(575616..576035)	12	23	15	6	6	6	3	6	7	4	2	4	1	5	4
CSW01_RS17520	E7946_chr2	complement(576052..576369)	5	6	8	8	2	1	2	7	1	3	6	1	2	4	2
CSW01_RS17525	E7946_chr2	576524..576709	4	12	10	4	2	2	2	1	1	2	1	0	2	1	1
CSW01_RS17530	E7946_chr2	576775..578478	96	224	163	59	62	68	30	39	29	22	16	15	17	10	12
CSW01_RS17535	E7946_chr2	complement(578571..578951)	1	8	8	4	6	4	0	1	1	1	1	0	0	0	0
CSW01_RS17540	E7946_chr2	complement(579067..580812)	8	9	22	10	2	4	2	5	3	3	3	3	1	0	2
CSW01_RS17545	E7946_chr2	complement(580809..581255)	7	5	8	4	4	1	1	1	0	2	1	0	1	0	0
CSW01_RS17550	E7946_chr2	complement(581266..582012)	1	1	4	0	0	0	0	1	0	2	1	0	2	0	0
CSW01_RS17555	E7946_chr2	complement(582012..582554)	1	0	7	1	0	1	1	0	1	2	0	0	1	0	0
CSW01_RS17560	E7946_chr2	complement(582643..583779)	4	3	6	2	1	1	0	0	1	0	0	0	1	0	0
CSW01_RS17565	E7946_chr2	complement(583776..584357)	2	3	1	1	0	1	0	0	0	0	0	0	0	0	0
CSW01_RS17570	E7946_chr2	584629..585066	379	629	561	162	132	131	59	58	52	68	34	20	40	24	30
CSW01_RS17575	E7946_chr2	complement(585232..586671)	30	171	80	29	14	7	7	3	5	9	2	3	9	0	4
CSW01_RS17580	E7946_chr2	586972..587964	63	113	114	32	16	11	11	12	8	9	3	4	9	4	3
CSW01_RS17585	E7946_chr2	588040..589686	53	189	131	38	28	40	17	25	11	20	13	2	14	6	4
CSW01_RS17590	E7946_chr2	complement(589808..590779)	35	245	174	62	18	20	32	14	16	17	6	7	11	8	3
CSW01_RS17595	E7946_chr2	591126..592664	271	801	549	273	15	39	65	11	20	53	13	3	31	8	2
CSW01_RS17600	E7946_chr2	complement(592766..594376)	360	1683	1923	387	124	125	75	40	46	80	38	27	67	34	41
CSW01_RS17605	E7946_chr2	complement(594562..595185)	46	63	57	39	16	26	22	13	9	6	6	6	10	6	8
CSW01_RS17610	E7946_chr2	595398..595871	163	278	269	43	24	36	16	17	18	17	14	7	10	9	13
CSW01_RS17615	E7946_chr2	complement(595952..596590)	56	108	100	45	30	36	10	20	9	10	5	0	11	5	4
CSW01_RS17620	E7946_chr2	596737..598500	64	131	108	27	16	18	11	13	18	12	9	4	13	4	9
CSW01_RS17625	E7946_chr2	complement(598441..598629)	0	2	3	0	0	1	0	1	0	1	0	0	0	0	0
CSW01_RS17630	E7946_chr2	598894..600273	20	64	90	9	10	7	10	2	8	10	8	5	3	6	1
CSW01_RS17635	E7946_chr2	complement(600371..601801)	34	54	55	23	14	19	10	5	19	8	4	2	3	5	5
CSW01_RS17640	E7946_chr2	complement(601752..603293)	11	27	32	12	9	10	3	2	2	3	2	1	5	1	3
CSW01_RS17645	E7946_chr2	603632..604927	5	12	12	1	1	3	0	0	2	2	1	0	4	0	1
CSW01_RS17650	E7946_chr2	605024..606040	19	25	24	9	6	6	6	6	3	2	2	0	2	5	4
CSW01_RS17655	E7946_chr2	606280..607311	92	211	194	45	25	33	13	8	10	11	4	3	13	6	7
CSW01_RS17660	E7946_chr2	complement(607362..607988)	34	72	73	22	24	38	10	5	7	5	3	3	4	1	4
CSW01_RS17665	E7946_chr2	complement(607978..609729)	61	106	133	42	20	31	24	15	19	13	7	7	13	9	10
napF	E7946_chr2	609887..610393	380	382	615	183	90	153	86	62	67	67	31	34	61	19	38
CSW01_RS17675	E7946_chr2	610399..610740	147	178	202	63	29	64	19	13	26	18	13	5	9	10	13
CSW01_RS17680	E7946_chr2	610737..613226	1770	1712	2326	667	348	775	296	221	304	199	102	139	164	73	119
CSW01_RS17685	E7946_chr2	613293..613748	201	215	279	66	46	85	25	11	25	11	7	3	8	7	4
CSW01_RS17690	E7946_chr2	613766..614341	278	272	355	104	61	126	26	24	43	15	8	8	12	15	13
CSW01_RS17695	E7946_chr2	614353..614481	2	5	0	0	0	3	0	0	0	0	0	0	0	0	0
CSW01_RS17700	E7946_chr2	complement(614525..615820)	20	32	21	12	12	11	11	16	11	9	12	6	7	5	10
CSW01_RS17705	E7946_chr2	615979..616605	13	21	24	5	0	0	0	1	2	1	3	1	0	2	1
CSW01_RS17710	E7946_chr2	616608..618191	21	45	42	14	5	3	3	1	1	4	4	1	3	2	0
CSW01_RS17715	E7946_chr2	618259..619569	5	20	21	4	3	3	2	0	2	0	2	4	0	0	1
CSW01_RS17720	E7946_chr2	619682..620716	17	33	33	15	3	6	3	2	6	1	7	2	4	0	1
CSW01_RS17725	E7946_chr2	620820..622922	6	17	11	6	4	6	1	5	4	4	2	1	2	3	6
fbpC	E7946_chr2	622934..623989	6	19	14	6	3	6	6	12	5	4	4	2	7	2	8
CSW01_RS17735	E7946_chr2	complement(624075..625850)	35	118	181	70	19	50	17	17	26	12	13	10	9	10	13
CSW01_RS17740	E7946_chr2	complement(625908..626255)	10	36	56	30	9	16	4	4	3	4	1	1	6	1	2
CSW01_RS17745	E7946_chr2	complement(626285..627490)	32	89	81	31	8	13	10	10	9	9	3	2	6	6	3
CSW01_RS17750	E7946_chr2	complement(627503..628243)	26	60	95	26	8	12	11	9	8	3	1	3	2	1	4
secF_2	E7946_chr2	complement(628914..629816)	95	106	98	70	74	90	41	73	47	30	31	24	21	14	14
secD_2	E7946_chr2	complement(629820..631658)	133	221	154	190	234	235	98	117	84	40	56	20	23	22	22
CSW01_RS17765	E7946_chr2	complement(631730..632185)	115	182	142	73	48	56	25	23	14	20	23	10	27	12	11
CSW01_RS17770	E7946_chr2	complement(632262..632933)	6	13	6	6	1	4	1	2	2	0	1	0	1	0	1
CSW01_RS17775	E7946_chr2	633291..635219	224	693	495	109	57	44	19	17	15	19	24	7	26	14	16
glgC_2	E7946_chr2	635522..636745	22	73	54	32	9	19	3	6	3	3	0	2	0	2	4
CSW01_RS17785	E7946_chr2	complement(637011..640166)	16	34	45	14	13	17	14	13	24	16	9	5	9	8	13
CSW01_RS17790	E7946_chr2	640838..641986	46	151	149	35	18	30	16	13	17	15	8	6	16	7	10
CSW01_RS17795	E7946_chr2	642065..642754	42	57	46	21	7	10	8	3	6	2	7	1	5	5	1
CSW01_RS17800	E7946_chr2	complement(642751..644070)	24	42	59	13	13	31	9	6	10	7	4	4	4	3	5
CSW01_RS17805	E7946_chr2	complement(643988..646357)	32	64	43	21	16	21	12	8	7	17	13	6	15	6	6
CSW01_RS17810	E7946_chr2	complement(646354..647676)	32	64	69	11	6	15	5	7	12	9	8	2	9	4	5
CSW01_RS17815	E7946_chr2	647923..649302	4	4	5	3	2	7	1	1	3	4	2	2	3	0	1
pyk_2	E7946_chr2	649424..650884	6	13	12	8	5	6	3	3	1	3	0	5	4	3	4
torS	E7946_chr2	complement(651003..653957)	127	191	126	63	43	44	25	20	18	23	25	12	37	14	9
torT	E7946_chr2	653988..655037	95	121	115	35	23	16	10	13	14	13	7	5	11	10	10
CSW01_RS17835	E7946_chr2	655092..655547	76	154	108	51	21	32	14	10	10	16	11	7	9	3	8
CSW01_RS17840	E7946_chr2	complement(655616..656236)	96	115	80	22	12	21	11	9	11	10	5	5	7	14	8
CSW01_RS17845	E7946_chr2	656541..656897	52	84	76	18	6	10	10	5	2	5	7	4	5	5	3
CSW01_RS17850	E7946_chr2	657037..657354	3	12	10	2	1	2	2	0	0	2	2	0	2	0	0
CSW01_RS17855	E7946_chr2	657347..657883	2	14	9	4	3	5	4	4	4	3	3	4	0	2	2
CSW01_RS17860	E7946_chr2	complement(657939..660002)	295	429	315	116	70	64	43	32	38	32	31	26	32	21	24
yccS	E7946_chr2	660189..662366	51	81	65	19	16	29	10	16	17	18	19	11	13	9	13
CSW01_RS17870	E7946_chr2	complement(662376..663323)	7	16	12	4	6	7	4	8	4	6	5	2	5	4	2
CSW01_RS17875	E7946_chr2	complement(663320..663895)	7	11	10	1	3	2	4	7	4	6	5	2	4	1	3
CSW01_RS17880	E7946_chr2	664173..664334	3	3	5	3	0	0	0	0	1	2	1	0	1	1	0
CSW01_RS17885	E7946_chr2	664391..664681	30	28	24	8	7	3	6	5	6	8	10	4	9	4	3
CSW01_RS17890	E7946_chr2	664711..666021	186	176	159	44	32	35	25	19	20	22	28	13	26	14	15
modC	E7946_chr2	complement(666120..667220)	82	80	101	50	36	31	22	22	28	15	19	10	17	14	10
CSW01_RS17900	E7946_chr2	complement(667234..667932)	43	73	81	23	15	23	21	13	19	9	11	3	8	5	3
modA	E7946_chr2	complement(667933..668697)	56	83	95	34	24	35	11	21	22	18	18	8	10	4	11
CSW01_RS17910	E7946_chr2	complement(668703..670157)	71	123	161	37	72	71	20	25	38	21	22	17	17	13	12
CSW01_RS17915	E7946_chr2	complement(670760..672931)	448	938	794	428	281	343	77	82	65	43	37	22	35	25	25
CSW01_RS17920	E7946_chr2	complement(672924..673547)	84	286	256	72	54	65	12	6	11	8	5	10	8	6	6
CSW01_RS17925	E7946_chr2	complement(673550..675379)	414	1062	876	203	170	167	38	56	39	41	41	29	53	42	36
CSW01_RS17930	E7946_chr2	complement(676078..676383)	1	1	2	0	1	0	0	0	0	0	0	0	1	0	0
CSW01_RS17935	E7946_chr2	676586..676984	14	10	11	11	9	4	9	5	4	2	7	2	7	5	4
CSW01_RS17940	E7946_chr2	677025..677177	0	0	0	0	0	0	0	0	0	1	0	0	0	0	0
CSW01_RS17945	E7946_chr2	677215..677754	132	205	138	33	18	9	12	7	7	6	13	6	10	4	8
CSW01_RS17950	E7946_chr2	677953..678663	86	150	129	40	25	38	18	30	34	25	21	16	17	15	11
CSW01_RS17955	E7946_chr2	complement(678655..681228)	151	261	207	103	73	78	34	31	27	23	21	10	22	12	12
CSW01_RS17960	E7946_chr2	complement(681246..682340)	135	240	225	87	55	50	25	25	27	22	17	12	13	14	23
CSW01_RS17965	E7946_chr2	complement(682552..683712)	51	101	93	25	25	28	6	10	14	8	6	7	7	2	5
CSW01_RS17970	E7946_chr2	complement(683814..684119)	31	41	44	11	9	9	7	1	0	7	2	0	3	3	1
CSW01_RS17975	E7946_chr2	complement(684136..684786)	215	246	223	91	74	52	29	28	26	32	18	9	11	10	12
CSW01_RS17980	E7946_chr2	complement(684828..685025)	36	56	23	6	7	5	2	1	0	2	5	1	5	1	3
CSW01_RS17985	E7946_chr2	685213..685533	442	606	527	222	177	179	75	87	63	52	50	27	41	32	22
CSW01_RS17990	E7946_chr2	685533..685682	1	0	0	0	1	0	0	0	0	0	1	0	0	1	0
CSW01_RS17995	E7946_chr2	685946..686197	80	280	193	21	16	10	6	6	3	4	5	1	10	6	5
glpK	E7946_chr2	complement(686278..687795)	69	1034	868	302	52	92	84	32	50	40	23	29	33	11	17
CSW01_RS18005	E7946_chr2	complement(687925..688779)	18	195	123	54	8	8	13	4	7	6	4	2	4	1	3
CSW01_RS18010	E7946_chr2	689434..691077	54	378	334	141	7	27	25	13	17	36	4	4	13	6	7
CSW01_RS18015	E7946_chr2	691074..692384	45	312	249	160	22	33	13	11	14	16	13	8	11	7	15
glpC	E7946_chr2	692381..693622	35	270	264	158	16	38	37	9	13	23	8	9	6	8	8
CSW01_RS18025	E7946_chr2	complement(693764..694852)	215	423	313	100	53	57	27	33	26	34	14	10	26	11	14
CSW01_RS18030	E7946_chr2	695021..695455	38	179	316	26	64	46	14	25	11	9	11	3	9	16	8
CSW01_RS18035	E7946_chr2	695644..696798	50	56	52	19	4	8	15	16	14	12	12	11	16	17	17
CSW01_RS18040	E7946_chr2	696883..697713	31	63	49	23	10	20	25	24	23	20	38	15	31	32	22
CSW01_RS18055	E7946_chr2	complement(698148..698648)	444	331	155	232	71	58	81	40	14	45	13	4	22	6	7
CSW01_RS18060	E7946_chr2	698823..699728	45	76	59	9	12	17	4	6	7	6	3	1	6	5	2
artM	E7946_chr2	complement(699781..700449)	18	19	17	28	57	108	27	52	37	14	20	8	14	11	5
CSW01_RS18070	E7946_chr2	complement(700446..701135)	13	21	20	128	144	226	49	87	56	33	35	11	22	16	9
CSW01_RS18075	E7946_chr2	complement(701137..701868)	15	15	29	267	299	415	100	143	104	60	68	33	21	22	22
CSW01_RS18080	E7946_chr2	complement(701942..702670)	27	21	35	265	386	335	31	56	32	19	20	10	10	8	11
CSW01_RS18090	E7946_chr2	complement(703263..704708)	97	251	200	75	113	112	49	79	52	31	33	18	29	28	25
CSW01_RS18095	E7946_chr2	complement(704717..706375)	157	482	347	143	214	211	88	160	90	64	81	35	63	65	46
CSW01_RS18100	E7946_chr2	706685..707242	113	221	168	49	60	53	23	28	20	10	14	8	12	14	7
CSW01_RS18105	E7946_chr2	707227..708258	158	326	259	136	82	104	33	35	31	29	25	12	21	12	14
CSW01_RS18110	E7946_chr2	708387..708695	14	22	17	6	5	5	5	1	3	2	4	2	4	2	3
CSW01_RS18115	E7946_chr2	708799..709533	203	269	240	66	36	44	23	26	18	12	10	6	16	10	21
CSW01_RS18120	E7946_chr2	complement(709633..710901)	308	375	319	119	69	99	55	69	65	84	65	38	54	36	46
CSW01_RS18125	E7946_chr2	complement(710938..711519)	56	77	83	49	28	56	51	60	38	46	32	22	30	34	26
CSW01_RS18130	E7946_chr2	complement(711556..711675)	0	0	0	0	0	0	0	0	0	0	2	0	0	0	0
CSW01_RS18135	E7946_chr2	712039..713241	310	363	269	214	229	194	42	47	36	30	24	11	17	9	6
CSW01_RS18140	E7946_chr2	713469..714890	127	356	267	120	29	45	44	18	20	22	15	9	18	9	9
galE	E7946_chr2	complement(714976..715992)	281	1052	940	376	238	315	155	135	111	90	86	49	47	37	47
CSW01_RS18150	E7946_chr2	complement(716005..716190)	0	0	0	0	0	0	1	0	0	0	1	0	0	0	0
CSW01_RS18155	E7946_chr2	716312..717052	68	90	68	32	17	18	2	13	13	18	13	5	15	3	6
CSW01_RS18160	E7946_chr2	717056..717766	22	31	24	14	8	15	3	5	3	6	6	3	5	3	4
CSW01_RS18165	E7946_chr2	717876..718805	91	91	64	27	29	28	14	24	19	10	16	7	8	9	10
CSW01_RS18170	E7946_chr2	complement(718857..720290)	592	824	529	161	178	144	50	70	61	56	50	25	54	33	34
CSW01_RS18175	E7946_chr2	complement(720399..721565)	14	16	21	9	5	6	6	3	9	3	2	3	1	1	5
CSW01_RS18180	E7946_chr2	complement(721954..724401)	91	119	114	52	42	45	23	26	27	18	21	12	13	15	12
CSW01_RS18185	E7946_chr2	complement(724398..725075)	28	36	37	19	11	4	8	7	6	6	2	2	8	2	1
CSW01_RS18190	E7946_chr2	725026..725673	57	88	86	25	12	29	15	9	16	11	3	2	6	5	6
CSW01_RS18195	E7946_chr2	725763..726971	27	67	76	18	6	15	8	11	7	3	5	3	4	2	1
CSW01_RS18200	E7946_chr2	727140..729023	35	44	51	15	11	21	10	12	8	14	6	2	11	5	10
CSW01_RS18205	E7946_chr2	729149..730798	894	1015	831	162	80	105	68	52	53	77	48	25	64	31	40
CSW01_RS18210	E7946_chr2	complement(730795..730899)	0	1	0	0	0	0	0	0	0	0	0	0	0	0	0
CSW01_RS18215	E7946_chr2	complement(730956..731585)	21	65	49	20	5	9	7	3	4	3	4	1	7	3	2
CSW01_RS18220	E7946_chr2	731821..732408	18	12	9	3	0	3	0	0	3	4	0	1	2	5	1
CSW01_RS18225	E7946_chr2	732582..733961	21	29	26	9	12	15	4	10	3	4	10	2	4	1	4
CSW01_RS18230	E7946_chr2	complement(733954..735131)	2	8	3	0	2	2	0	1	0	3	0	1	1	0	0
CSW01_RS18235	E7946_chr2	735244..735726	19	21	22	12	3	9	1	9	3	1	1	2	4	2	2
CSW01_RS18240	E7946_chr2	735727..736020	6	14	9	3	1	8	2	1	0	0	1	1	2	0	1
CSW01_RS18245	E7946_chr2	736235..737191	28	74	30	16	11	7	6	4	1	7	3	1	6	1	3
CSW01_RS18250	E7946_chr2	737429..737650	19	37	31	19	5	9	5	5	1	5	6	1	7	4	4
CSW01_RS18255	E7946_chr2	complement(737846..738526)	30	91	66	19	2	14	7	6	8	10	9	3	13	6	7
CSW01_RS18260	E7946_chr2	complement(738665..739171)	74	117	73	24	7	11	4	6	7	11	11	6	9	7	9
CSW01_RS18265	E7946_chr2	739493..739975	97	123	104	33	34	36	21	12	15	8	9	5	10	8	6
CSW01_RS18270	E7946_chr2	740094..741398	671	872	662	117	86	85	35	37	46	40	44	21	34	24	43
CSW01_RS18275	E7946_chr2	complement(741484..743457)	167	559	510	72	64	59	30	24	23	22	32	14	23	22	24
CSW01_RS18280	E7946_chr2	complement(743539..744531)	17	14	12	5	3	4	1	1	1	2	2	2	0	3	3
CSW01_RS18285	E7946_chr2	complement(744675..746666)	4671	3038	2277	1891	2809	2053	813	1213	819	585	682	283	434	313	259
rnb	E7946_chr2	746980..749016	1562	1811	1166	756	647	597	300	335	251	221	174	93	164	98	98
CSW01_RS18295	E7946_chr2	complement(749111..749584)	14	26	18	13	6	4	3	5	4	13	8	7	10	9	1
CSW01_RS18300	E7946_chr2	749672..750508	60	139	105	36	13	10	22	15	24	28	15	17	30	17	10
CSW01_RS18305	E7946_chr2	complement(750654..751346)	265	198	217	242	253	321	304	311	203	300	225	114	265	126	135
CSW01_RS18310	E7946_chr2	complement(751620..753170)	21	28	35	6	9	11	1	6	3	7	4	4	7	5	1
CSW01_RS18315	E7946_chr2	753664..755121	43	102	119	40	40	56	25	25	20	9	18	3	13	12	13
CSW01_RS18320	E7946_chr2	755449..756879	14	33	32	8	6	15	8	7	8	5	4	2	2	0	6
CSW01_RS18325	E7946_chr2	756914..758419	34	80	50	19	11	14	17	2	9	9	11	2	10	10	5
speB	E7946_chr2	complement(758607..759536)	591	1159	757	499	306	284	205	204	175	154	129	57	114	62	71
CSW01_RS18335	E7946_chr2	complement(759537..761501)	1176	2205	1356	608	314	373	229	214	179	216	150	76	157	92	100
CSW01_RS18340	E7946_chr2	761870..762454	83	146	121	34	35	33	18	13	5	12	11	8	11	4	15
CSW01_RS18345	E7946_chr2	762457..763803	76	202	190	45	35	40	9	14	10	9	7	4	8	9	10
groES_2	E7946_chr2	764005..764295	23	135	364	12	14	19	2	7	5	8	8	0	8	5	4
groL_2	E7946_chr2	764324..765916	101	587	2097	52	71	98	35	53	46	29	31	24	38	22	29
CSW01_RS18360	E7946_chr2	765949..766155	5	32	133	3	5	12	3	4	11	4	2	6	2	2	1
CSW01_RS18365	E7946_chr2	complement(766236..767660)	54	48	83	33	42	101	19	39	56	17	29	39	10	9	41
CSW01_RS18370	E7946_chr2	complement(767657..768073)	9	18	24	13	19	27	3	7	22	2	6	14	1	0	13
ectB	E7946_chr2	complement(768109..769374)	39	71	75	34	43	65	6	20	45	11	22	38	7	19	24
ectA	E7946_chr2	complement(769398..769919)	17	22	13	9	12	35	3	5	14	3	10	13	2	9	6
CSW01_RS18385	E7946_chr2	complement(770620..770949)	7	15	15	9	0	7	3	4	2	3	3	3	4	2	0
CSW01_RS18390	E7946_chr2	complement(770939..771733)	5	18	23	12	4	9	17	28	12	22	13	9	19	16	20
CSW01_RS18395	E7946_chr2	771967..773946	37	65	82	18	31	34	14	13	20	13	11	2	25	18	10
CSW01_RS18400	E7946_chr2	774020..774994	89	140	107	26	22	26	9	7	14	8	10	8	4	10	2
CSW01_RS18405	E7946_chr2	774996..775190	1	0	0	0	0	0	0	0	0	0	0	0	0	0	1
CSW01_RS18410	E7946_chr2	complement(775246..775431)	5	1	0	0	0	0	0	0	0	0	0	0	0	1	0
CSW01_RS18415	E7946_chr2	complement(775494..776126)	198	356	279	105	70	87	55	52	41	45	36	30	27	16	30
CSW01_RS18420	E7946_chr2	776268..777146	64	89	73	21	14	14	9	7	8	9	2	3	4	4	6
CSW01_RS18425	E7946_chr2	777283..778236	91	89	97	36	13	27	14	9	9	14	7	11	3	9	5
CSW01_RS18430	E7946_chr2	complement(778268..779254)	64	157	154	31	29	63	20	19	20	14	14	3	8	5	6
CSW01_RS18435	E7946_chr2	complement(779292..779870)	83	160	181	51	30	42	24	25	16	18	17	5	10	10	9
CSW01_RS18440	E7946_chr2	complement(780008..781321)	155	227	201	57	40	39	25	29	23	17	16	11	7	14	16
CSW01_RS18445	E7946_chr2	complement(781476..781880)	67	99	90	37	39	34	17	19	19	8	12	10	11	10	9
CSW01_RS18450	E7946_chr2	782773..783258	92	196	171	73	56	49	38	27	21	26	27	6	16	13	10
CSW01_RS18455	E7946_chr2	783914..785443	172	910	862	186	90	134	37	60	64	41	40	32	53	23	39
CSW01_RS18460	E7946_chr2	785744..785968	11	31	15	7	4	3	4	6	3	4	3	5	6	5	6
CSW01_RS18465	E7946_chr2	complement(786017..786631)	78	132	100	43	45	36	22	24	18	17	22	9	23	15	17
CSW01_RS18470	E7946_chr2	786817..788061	22	25	30	13	8	8	7	3	4	4	4	1	5	7	6
CSW01_RS18475	E7946_chr2	complement(788104..789084)	14	29	19	14	7	9	4	8	7	10	8	5	7	4	4
CSW01_RS18480	E7946_chr2	complement(789215..799006)	744	523	436	507	466	493	307	522	364	182	259	107	125	114	101
CSW01_RS18485	E7946_chr2	complement(799307..800092)	40	42	45	11	18	4	9	6	3	13	8	3	12	6	5
CSW01_RS18490	E7946_chr2	complement(800252..801331)	42	55	73	24	17	23	7	4	8	7	14	8	4	5	10
CSW01_RS18495	E7946_chr2	complement(801332..802576)	22	42	36	20	15	14	9	13	7	3	8	2	7	3	8
CSW01_RS18500	E7946_chr2	complement(802581..803324)	6	6	11	3	2	6	2	0	0	5	0	0	0	1	1
CSW01_RS18505	E7946_chr2	complement(803317..804576)	3	10	10	1	2	1	1	5	2	1	3	2	0	1	1
CSW01_RS18510	E7946_chr2	complement(804564..805247)	1	4	8	3	4	1	1	3	2	3	0	0	2	3	1
CSW01_RS18515	E7946_chr2	complement(805256..805927)	1	2	8	2	0	1	3	2	0	0	1	0	0	0	0
CSW01_RS18520	E7946_chr2	806089..806232	0	0	1	0	0	0	0	0	0	0	0	0	0	0	0
CSW01_RS18525	E7946_chr2	complement(806240..807163)	175	716	377	152	107	107	42	33	42	42	33	17	31	24	13
CSW01_RS18530	E7946_chr2	807455..809527	60	315	200	169	45	92	56	54	44	22	26	17	29	15	14
CSW01_RS18535	E7946_chr2	809517..809702	1	3	2	1	0	0	0	0	0	0	0	0	0	0	0
CSW01_RS18540	E7946_chr2	810062..811300	1333	1580	929	183	143	107	76	56	56	71	45	41	91	43	41
CSW01_RS18545	E7946_chr2	811316..813706	2442	2894	1832	528	390	227	143	121	92	121	103	63	127	83	92
CSW01_RS18550	E7946_chr2	814184..815464	24	33	35	5	2	11	2	3	2	1	3	2	5	2	1
CSW01_RS18555	E7946_chr2	complement(815545..817374)	15	26	26	13	14	15	16	17	25	7	15	9	6	5	8
CSW01_RS18560	E7946_chr2	817360..817599	1	1	0	0	0	0	0	0	0	0	0	0	0	0	0
CSW01_RS18565	E7946_chr2	complement(817795..818448)	6	51	210	6	9	31	3	7	14	5	2	2	2	3	5
CSW01_RS18570	E7946_chr2	818689..818871	1	6	3	3	1	4	3	3	1	0	1	1	0	0	1
CSW01_RS18575	E7946_chr2	819402..820352	43	63	50	14	7	8	6	9	5	6	9	4	4	2	2
CSW01_RS18580	E7946_chr2	820587..822008	67	111	92	29	16	20	13	7	15	11	8	7	13	5	11
CSW01_RS18585	E7946_chr2	822137..823729	20	42	27	9	10	16	9	6	5	15	4	4	7	1	11
cydB_2	E7946_chr2	823742..824878	45	76	51	16	12	22	7	9	6	9	8	9	4	1	1
CSW01_RS18595	E7946_chr2	824889..824990	0	0	0	0	0	0	0	0	0	0	0	0	0	0	0
CSW01_RS18600	E7946_chr2	825121..825303	0	0	0	0	1	0	0	0	0	0	0	0	0	0	1
CSW01_RS18605	E7946_chr2	825700..825903	8	22	13	3	0	2	0	4	0	3	1	0	3	1	1
CSW01_RS18610	E7946_chr2	complement(826120..827445)	21	45	64	15	19	21	5	7	7	5	10	7	4	4	9
dsdC	E7946_chr2	827653..828597	24	55	31	9	2	3	5	6	2	2	6	2	5	2	2
CSW01_RS18620	E7946_chr2	828897..829973	119	212	164	79	46	54	32	26	30	29	17	10	22	13	11
CSW01_RS18625	E7946_chr2	830081..830242	6	14	7	1	2	2	4	1	1	1	0	1	1	0	0
CSW01_RS18630	E7946_chr2	830871..831251	12	29	43	13	1	1	2	2	2	1	3	1	2	2	3
CSW01_RS18635	E7946_chr2	831276..831671	19	39	58	9	6	5	1	0	2	2	1	1	3	1	1
CSW01_RS18640	E7946_chr2	831683..832747	89	185	190	28	7	28	18	19	8	12	9	8	17	12	11
CSW01_RS18645	E7946_chr2	832760..833869	67	142	226	40	16	34	17	17	10	14	18	2	23	12	19
CSW01_RS18650	E7946_chr2	833920..834981	55	98	131	28	17	21	6	6	5	13	6	5	9	4	2
CSW01_RS18655	E7946_chr2	835633..835728	0	0	0	0	0	0	0	0	0	0	0	0	0	0	0
CSW01_RS18660	E7946_chr2	835906..836097	9	8	9	2	1	3	0	3	1	2	0	1	3	2	1
CSW01_RS18665	E7946_chr2	complement(836078..837109)	522	1201	1046	399	361	439	145	248	186	119	121	79	107	61	69
CSW01_RS18670	E7946_chr2	complement(837112..838305)	558	1254	1127	278	265	289	85	104	117	80	75	59	86	48	63
CSW01_RS18675	E7946_chr2	838495..838644	0	0	0	0	0	0	0	0	0	0	0	0	0	0	0
CSW01_RS18680	E7946_chr2	838625..839484	59	70	70	32	20	24	12	11	11	13	11	4	18	3	9
CSW01_RS18685	E7946_chr2	839462..840223	27	27	30	13	5	10	2	2	4	4	2	0	3	5	3
CSW01_RS18690	E7946_chr2	840323..841261	73	93	83	33	24	14	9	8	5	3	11	4	6	7	4
CSW01_RS18695	E7946_chr2	841255..841638	20	34	30	13	5	6	4	3	3	3	1	0	1	2	2
CSW01_RS18700	E7946_chr2	complement(841716..843128)	14	51	39	6	6	16	5	3	6	4	6	1	5	1	2
CSW01_RS18705	E7946_chr2	complement(843240..843638)	36	82	63	9	2	8	5	2	2	5	3	2	7	4	5
CSW01_RS18710	E7946_chr2	complement(843744..844127)	98	149	107	40	34	29	16	20	13	15	11	6	4	5	6
CSW01_RS18715	E7946_chr2	complement(844204..844950)	168	243	223	82	53	62	32	23	23	27	23	17	17	11	18
CSW01_RS18720	E7946_chr2	845118..848063	52	80	81	24	14	39	9	23	14	15	4	6	12	9	7
CSW01_RS18725	E7946_chr2	848407..849912	967	909	683	247	245	271	85	108	73	70	67	43	62	51	63
pgl	E7946_chr2	849909..850625	336	309	282	135	171	147	57	60	42	45	42	21	26	24	23
CSW01_RS18735	E7946_chr2	850639..852087	1286	1340	1017	894	698	751	373	412	272	278	231	103	197	99	115
CSW01_RS18740	E7946_chr2	852243..852380	2	0	0	1	0	0	1	1	0	0	0	0	1	0	0
CSW01_RS18745	E7946_chr2	852648..853562	62	85	58	27	19	34	11	16	7	7	5	2	7	3	4
CSW01_RS18750	E7946_chr2	853556..854185	39	28	51	24	9	29	24	9	15	9	7	5	5	2	9
CSW01_RS18755	E7946_chr2	complement(854218..855054)	5	15	7	5	0	3	0	0	0	1	0	0	0	4	1
CSW01_RS18760	E7946_chr2	complement(855190..856323)	17	121	89	29	24	22	17	22	17	9	11	11	12	7	5
CSW01_RS18765	E7946_chr2	complement(856342..857694)	16	60	23	18	7	10	1	6	7	5	4	2	3	4	2
CSW01_RS18770	E7946_chr2	complement(857853..858992)	34	86	77	27	2	8	5	1	4	2	4	3	9	4	5
CSW01_RS18775	E7946_chr2	complement(859133..860869)	12	36	17	12	1	9	8	8	4	6	8	1	5	4	4
hutZ	E7946_chr2	complement(861171..861701)	18	1018	277	14	363	116	9	140	41	5	82	19	8	61	41
hutX	E7946_chr2	complement(861726..862229)	14	501	127	10	119	36	5	37	16	3	32	8	7	25	21
CSW01_RS18790	E7946_chr2	complement(862253..863620)	24	882	270	23	201	70	21	97	32	18	71	16	20	65	33
CSW01_RS18795	E7946_chr2	863877..864626	13	368	100	9	78	32	4	28	12	15	30	13	8	24	14
CSW01_RS18800	E7946_chr2	864626..865312	16	363	91	9	86	30	2	35	14	0	18	11	6	17	7
CSW01_RS18805	E7946_chr2	865309..865725	6	184	69	4	44	18	3	18	9	1	11	4	1	5	6
CSW01_RS18810	E7946_chr2	865736..866569	17	413	108	4	114	38	1	24	7	1	28	11	1	13	16
CSW01_RS18815	E7946_chr2	866581..867612	22	325	106	7	68	36	1	20	12	1	14	6	3	17	9
CSW01_RS18820	E7946_chr2	867612..868391	26	223	102	20	55	26	1	27	10	2	12	5	4	9	11
CSW01_RS18825	E7946_chr2	complement(868525..869010)	65	282	285	70	32	50	14	10	17	14	15	5	12	12	6
CSW01_RS18830	E7946_chr2	869509..869811	61	80	121	38	28	39	27	22	21	12	10	9	12	4	12
CSW01_RS18835	E7946_chr2	870014..870613	39	42	44	18	3	12	12	10	9	5	6	4	12	6	3
CSW01_RS18840	E7946_chr2	complement(870674..871792)	963	1276	1083	266	159	187	86	85	92	68	67	32	55	36	39
CSW01_RS18845	E7946_chr2	871958..872566	194	219	160	27	12	17	11	9	5	22	13	7	23	13	8
CSW01_RS18850	E7946_chr2	872713..874587	53	44	47	18	10	14	10	6	7	3	12	2	8	4	7
CSW01_RS18855	E7946_chr2	complement(874650..876467)	204	374	350	116	84	138	50	52	39	26	24	24	25	25	20
CSW01_RS18860	E7946_chr2	complement(876364..876585)	14	26	21	6	3	4	3	0	2	0	2	0	2	1	1
CSW01_RS18865	E7946_chr2	877030..878058	148	121	96	32	28	20	14	12	11	11	9	8	16	5	6
CSW01_RS18870	E7946_chr2	complement(878121..879218)	14	28	25	12	5	4	9	5	8	9	2	3	9	3	6
CSW01_RS18875	E7946_chr2	879329..879679	10	17	16	4	2	2	5	2	2	2	1	0	1	1	2
CSW01_RS18880	E7946_chr2	879676..880185	16	19	10	2	2	3	2	4	5	0	2	2	3	4	0
CSW01_RS18885	E7946_chr2	complement(880235..881362)	289	316	266	107	60	64	41	27	32	37	32	21	42	14	29
CSW01_RS18890	E7946_chr2	complement(881476..882411)	107	229	213	63	64	81	33	43	34	22	27	14	21	21	19
CSW01_RS18895	E7946_chr2	complement(882524..883906)	38	50	46	20	14	14	10	8	4	4	6	5	5	3	4
CSW01_RS18900	E7946_chr2	884255..884467	24	24	17	6	4	7	7	4	4	2	5	3	5	2	1
CSW01_RS18905	E7946_chr2	884645..884854	2	1	1	0	1	1	0	1	0	0	0	0	1	0	0
CSW01_RS18910	E7946_chr2	885037..885393	5	7	6	5	3	1	4	3	3	1	2	2	0	0	2
CSW01_RS18915	E7946_chr2	885605..886543	183	172	168	89	48	72	24	25	27	14	14	8	20	11	7
CSW01_RS18920	E7946_chr2	complement(886532..887323)	32	44	51	14	11	16	5	10	8	4	5	2	7	7	2
CSW01_RS18925	E7946_chr2	887423..888322	78	56	45	13	11	12	3	7	1	6	6	6	4	2	4
CSW01_RS18930	E7946_chr2	888441..889406	12	40	22	16	7	8	5	4	6	5	4	2	2	0	7
CSW01_RS18935	E7946_chr2	889558..890319	39	113	108	47	12	20	11	7	9	7	0	5	5	5	1
CSW01_RS18940	E7946_chr2	890471..890959	25	58	31	24	14	19	6	8	12	5	6	2	4	5	3
CSW01_RS18945	E7946_chr2	891043..891321	10	12	9	1	2	1	0	0	1	2	2	1	0	1	3
CSW01_RS18950	E7946_chr2	complement(891644..892534)	112	2487	1426	723	157	256	161	88	89	93	46	42	31	19	23
CSW01_RS18955	E7946_chr2	complement(892546..894120)	255	4557	2537	1375	192	218	170	78	60	105	31	20	63	15	25
CSW01_RS18960	E7946_chr2	complement(894195..895376)	416	7386	4635	3283	878	1324	1141	564	645	696	362	203	379	143	191
CSW01_RS18965	E7946_chr2	896049..897170	579	3272	1709	1209	395	426	413	238	188	318	124	68	219	71	64
CSW01_RS18970	E7946_chr2	897393..897914	56	113	102	17	11	6	5	7	4	2	1	3	10	3	4
CSW01_RS18975	E7946_chr2	897919..898164	12	19	24	5	5	6	0	3	3	2	1	0	5	0	0
CSW01_RS18980	E7946_chr2	complement(898302..898919)	14	23	22	4	2	3	7	3	4	4	1	2	6	1	2
CSW01_RS18985	E7946_chr2	899126..899446	11	21	32	11	5	7	4	4	2	3	6	0	1	6	1
CSW01_RS18990	E7946_chr2	complement(899613..900287)	65	151	87	41	52	26	18	21	10	18	21	7	7	10	2
CSW01_RS18995	E7946_chr2	complement(900865..901143)	66	107	51	5	7	7	4	1	3	7	3	0	7	7	2
CSW01_RS19000	E7946_chr2	901318..902238	348	474	380	144	93	114	46	59	38	51	38	20	45	35	16
CSW01_RS19005	E7946_chr2	complement(902314..902838)	29	51	40	15	9	9	9	2	2	6	4	4	2	5	6
CSW01_RS19010	E7946_chr2	903007..904026	169	236	210	58	34	48	20	24	20	16	13	12	18	11	4
CSW01_RS19015	E7946_chr2	complement(904145..904753)	19	26	25	12	8	7	7	10	5	9	8	3	8	3	3
CSW01_RS19020	E7946_chr2	904872..906389	25	75	50	13	12	17	14	12	17	16	17	7	14	13	14
CSW01_RS19025	E7946_chr2	complement(906286..906495)	1	1	2	1	0	0	2	0	0	1	0	0	4	0	1
CSW01_RS19030	E7946_chr2	complement(906669..908042)	29	55	41	9	12	16	8	16	19	4	17	13	6	12	13
CSW01_RS19035	E7946_chr2	908384..908992	22	40	22	8	6	10	5	6	5	6	7	2	7	4	6
CSW01_RS19040	E7946_chr2	909279..910487	59	96	91	51	24	31	39	30	28	28	28	11	48	21	29
CSW01_RS19045	E7946_chr2	complement(910512..911435)	49	54	38	28	17	23	30	26	26	18	31	12	21	24	25
CSW01_RS19050	E7946_chr2	911536..912441	133	191	123	52	49	55	48	64	53	40	55	34	56	43	41
CSW01_RS19055	E7946_chr2	912593..913783	12	59	33	6	6	12	15	26	15	4	9	4	15	5	9
CSW01_RS19060	E7946_chr2	complement(913786..914082)	2	6	4	2	10	3	6	4	4	2	4	2	1	0	2
CSW01_RS19065	E7946_chr2	914257..915105	44	49	68	26	8	19	23	18	11	10	8	4	18	11	6
CSW01_RS19070	E7946_chr2	complement(915243..915557)	89	123	120	59	35	46	20	24	10	17	13	11	10	14	10
CSW01_RS19075	E7946_chr2	916069..916509	32	64	55	17	5	3	6	6	10	8	6	5	6	2	5
CSW01_RS19080	E7946_chr2	complement(916518..917822)	43	76	59	31	13	26	9	7	14	10	7	4	3	8	6
CSW01_RS19085	E7946_chr2	917879..918052	0	0	0	0	0	0	0	0	0	0	0	2	0	0	0
CSW01_RS19090	E7946_chr2	complement(918085..919770)	346	302	238	86	77	81	33	42	42	35	36	11	41	18	19
CSW01_RS19095	E7946_chr2	complement(919985..922345)	157	441	397	168	171	165	80	119	104	30	52	29	30	31	31
CSW01_RS19100	E7946_chr2	922549..923043	4	134	43	8	52	18	8	33	11	5	27	2	7	14	8
CSW01_RS19105	E7946_chr2	923072..924691	22	203	117	17	91	52	16	59	28	13	28	16	17	27	22
CSW01_RS19110	E7946_chr2	complement(924858..925589)	3	10	16	3	4	7	3	3	4	0	2	1	0	0	0
CSW01_RS19115	E7946_chr2	complement(925609..926493)	3	6	5	3	4	3	0	2	2	3	0	0	0	1	0
CSW01_RS19120	E7946_chr2	complement(926513..927157)	8	12	22	2	1	3	1	1	2	1	0	2	2	5	3
CSW01_RS19125	E7946_chr2	complement(927288..928031)	5	19	13	2	3	2	3	0	1	3	6	1	3	2	0
CSW01_RS19130	E7946_chr2	complement(928185..929084)	8	66	77	15	12	19	5	5	0	5	2	3	3	3	6
CSW01_RS19135	E7946_chr2	929236..930984	68	388	304	80	21	37	16	12	17	17	14	9	21	6	9
lldD	E7946_chr2	931107..932243	57	539	397	104	42	53	24	23	24	14	12	9	12	13	8
CSW01_RS19145	E7946_chr2	932341..935220	86	963	673	212	123	212	55	59	75	27	39	22	31	28	25
CSW01_RS19150	E7946_chr2	complement(935304..936137)	15	75	51	15	6	14	4	5	6	2	2	2	1	1	2
CSW01_RS19155	E7946_chr2	936272..938683	64	221	288	73	63	110	24	40	53	22	27	19	19	13	18
CSW01_RS19160	E7946_chr2	938866..940422	8	23	11	3	2	3	2	4	4	0	1	4	1	0	0
CSW01_RS19165	E7946_chr2	940780..942114	45	183	165	24	18	18	6	10	7	10	9	2	11	9	3
CSW01_RS19170	E7946_chr2	complement(942193..943479)	125	152	118	27	20	22	11	15	13	13	15	3	13	7	12
CSW01_RS19175	E7946_chr2	complement(943571..944497)	30	32	30	11	16	14	9	9	7	3	7	5	7	8	7
grxB	E7946_chr2	944618..945274	7	8	7	3	1	2	3	2	0	9	5	1	3	2	3
CSW01_RS19185	E7946_chr2	945284..946387	13	32	21	9	6	7	23	14	23	22	29	13	45	23	23
CSW01_RS19190	E7946_chr2	complement(946508..947488)	23	49	31	25	11	13	96	98	69	144	136	72	185	112	92
CSW01_RS19195	E7946_chr2	947845..949704	408	710	585	145	129	132	66	102	61	64	46	38	42	24	46
CSW01_RS19200	E7946_chr2	949835..950560	133	207	169	32	30	28	15	19	16	14	7	8	10	17	15
CSW01_RS19205	E7946_chr2	complement(950650..951693)	60	90	53	29	11	18	12	13	7	7	5	5	7	3	6
CSW01_RS19210	E7946_chr2	951843..952418	74	90	86	48	31	41	33	35	26	17	13	17	17	16	9
CSW01_RS19215	E7946_chr2	complement(952490..953119)	170	169	124	22	10	9	10	10	9	11	4	7	13	8	9
CSW01_RS19220	E7946_chr2	953320..954153	21	26	19	11	4	4	4	1	6	5	8	3	5	6	3
CSW01_RS19225	E7946_chr2	954305..955024	30	40	30	13	7	7	7	3	6	5	4	0	7	6	2
CSW01_RS19230	E7946_chr2	955021..955338	9	19	8	9	1	2	3	4	4	4	3	0	8	1	0
CSW01_RS19235	E7946_chr2	complement(955390..956004)	42	74	54	21	11	10	6	11	10	14	4	4	8	4	4
CSW01_RS19240	E7946_chr2	complement(956120..956578)	14	34	31	13	8	7	3	3	8	6	2	2	4	2	3
CSW01_RS19245	E7946_chr2	956675..957112	4	11	4	4	0	0	0	1	0	3	4	2	9	3	3
CSW01_RS19250	E7946_chr2	957368..958363	4	11	7	6	1	2	1	2	0	3	2	1	4	1	0
CSW01_RS19255	E7946_chr2	958524..959420	95	130	90	10	4	10	8	8	7	6	7	1	5	9	6
CSW01_RS19260	E7946_chr2	959447..960085	60	84	35	13	7	12	11	5	5	7	3	2	4	5	4
CSW01_RS19265	E7946_chr2	complement(960299..960766)	6	11	17	3	3	6	5	1	3	2	3	1	0	1	2
CSW01_RS19270	E7946_chr2	complement(960763..961494)	2	12	26	2	2	2	2	1	0	5	0	3	0	1	1
CSW01_RS19275	E7946_chr2	961886..963319	21	16	21	9	5	8	8	9	16	6	6	2	6	2	4
CSW01_RS19280	E7946_chr2	complement(963385..963786)	10	9	10	9	2	6	5	6	4	3	4	1	4	0	2
CSW01_RS19285	E7946_chr2	complement(963797..964270)	1	15	21	6	3	12	4	3	7	2	0	2	4	1	3
CSW01_RS19290	E7946_chr2	complement(964271..965629)	17	31	23	17	6	16	6	5	4	7	4	5	9	4	3
CSW01_RS19295	E7946_chr2	965885..966331	14	20	20	0	3	4	3	3	2	0	5	2	3	0	2
CSW01_RS19300	E7946_chr2	complement(966408..967328)	358	476	395	155	121	138	89	92	68	66	79	37	47	31	37
CSW01_RS19305	E7946_chr2	967443..967802	421	652	622	84	57	62	26	20	36	29	30	18	32	24	32
CSW01_RS19310	E7946_chr2	967881..969872	338	477	398	104	56	71	25	17	37	34	24	20	44	22	29
CSW01_RS19315	E7946_chr2	complement(969999..970250)	5	4	8	6	2	4	1	1	5	1	5	0	0	0	1
CSW01_RS19320	E7946_chr2	970615..971415	46	94	56	24	15	16	9	10	11	8	11	8	11	5	7
CSW01_RS19325	E7946_chr2	complement(971546..972703)	171	539	282	110	50	80	25	29	32	31	27	10	23	10	16
CSW01_RS19330	E7946_chr2	complement(972856..973692)	115	1062	446	303	101	70	47	39	29	33	16	6	14	7	8
CSW01_RS19335	E7946_chr2	complement(973897..975147)	262	13470	5244	2502	1502	1031	511	656	309	229	302	97	108	137	86
glgX	E7946_chr2	975567..977537	493	1290	749	317	190	188	67	90	52	63	37	15	39	26	23
CSW01_RS19345	E7946_chr2	977672..977923	96	190	121	29	20	16	11	8	9	13	6	7	8	7	10
CSW01_RS19350	E7946_chr2	978383..980014	2657	2096	1531	195	156	203	130	94	105	121	83	71	98	61	73
CSW01_RS19355	E7946_chr2	complement(980129..980536)	16	33	28	7	6	14	7	9	3	9	8	0	5	3	5
CSW01_RS19360	E7946_chr2	complement(980804..982180)	16	45	46	22	3	14	13	8	10	8	13	3	6	5	0
CSW01_RS19365	E7946_chr2	complement(982189..984168)	15	57	43	33	11	21	7	9	13	7	7	4	2	7	12
CSW01_RS19370	E7946_chr2	984372..984620	317	413	318	150	75	85	43	39	28	34	26	10	25	11	13
CSW01_RS19375	E7946_chr2	complement(984714..985766)	105	156	129	88	69	110	44	71	46	45	41	20	26	26	19
glnQ	E7946_chr2	986068..986787	49	86	69	24	16	10	9	9	4	9	5	1	6	4	7
CSW01_RS19385	E7946_chr2	986784..987584	30	74	62	19	6	8	5	7	8	2	5	2	4	2	1
CSW01_RS19390	E7946_chr2	987620..988456	61	125	111	44	37	44	22	25	17	9	16	7	12	6	7
CSW01_RS19395	E7946_chr2	988457..989353	55	89	78	37	30	32	14	10	12	9	11	6	4	8	2
CSW01_RS19400	E7946_chr2	989466..991169	383	4918	2745	647	707	670	203	327	267	136	160	87	107	145	125
CSW01_RS19405	E7946_chr2	complement(991228..991629)	180	314	240	95	77	100	33	29	16	22	19	8	18	13	9
CSW01_RS19410	E7946_chr2	complement(991539..992480)	336	567	464	189	144	129	50	46	23	28	34	19	32	18	25
CSW01_RS19415	E7946_chr2	992781..992924	0	0	0	0	0	0	0	0	0	0	1	0	0	0	0
CSW01_RS19420	E7946_chr2	993063..995012	72	282	149	68	24	27	23	22	20	19	16	4	6	15	11
CSW01_RS19425	E7946_chr2	995113..996267	42	129	90	50	23	23	13	15	10	15	15	5	4	4	6
CSW01_RS19430	E7946_chr2	996316..996897	25	83	35	5	7	11	3	10	5	3	4	0	6	1	3
CSW01_RS19435	E7946_chr2	997011..997946	83	111	74	30	13	18	11	15	11	5	6	6	10	3	7
CSW01_RS19440	E7946_chr2	complement(998047..998925)	13	23	8	8	11	11	7	9	7	8	11	7	4	8	14
CSW01_RS19445	E7946_chr2	999059..999982	24	52	45	10	2	8	12	3	4	5	1	0	4	0	1
CSW01_RS19450	E7946_chr2	complement(999979..1000410)	14	60	40	15	8	12	7	7	3	2	4	1	1	5	2
CSW01_RS19455	E7946_chr2	complement(1000486..1001208)	40	51	48	29	11	14	12	5	15	8	5	3	6	5	7
CSW01_RS19460	E7946_chr2	complement(1001390..1001785)	20	32	23	8	4	8	6	6	5	7	7	3	4	2	5
CSW01_RS19465	E7946_chr2	complement(1001912..1002550)	15	23	26	9	8	11	4	7	7	4	3	2	3	0	1
CSW01_RS19470	E7946_chr2	1002650..1003573	34	65	49	22	21	22	9	13	9	7	10	5	2	5	2
CSW01_RS19475	E7946_chr2	complement(1003616..1005928)	31	38	38	17	8	16	8	6	7	8	16	6	5	7	5
CSW01_RS19480	E7946_chr2	1006115..1006299	0	1	0	0	0	0	0	0	0	0	0	0	0	0	0
CSW01_RS19485	E7946_chr2	complement(1006318..1007037)	7	11	12	1	4	0	2	3	1	4	3	1	2	1	1
CSW01_RS19490	E7946_chr2	1007185..1008090	29	57	41	14	15	14	9	11	12	14	11	7	10	7	6
CSW01_RS19495	E7946_chr2	1008184..1008801	186	299	183	48	32	61	19	25	19	21	16	10	13	10	18
CSW01_RS19500	E7946_chr2	complement(1008866..1009522)	180	213	145	65	52	41	21	29	27	24	18	19	25	13	19
CSW01_RS19505	E7946_chr2	1009829..1009963	0	0	0	0	0	0	0	0	0	0	0	0	0	0	0
CSW01_RS19510	E7946_chr2	complement(1009981..1011300)	11	32	24	17	9	15	10	8	8	2	5	6	10	3	7
speF	E7946_chr2	complement(1011368..1013530)	24	62	40	14	6	12	9	5	13	6	14	5	8	3	4
CSW01_RS19520	E7946_chr2	complement(1013870..1013986)	0	0	0	0	0	0	0	0	0	0	0	0	0	0	0
CSW01_RS19525	E7946_chr2	complement(1014284..1014523)	2	10	3	1	1	0	0	0	0	0	0	0	0	0	0
CSW01_RS19530	E7946_chr2	complement(1014513..1015955)	123	366	283	97	32	47	28	15	21	30	16	8	18	13	10
CSW01_RS19535	E7946_chr2	complement(1016128..1016610)	39	151	126	33	15	24	12	13	12	10	4	2	9	6	5
CSW01_RS19540	E7946_chr2	complement(1016808..1018727)	37	293	338	125	38	81	36	17	36	27	11	16	25	7	11
CSW01_RS19545	E7946_chr2	complement(1019057..1019278)	2	7	5	1	1	1	0	0	0	1	1	0	0	0	3
putP	E7946_chr2	complement(1019462..1020952)	93	379	405	68	156	146	41	87	84	31	50	31	29	34	31
CSW01_RS19555	E7946_chr2	complement(1021025..1021723)	34	142	170	39	66	51	21	37	30	13	19	13	13	21	14
CSW01_RS19560	E7946_chr2	complement(1021745..1024864)	120	587	519	196	123	190	115	164	92	86	90	52	86	46	59
CSW01_RS19565	E7946_chr2	complement(1025204..1026067)	102	175	158	40	26	33	22	18	26	20	17	10	31	16	26
CSW01_RS19570	E7946_chr2	1026426..1027565	345	1035	628	185	126	138	93	128	83	92	98	55	75	62	65
CSW01_RS19575	E7946_chr2	1027725..1029542	348	689	420	217	126	128	79	69	57	69	54	33	50	41	46
CSW01_RS19580	E7946_chr2	1029861..1030601	159	283	226	80	71	96	67	101	69	92	77	68	93	73	68
pdxH	E7946_chr2	complement(1030630..1031265)	115	179	148	69	48	72	28	24	26	30	26	18	22	19	13
CSW01_RS19590	E7946_chr2	1031435..1032880	123	267	216	89	79	72	48	43	41	34	26	22	38	27	22
CSW01_RS19595	E7946_chr2	1032889..1033551	38	73	65	30	20	29	11	12	7	3	5	5	12	7	3
CSW01_RS19600	E7946_chr2	1033557..1035467	237	364	337	97	101	106	37	37	25	30	22	9	19	13	19
CSW01_RS19605	E7946_chr2	1035482..1037596	225	362	317	160	123	144	64	75	63	46	50	29	44	24	27
CSW01_RS19610	E7946_chr2	complement(1037731..1039401)	134	460	363	151	37	67	49	30	19	39	25	10	26	15	14
CSW01_RS19615	E7946_chr2	complement(1039660..1041366)	28	62	45	7	9	15	8	8	2	7	5	3	6	1	5
CSW01_RS19620	E7946_chr2	complement(1041390..1041689)	5	6	4	1	0	2	1	0	0	0	0	0	0	0	0
CSW01_RS19625	E7946_chr2	complement(1041699..1042853)	11	25	23	5	6	12	1	3	2	0	2	2	1	3	2
CSW01_RS19630	E7946_chr2	complement(1042896..1043936)	4	21	14	5	6	12	2	2	3	3	0	2	3	2	1
CSW01_RS19635	E7946_chr2	complement(1043933..1044634)	5	21	13	6	3	3	2	2	1	3	1	0	0	0	3
CSW01_RS19640	E7946_chr2	complement(1044573..1045403)	9	19	22	9	5	9	1	4	2	1	2	2	4	3	2
CSW01_RS19645	E7946_chr2	complement(1045418..1047454)	26	39	44	9	5	17	8	6	7	8	9	1	6	1	7
CSW01_RS19650	E7946_chr2	complement(1047468..1047929)	3	12	11	2	2	4	1	1	3	0	0	0	0	2	0
CSW01_RS19655	E7946_chr2	complement(1047926..1048453)	2	7	4	3	2	1	2	0	1	1	1	0	1	0	0
CSW01_RS19660	E7946_chr2	complement(1048462..1050624)	17	49	51	11	11	17	2	3	11	0	9	1	3	3	5
CSW01_RS19665	E7946_chr2	complement(1050673..1051050)	3	10	5	0	7	3	1	0	0	2	1	1	2	1	2
CSW01_RS19670	E7946_chr2	complement(1051043..1051348)	1	3	16	2	0	1	1	2	1	1	1	1	0	0	0
CSW01_RS19675	E7946_chr2	1051546..1053111	8	21	17	14	9	10	2	10	6	9	8	3	10	3	7
CSW01_RS19680	E7946_chr2	1053104..1054060	5	13	6	1	3	2	2	2	2	0	2	1	0	4	2
CSW01_RS19685	E7946_chr2	1054041..1054853	4	6	9	0	4	5	2	7	0	2	1	3	4	2	1
CSW01_RS19690	E7946_chr2	1054772..1056232	16	27	18	13	5	7	7	11	6	11	5	8	10	2	7
CSW01_RS19695	E7946_chr2	1056487..1058139	11	12	15	9	5	6	0	10	7	9	4	7	1	3	8
CSW01_RS19700	E7946_chr2	complement(1058291..1059634)	22	80	69	31	9	7	7	8	6	3	10	4	10	4	3
CSW01_RS19705	E7946_chr2	complement(1059696..1060352)	31	55	62	15	10	11	6	8	6	8	2	3	4	0	2
CSW01_RS19710	E7946_chr2	complement(1060357..1060989)	20	52	54	17	6	9	6	9	4	3	5	4	2	1	3
CSW01_RS19715	E7946_chr2	complement(1061017..1061814)	11	20	23	2	4	1	3	1	4	2	5	2	2	3	2
CSW01_RS19720	E7946_chr2	complement(1061824..1062534)	11	12	14	3	8	9	1	1	2	2	2	4	2	0	2
CSW01_RS19725	E7946_chr2	complement(1062550..1064073)	5	10	11	9	3	8	4	0	4	5	7	2	2	2	6
CSW01_RS19730	E7946_chr2	complement(1064084..1064686)	8	19	14	2	4	2	1	2	2	2	2	8	3	1	2
CSW01_RS19735	E7946_chr2	complement(1064860..1066986)	153	254	233	83	55	74	32	35	33	26	31	11	27	14	14
potD_3	E7946_chr2	1067114..1068145	31	68	55	28	16	31	8	9	16	19	8	5	10	14	8
CSW01_RS19745	E7946_chr2	complement(1068205..1069176)	239	682	458	190	123	136	96	121	61	71	65	38	75	43	58
CSW01_RS19750	E7946_chr2	complement(1069184..1070401)	347	1023	742	216	148	163	137	187	104	96	101	67	140	94	96
CSW01_RS00005	E7946_chr1	complement(235..402)	0	2	1	0	0	1	0	0	2	0	0	0	0	0	0
CSW01_RS00010	E7946_chr1	complement(372..806)	259	346	256	95	60	94	39	45	25	35	24	10	19	17	23
CSW01_RS00015	E7946_chr1	complement(816..2177)	582	832	596	196	123	148	69	80	57	72	66	30	50	36	44
CSW01_RS00020	E7946_chr1	complement(2271..3896)	2128	4004	2819	806	718	588	239	278	212	180	162	95	177	137	132
CSW01_RS00025	E7946_chr1	complement(3899..4156)	137	174	119	15	17	12	6	9	5	9	6	1	7	11	5
CSW01_RS00030	E7946_chr1	complement(4123..4479)	626	759	536	119	77	78	40	41	53	63	62	29	67	39	47
CSW01_RS00035	E7946_chr1	complement(4492..4629)	15	26	28	12	9	9	2	7	2	5	3	2	1	5	2
CSW01_RS00040	E7946_chr1	complement(4871..5608)	51	73	56	27	50	44	13	26	13	4	17	7	14	12	13
CSW01_RS00045	E7946_chr1	complement(5605..6276)	37	44	43	21	20	34	17	9	9	4	18	3	19	14	16
CSW01_RS00050	E7946_chr1	complement(6354..7100)	78	136	108	25	122	109	10	25	26	10	30	20	48	31	29
CSW01_RS00055	E7946_chr1	7412..8815	1118	1608	1301	374	346	373	191	216	185	176	156	93	167	105	123
CSW01_RS00060	E7946_chr1	8873..9973	796	1360	1070	413	343	392	169	214	188	121	121	77	119	84	112
CSW01_RS00065	E7946_chr1	9991..11082	526	1138	857	341	342	323	127	160	124	109	131	51	96	69	87
gyrB	E7946_chr1	11103..13520	2043	4132	3074	1487	1273	1507	641	739	625	453	397	225	366	214	243
CSW01_RS00075	E7946_chr1	13876..14367	8	9	3	5	1	3	1	2	5	2	1	1	1	2	3
CSW01_RS00080	E7946_chr1	14377..14493	0	0	0	0	0	0	0	0	0	0	0	0	0	0	0
CSW01_RS00085	E7946_chr1	14769..15206	54	464	421	149	198	112	143	241	64	164	146	32	137	80	44
CSW01_RS00090	E7946_chr1	complement(15294..16550)	363	577	470	151	84	136	61	84	59	53	41	18	41	44	29
CSW01_RS00095	E7946_chr1	16739..16927	1	4	1	0	1	1	0	0	1	0	0	0	1	0	0
CSW01_RS00100	E7946_chr1	complement(16869..18935)	2652	4103	3311	1739	1462	1589	599	743	584	499	407	190	359	217	227
glyQ	E7946_chr1	complement(18950..19867)	1429	2097	1702	668	552	554	227	245	190	173	134	83	140	110	92
CSW01_RS00110	E7946_chr1	20283..20837	143	255	179	86	28	44	36	53	43	57	50	31	66	41	48
CSW01_RS00115	E7946_chr1	20943..21200	34	42	26	17	7	6	7	6	4	12	9	4	5	5	2
CSW01_RS00120	E7946_chr1	21207..21290	0	0	0	0	0	0	0	0	0	0	0	0	0	0	0
CSW01_RS00125	E7946_chr1	complement(21287..21535)	53	79	74	18	7	26	14	18	8	16	14	7	11	8	8
CSW01_RS00130	E7946_chr1	21656..21856	16	42	36	42	11	34	74	105	73	65	82	25	59	46	56
CSW01_RS00135	E7946_chr1	complement(22028..23008)	85	186	135	56	47	47	30	44	26	10	23	11	14	9	9
ilvA	E7946_chr1	complement(23256..24788)	629	1086	834	489	442	667	323	485	447	174	224	113	96	124	112
CSW01_RS00145	E7946_chr1	complement(24792..26633)	1020	1876	1597	856	608	1191	447	575	523	278	288	107	192	152	143
CSW01_RS00150	E7946_chr1	complement(26643..27602)	455	986	831	299	232	354	124	137	129	46	83	34	41	37	39
CSW01_RS00155	E7946_chr1	complement(27593..27877)	73	193	137	38	32	47	19	23	17	7	13	5	10	5	4
CSW01_RS00160	E7946_chr1	complement(27889..29535)	1173	2274	1817	614	473	642	336	327	233	194	173	100	139	119	111
CSW01_RS00165	E7946_chr1	30069..31592	11	14	21	7	3	15	7	4	3	4	2	5	3	3	3
CSW01_RS00170	E7946_chr1	31682..32566	419	621	450	101	80	58	35	40	35	45	41	18	40	31	31
CSW01_RS00175	E7946_chr1	complement(32644..33246)	346	546	494	91	71	80	54	50	37	40	44	20	33	32	36
CSW01_RS00180	E7946_chr1	complement(33277..34263)	104	211	157	44	26	30	20	20	16	26	11	12	22	8	10
ccoG	E7946_chr1	complement(34311..35735)	110	387	302	55	23	33	30	26	15	21	17	4	22	15	22
CSW01_RS00190	E7946_chr1	36027..36206	11	19	16	2	5	3	1	3	1	2	3	2	2	1	1
CSW01_RS00195	E7946_chr1	complement(36152..36418)	34	49	69	20	13	23	10	20	11	13	7	3	10	4	6
CSW01_RS00200	E7946_chr1	complement(36527..36694)	366	185	434	402	116	346	377	155	353	353	103	181	228	77	169
CSW01_RS00205	E7946_chr1	36928..37770	66	110	109	46	30	45	37	26	38	21	19	12	26	15	12
CSW01_RS00210	E7946_chr1	37848..38495	56	145	139	44	24	23	12	16	12	3	20	12	4	7	8
CSW01_RS00215	E7946_chr1	complement(38534..39190)	97	171	118	85	69	93	27	36	17	24	17	10	13	14	8
CSW01_RS00220	E7946_chr1	complement(39103..40548)	206	310	244	75	74	102	22	34	26	28	17	12	22	16	18
CSW01_RS00225	E7946_chr1	complement(40560..41936)	476	649	487	239	230	230	92	105	69	85	45	36	46	29	31
CSW01_RS00230	E7946_chr1	complement(41998..43278)	622	758	618	276	250	260	100	136	88	81	86	38	80	48	44
CSW01_RS00235	E7946_chr1	complement(43334..44281)	606	845	629	179	179	187	58	74	68	59	51	38	54	50	31
CSW01_RS00240	E7946_chr1	complement(44299..44808)	571	941	682	220	195	162	102	99	81	92	100	50	84	62	45
CSW01_RS00245	E7946_chr1	44900..46075	28	57	40	19	16	20	10	7	9	5	4	6	9	8	7
dprA	E7946_chr1	46075..47190	40	63	51	18	17	17	16	19	13	15	5	4	13	8	7
CSW01_RS00255	E7946_chr1	47193..47669	174	415	337	205	183	211	86	115	73	51	70	35	59	49	43
CSW01_RS00260	E7946_chr1	47679..48251	52	138	111	43	34	59	29	32	38	28	25	12	31	12	18
CSW01_RS00265	E7946_chr1	complement(48324..49457)	37	47	37	18	12	21	15	24	11	16	17	6	24	12	6
purE	E7946_chr1	complement(49461..49946)	13	26	23	16	5	5	9	6	10	9	4	2	3	4	4
CSW01_RS00275	E7946_chr1	50104..50670	59	132	113	36	46	38	11	30	17	6	15	4	10	10	7
CSW01_RS00280	E7946_chr1	50689..51606	112	221	216	61	52	50	30	27	29	15	29	20	22	9	14
CSW01_RS00285	E7946_chr1	51668..52504	105	218	169	68	40	50	12	23	24	14	24	10	9	17	16
CSW01_RS00290	E7946_chr1	52501..52776	21	23	27	5	7	19	3	3	5	6	6	2	2	3	4
CSW01_RS00295	E7946_chr1	complement(52757..53311)	40	145	85	49	35	35	12	13	17	11	18	7	12	8	16
CSW01_RS00300	E7946_chr1	53497..53637	29	77	90	12	20	8	9	27	18	13	29	6	5	4	8
CSW01_RS00335	E7946_chr1	59357..59737	45	79	79	43	15	13	22	16	11	13	17	11	16	12	20
CSW01_RS00340	E7946_chr1	59989..61926	61	108	67	31	22	45	20	25	28	25	23	11	20	25	18
CSW01_RS00345	E7946_chr1	61930..63252	26	54	47	10	20	14	9	15	15	11	14	10	7	16	22
thiF	E7946_chr1	63239..64015	13	31	21	8	9	5	12	6	8	3	11	6	6	3	6
thiS	E7946_chr1	63976..64215	6	2	1	0	0	4	1	0	0	0	0	0	3	3	1
CSW01_RS00360	E7946_chr1	64221..64991	16	23	23	18	11	17	6	10	10	8	10	6	7	14	5
thiH	E7946_chr1	64988..66100	21	42	36	6	16	13	5	9	14	6	16	3	9	11	16
CSW01_RS00370	E7946_chr1	complement(66325..68118)	387	701	551	161	93	121	47	82	64	58	53	28	39	32	29
CSW01_RS00375	E7946_chr1	complement(68251..69234)	25	112	84	20	6	18	5	4	8	2	5	8	11	13	7
CSW01_RS00380	E7946_chr1	69297..70499	96	127	77	40	33	37	23	25	25	23	14	13	19	14	16
CSW01_RS00385	E7946_chr1	70603..70887	181	256	216	45	32	26	25	21	13	20	17	10	25	16	10
CSW01_RS00390	E7946_chr1	complement(70976..71437)	155	262	199	46	34	33	23	27	27	25	21	21	23	21	18
CSW01_RS00395	E7946_chr1	71513..73819	232	341	371	124	106	120	84	80	73	84	77	39	82	51	47
CSW01_RS00400	E7946_chr1	73879..74664	202	333	276	106	61	81	64	59	61	66	40	25	62	40	45
CSW01_RS00405	E7946_chr1	74782..75171	68	208	180	28	58	42	29	36	38	35	47	18	33	27	31
CSW01_RS00410	E7946_chr1	complement(75267..76154)	129	219	177	38	20	23	19	21	13	11	14	7	16	15	16
CSW01_RS00415	E7946_chr1	complement(76211..76636)	32	103	141	43	13	25	23	6	12	14	5	9	14	5	10
CSW01_RS00420	E7946_chr1	76682..76777	0	0	0	0	0	0	0	0	0	0	0	0	0	0	0
CSW01_RS00425	E7946_chr1	76801..77328	170	451	297	158	150	154	83	80	42	64	42	20	39	36	39
CSW01_RS00430	E7946_chr1	77404..77727	38	78	62	20	15	18	7	18	11	11	7	6	8	5	5
CSW01_RS00435	E7946_chr1	77860..79056	227	302	245	60	58	57	34	49	42	42	31	21	33	20	24
CSW01_RS00440	E7946_chr1	complement(79053..79964)	95	114	101	34	20	31	27	22	21	22	25	11	15	14	15
CSW01_RS00445	E7946_chr1	80087..81619	157	197	183	79	67	86	62	91	67	71	58	46	62	51	75
CSW01_RS00450	E7946_chr1	81664..82446	462	769	657	180	168	198	77	101	79	63	63	37	70	49	56
CSW01_RS00455	E7946_chr1	82455..83078	287	430	381	153	117	129	54	67	51	30	42	21	39	17	33
ubiB	E7946_chr1	83075..84709	633	1077	884	426	355	475	184	210	149	136	118	85	113	92	81
CSW01_RS00465	E7946_chr1	84769..85017	160	254	226	74	67	87	36	42	27	22	21	10	15	21	20
CSW01_RS00470	E7946_chr1	85021..85422	226	428	382	141	110	135	60	70	46	46	55	23	29	23	31
tatC	E7946_chr1	85511..86263	147	226	219	31	27	36	12	16	15	15	13	7	16	14	6
CSW01_RS00480	E7946_chr1	86575..87576	13	25	19	10	5	17	6	8	6	8	12	3	4	8	5
CSW01_RS00485	E7946_chr1	complement(87682..89046)	46	82	67	20	12	24	10	12	17	22	18	6	22	12	17
CSW01_RS00490	E7946_chr1	complement(89117..89986)	92	351	201	44	81	53	34	57	49	34	87	26	50	75	62
CSW01_RS00495	E7946_chr1	complement(90014..90643)	283	442	341	242	114	134	99	90	87	96	83	33	70	53	65
CSW01_RS00500	E7946_chr1	complement(90606..90794)	3	1	2	0	0	0	0	0	1	0	0	0	0	1	1
CSW01_RS00505	E7946_chr1	90963..93389	415	625	482	234	200	192	100	117	91	90	89	45	67	51	49
ubiA	E7946_chr1	complement(93465..94319)	73	117	103	19	18	21	14	21	16	7	10	4	16	11	10
CSW01_RS00515	E7946_chr1	complement(94320..94871)	62	122	122	21	19	20	15	10	12	8	16	7	16	8	16
CSW01_RS00520	E7946_chr1	complement(94894..94992)	0	0	0	0	0	0	0	0	0	0	0	0	0	0	0
CSW01_RS00525	E7946_chr1	95063..95473	33	67	73	25	18	37	11	15	14	13	15	3	11	9	3
CSW01_RS00530	E7946_chr1	complement(95593..97572)	40	69	64	23	16	29	13	17	18	24	14	9	10	10	10
glpG	E7946_chr1	complement(97947..98780)	125	263	164	34	43	44	18	38	20	22	24	9	24	24	20
CSW01_RS00540	E7946_chr1	complement(98787..99107)	98	149	72	30	25	26	14	19	7	12	15	5	17	17	8
CSW01_RS00545	E7946_chr1	complement(99188..99403)	5	2	1	0	2	1	1	1	0	0	2	0	2	0	1
CSW01_RS00550	E7946_chr1	complement(99868..100635)	75	128	108	22	17	20	8	17	12	18	13	6	12	3	12
CSW01_RS00555	E7946_chr1	100812..101855	352	894	721	296	200	244	115	129	100	91	67	56	87	45	49
CSW01_RS00560	E7946_chr1	101959..102390	19	33	19	3	5	11	8	2	5	5	4	2	4	1	2
CSW01_RS00565	E7946_chr1	103099..105903	392	1108	1002	390	389	401	151	209	158	94	122	45	56	58	73
CSW01_RS00570	E7946_chr1	complement(106650..107312)	234	333	241	93	55	76	46	46	46	49	42	25	41	24	32
CSW01_RS00575	E7946_chr1	107464..108081	346	1189	963	527	387	586	417	489	461	399	401	235	354	235	264
CSW01_RS00580	E7946_chr1	108253..108921	535	875	624	182	121	92	50	50	43	57	52	30	49	28	42
CSW01_RS00585	E7946_chr1	108921..109469	533	903	709	263	236	168	108	101	65	69	68	47	72	45	49
CSW01_RS00590	E7946_chr1	109476..109967	376	600	485	202	182	141	71	95	46	72	64	28	40	35	29
hemN	E7946_chr1	110106..111494	659	1335	977	299	194	163	112	78	74	74	72	41	76	55	54
CSW01_RS00600	E7946_chr1	complement(111558..112754)	147	427	337	164	90	106	64	44	54	46	28	12	38	18	18
CSW01_RS00605	E7946_chr1	complement(112751..113950)	163	456	357	146	76	90	33	50	37	37	27	11	22	13	16
CSW01_RS00610	E7946_chr1	complement(113934..114716)	83	257	159	59	44	43	15	10	8	13	12	9	8	8	7
CSW01_RS00615	E7946_chr1	complement(114762..115715)	225	531	383	156	90	86	45	52	44	28	32	17	32	21	11
CSW01_RS00620	E7946_chr1	complement(115892..116038)	0	1	0	0	0	0	0	0	0	0	0	0	0	1	0
CSW01_RS00625	E7946_chr1	116054..118585	953	575	634	465	696	1048	222	360	313	155	230	118	164	144	158
CSW01_RS00630	E7946_chr1	complement(118691..119005)	58	117	126	49	53	54	29	33	13	20	16	11	11	8	6
CSW01_RS00635	E7946_chr1	118982..119197	1	10	5	0	2	3	1	2	2	3	0	1	2	0	0
lysA	E7946_chr1	119230..120483	519	980	910	264	162	280	122	144	95	76	77	43	56	48	48
CSW01_RS00645	E7946_chr1	120495..121325	251	571	489	134	117	170	55	64	74	42	54	28	31	22	30
CSW01_RS00650	E7946_chr1	121339..122037	144	246	213	45	46	75	27	49	43	15	26	14	11	19	16
xerC	E7946_chr1	122006..122941	180	386	418	107	107	149	45	69	70	45	56	27	43	33	26
CSW01_RS00660	E7946_chr1	122944..123663	62	135	143	45	59	67	30	33	39	23	28	8	15	18	21
CSW01_RS00665	E7946_chr1	123773..126262	91	346	319	116	68	97	66	66	108	66	66	47	35	43	41
CSW01_RS00670	E7946_chr1	complement(126295..126891)	36	72	70	30	15	33	13	21	17	21	18	10	11	14	6
CSW01_RS00675	E7946_chr1	complement(126888..128432)	154	280	226	82	69	93	47	65	55	46	49	27	47	30	34
CSW01_RS00680	E7946_chr1	128445..128633	4	3	3	1	0	1	2	2	2	0	5	0	1	0	1
CSW01_RS00685	E7946_chr1	complement(128716..129543)	332	700	697	169	123	134	66	64	68	53	58	47	67	29	43
CSW01_RS00690	E7946_chr1	complement(129658..130674)	97	170	157	34	26	26	20	17	23	19	16	10	17	18	14
CSW01_RS00695	E7946_chr1	130749..131366	57	174	114	15	17	16	15	16	11	16	20	4	7	12	8
CSW01_RS00700	E7946_chr1	131386..132612	108	252	187	49	25	46	14	11	15	10	23	12	13	15	13
CSW01_RS00705	E7946_chr1	complement(132792..133262)	24	60	61	24	12	21	9	14	13	7	8	4	13	4	5
CSW01_RS00710	E7946_chr1	complement(133432..133761)	19	46	36	14	3	5	3	2	2	9	5	2	0	3	8
CSW01_RS00715	E7946_chr1	133966..134334	10	89	153	29	24	23	5	11	7	8	11	7	8	5	3
CSW01_RS00720	E7946_chr1	complement(134396..134476)	0	0	0	0	0	0	0	0	0	0	0	0	0	0	0
CSW01_RS00725	E7946_chr1	134755..134871	0	0	0	0	0	0	0	0	0	0	0	0	0	0	0
CSW01_RS00730	E7946_chr1	134837..135094	0	4	2	0	1	1	0	0	1	0	1	1	0	0	1
CSW01_RS00735	E7946_chr1	135211..135840	153	610	423	102	46	49	17	29	29	27	31	18	32	15	24
CSW01_RS00740	E7946_chr1	complement(135889..136155)	31	60	45	9	12	14	10	17	9	4	8	2	3	6	5
rsmD	E7946_chr1	complement(136152..136751)	85	151	122	43	27	34	19	24	14	10	19	7	18	13	11
CSW01_RS00750	E7946_chr1	136955..138130	409	1048	801	284	240	228	127	180	140	86	155	81	85	71	83
ftsE	E7946_chr1	138179..138853	200	358	323	122	91	99	59	73	67	39	69	32	38	26	34
CSW01_RS00760	E7946_chr1	138843..139835	238	418	372	157	145	189	101	139	98	66	73	47	57	37	47
rpoH	E7946_chr1	140005..140865	825	2123	1812	764	608	779	400	504	491	282	340	236	194	203	222
CSW01_RS00770	E7946_chr1	complement(141067..142467)	72	420	357	125	51	69	51	56	35	44	42	19	27	29	32
CSW01_RS00775	E7946_chr1	complement(142480..142719)	0	3	4	1	1	3	2	1	2	1	1	2	0	1	1
CSW01_RS00780	E7946_chr1	142775..143416	114	274	204	105	65	76	60	81	46	44	36	17	33	23	20
CSW01_RS00785	E7946_chr1	143456..143827	57	124	84	41	23	31	22	29	18	21	14	13	17	9	7
trmA	E7946_chr1	complement(143864..144973)	677	759	582	169	90	115	91	75	74	96	66	52	82	52	59
btuB	E7946_chr1	145371..147206	1852	2650	1619	948	859	688	318	374	189	216	194	97	172	93	108
CSW01_RS00800	E7946_chr1	complement(147279..148886)	77	123	129	40	34	31	20	17	23	8	8	6	10	6	18
CSW01_RS00805	E7946_chr1	149279..150076	239	360	333	76	53	71	33	40	29	46	40	21	31	32	20
CSW01_RS00810	E7946_chr1	complement(150042..150500)	108	261	207	36	7	16	12	15	16	18	14	5	15	10	12
CSW01_RS00840	E7946_chr1	complement(156408..157304)	82	143	81	50	21	28	18	30	16	35	19	13	25	33	33
CSW01_RS00845	E7946_chr1	157442..158926	1274	644	692	687	1722	2226	270	574	552	180	282	142	137	131	140
CSW01_RS00850	E7946_chr1	complement(159053..159304)	92	204	147	54	49	31	28	24	21	25	11	11	15	14	19
CSW01_RS00855	E7946_chr1	complement(159420..162530)	1765	2370	2203	1162	950	1301	660	876	790	613	555	314	457	300	334
CSW01_RS00860	E7946_chr1	complement(162542..163648)	591	909	703	290	238	273	145	180	120	117	145	52	115	60	77
CSW01_RS00865	E7946_chr1	complement(163667..164263)	232	375	280	58	46	61	38	37	21	28	31	20	36	20	22
CSW01_RS00870	E7946_chr1	164409..166424	427	624	534	173	154	146	81	102	61	56	73	38	49	51	36
CSW01_RS00875	E7946_chr1	complement(166491..166898)	214	647	624	203	127	166	130	130	105	98	107	47	104	60	57
CSW01_RS00905	E7946_chr1	168032..168241	1	5	3	1	5	2	0	1	0	2	1	1	2	0	0
CSW01_RS00910	E7946_chr1	complement(168233..168400)	0	1	1	1	0	1	0	0	0	0	4	0	0	1	0
CSW01_RS00915	E7946_chr1	168533..170248	55	156	111	83	74	106	58	101	77	48	57	34	66	53	44
CSW01_RS00920	E7946_chr1	170340..171896	36	98	102	57	55	75	49	77	58	42	60	23	36	38	36
CSW01_RS00925	E7946_chr1	172051..173028	3	9	17	2	5	8	4	6	13	5	4	1	2	1	0
CSW01_RS00930	E7946_chr1	173031..173969	8	17	12	6	5	5	2	11	7	5	6	6	7	4	2
CSW01_RS00935	E7946_chr1	174144..175091	65	163	70	51	15	33	37	20	19	17	22	8	16	8	6
CSW01_RS00940	E7946_chr1	complement(175344..176942)	506	1257	677	332	262	198	101	99	73	77	63	27	73	48	41
CSW01_RS00945	E7946_chr1	complement(177009..177242)	160	270	193	45	27	28	30	20	22	31	36	19	32	23	18
CSW01_RS00950	E7946_chr1	complement(177451..177759)	30	74	50	17	18	24	13	21	10	3	19	5	19	9	6
CSW01_RS00955	E7946_chr1	177862..178425	15	40	43	9	8	9	2	4	6	5	5	2	7	2	5
CSW01_RS00960	E7946_chr1	178842..179090	251	468	278	80	69	51	17	16	9	16	9	8	22	8	8
CSW01_RS00965	E7946_chr1	179339..180406	1055	2173	1333	324	369	192	66	95	71	46	54	29	57	26	38
CSW01_RS00970	E7946_chr1	180420..181730	1140	2183	1640	587	649	503	168	205	144	86	100	51	86	43	72
CSW01_RS00975	E7946_chr1	181733..183487	1117	2020	1567	474	490	526	140	200	132	108	100	47	101	70	66
CSW01_RS00980	E7946_chr1	183477..183947	123	182	148	60	40	74	22	27	21	10	8	4	6	7	10
CSW01_RS00985	E7946_chr1	complement(183958..184389)	51	67	61	21	25	20	5	13	6	10	6	5	5	11	3
CSW01_RS00990	E7946_chr1	complement(184361..186472)	33	101	61	27	15	22	24	19	9	11	17	11	15	15	9
CSW01_RS00995	E7946_chr1	complement(186482..188170)	16	66	32	26	32	17	21	33	28	24	21	18	15	14	17
CSW01_RS01000	E7946_chr1	complement(188167..189381)	14	57	41	24	12	14	18	15	12	18	13	6	15	9	10
CSW01_RS01005	E7946_chr1	complement(189458..190810)	728	1331	1304	517	544	605	255	322	254	171	153	100	155	121	94
CSW01_RS01010	E7946_chr1	complement(190916..191755)	275	481	407	115	130	144	70	71	63	30	38	33	27	22	36
CSW01_RS01015	E7946_chr1	192035..194077	303	1667	1523	280	487	293	178	340	118	106	155	57	94	110	88
uvrD	E7946_chr1	194215..196386	560	798	612	324	286	285	118	184	136	114	131	41	72	52	67
CSW01_RS01025	E7946_chr1	196471..196656	7	14	7	6	2	19	3	5	15	3	8	7	1	3	11
CSW01_RS01030	E7946_chr1	complement(196831..197016)	5	7	6	6	0	5	5	1	2	3	0	0	2	0	0
CSW01_RS01035	E7946_chr1	complement(197131..197799)	31	40	26	16	5	10	6	4	5	8	5	3	7	2	4
CSW01_RS01040	E7946_chr1	complement(197874..198686)	52	84	63	38	21	26	9	18	11	16	21	6	12	5	11
ggt	E7946_chr1	complement(198834..200600)	20	56	67	31	32	43	15	20	27	14	15	9	18	9	17
rarD	E7946_chr1	complement(200762..201670)	87	120	101	37	26	47	23	27	23	24	27	14	13	11	11
CSW01_RS01055	E7946_chr1	201831..203666	584	902	751	216	189	203	90	91	94	59	55	48	70	48	58
CSW01_RS01060	E7946_chr1	203659..203958	32	34	30	12	11	12	5	4	4	5	4	4	5	3	4
CSW01_RS01065	E7946_chr1	204114..204491	9	18	10	4	5	9	5	5	5	4	9	1	3	3	5
CSW01_RS01070	E7946_chr1	complement(204527..206362)	33	104	68	22	18	20	16	23	20	16	16	11	11	9	7
CSW01_RS01075	E7946_chr1	206434..208590	37	286	114	27	82	30	15	48	23	20	40	13	13	27	15
CSW01_RS01080	E7946_chr1	208721..209506	13	64	21	7	19	4	5	12	4	2	9	4	7	3	3
CSW01_RS01085	E7946_chr1	209497..210456	7	62	21	6	10	8	0	9	5	1	9	5	4	5	4
CSW01_RS01090	E7946_chr1	210453..212414	23	99	69	19	35	22	14	25	12	18	17	11	6	9	6
CSW01_RS01095	E7946_chr1	complement(212441..213289)	10	52	22	14	10	9	8	5	1	6	8	3	0	2	1
CSW01_RS01100	E7946_chr1	213332..213523	0	0	0	0	0	0	1	1	0	0	0	0	0	1	0
murQ_1	E7946_chr1	213505..214422	3	36	15	4	0	1	1	5	0	3	3	0	3	0	1
CSW01_RS01110	E7946_chr1	214453..215898	55	103	60	23	16	11	8	9	17	16	17	6	12	14	11
CSW01_RS01115	E7946_chr1	complement(216005..216493)	95	142	107	27	14	25	10	11	8	6	5	9	12	9	11
CSW01_RS01120	E7946_chr1	complement(216559..217425)	345	650	524	211	198	259	124	156	144	86	103	58	77	71	81
CSW01_RS01125	E7946_chr1	217589..218305	446	742	576	211	150	216	140	179	129	128	145	69	123	62	64
CSW01_RS01130	E7946_chr1	218671..219312	62	90	74	34	18	27	21	17	23	17	11	5	10	6	15
msbB	E7946_chr1	complement(219398..220375)	299	401	347	128	99	143	69	83	70	54	49	27	40	41	48
CSW01_RS01140	E7946_chr1	complement(220386..221342)	239	352	295	116	82	113	43	49	49	45	41	17	32	17	29
CSW01_RS01145	E7946_chr1	complement(221339..221929)	114	233	192	52	30	45	15	24	19	20	13	13	20	13	16
CSW01_RS01150	E7946_chr1	221885..222022	1	0	1	0	0	0	0	0	0	0	0	0	0	1	0
coaBC	E7946_chr1	complement(222088..223287)	366	524	407	181	126	170	86	83	88	77	72	31	65	48	61
CSW01_RS01160	E7946_chr1	223455..225149	36	606	552	212	87	140	76	39	54	28	37	23	19	20	27
CSW01_RS01165	E7946_chr1	225261..225935	2	30	23	17	4	3	1	0	3	1	4	0	3	0	0
CSW01_RS01170	E7946_chr1	226230..226466	4112	5364	4984	1702	1582	1156	636	597	440	639	536	285	504	335	264
rpmG	E7946_chr1	226480..226647	499	734	676	218	197	197	88	98	72	100	79	35	74	49	44
CSW01_RS01180	E7946_chr1	226868..227356	84	120	134	57	28	38	37	34	44	53	45	33	77	63	55
CSW01_RS01185	E7946_chr1	227366..228175	96	135	110	59	23	43	40	33	35	53	31	36	66	33	45
CSW01_RS01190	E7946_chr1	complement(228272..228766)	101	170	111	69	33	61	42	38	31	35	36	29	48	33	34
CSW01_RS01195	E7946_chr1	228877..229914	241	326	251	91	66	93	61	73	47	53	50	25	61	22	36
CSW01_RS01200	E7946_chr1	complement(229976..230755)	166	250	191	54	55	41	31	34	28	29	13	12	36	17	23
CSW01_RS01205	E7946_chr1	complement(230798..231871)	261	386	335	120	85	93	51	48	54	42	39	26	48	30	38
CSW01_RS01210	E7946_chr1	231951..232706	218	433	295	61	75	74	27	31	35	30	32	16	25	23	24
CSW01_RS01215	E7946_chr1	232710..233669	225	460	378	79	83	61	9	22	17	23	14	8	24	12	17
CSW01_RS01220	E7946_chr1	complement(233673..234602)	280	412	320	139	107	155	20	35	25	19	13	11	23	18	17
CSW01_RS01225	E7946_chr1	complement(234599..235342)	219	338	281	132	98	156	31	27	15	12	17	7	10	9	7
CSW01_RS01230	E7946_chr1	complement(235339..236922)	533	680	538	207	167	253	48	53	39	42	31	25	43	20	32
CSW01_RS01235	E7946_chr1	complement(236913..237293)	118	114	103	52	32	44	10	15	10	8	6	1	9	8	8
CSW01_RS01240	E7946_chr1	complement(237290..238609)	301	454	354	121	90	135	36	33	33	32	38	14	20	24	23
CSW01_RS01245	E7946_chr1	complement(238570..239358)	221	308	234	90	48	96	16	20	27	21	11	12	21	19	13
CSW01_RS01250	E7946_chr1	complement(239355..240404)	385	485	363	110	55	91	15	12	20	18	14	13	14	9	12
waaF	E7946_chr1	complement(240401..241441)	388	511	437	182	151	182	53	44	37	24	33	25	33	31	27
CSW01_RS01260	E7946_chr1	complement(241438..242637)	309	502	374	77	75	63	17	23	18	16	5	6	16	14	10
CSW01_RS01265	E7946_chr1	complement(242639..243205)	172	251	205	65	93	65	8	13	14	6	6	3	11	6	9
CSW01_RS01270	E7946_chr1	complement(243213..244985)	813	1159	989	254	287	255	55	75	80	43	52	33	45	46	52
CSW01_RS01275	E7946_chr1	complement(245144..246088)	803	1252	1061	301	226	313	147	141	118	95	109	49	84	56	65
CSW01_RS01280	E7946_chr1	246530..247927	2250	7638	5800	1434	1140	1000	478	609	436	329	420	183	263	225	250
CSW01_RS01285	E7946_chr1	247930..249321	1951	6744	5470	1802	1534	1381	514	732	486	316	380	167	255	219	232
gmd	E7946_chr1	249324..250445	3874	10805	8092	3293	3297	3028	942	1432	803	525	632	244	374	305	333
CSW01_RS01295	E7946_chr1	250456..251559	3880	9324	7579	3315	3407	3451	1141	1491	896	566	619	252	430	330	324
CSW01_RS01300	E7946_chr1	251556..252947	4056	9313	7303	1872	1918	1736	602	859	603	385	505	219	348	252	321
CSW01_RS01305	E7946_chr1	252919..253713	1870	3620	2951	554	563	619	240	414	314	205	244	99	182	97	128
CSW01_RS01310	E7946_chr1	253652..254467	2126	4541	3784	792	883	863	360	602	443	234	334	140	197	168	168
CSW01_RS01315	E7946_chr1	254506..254748	595	1190	1034	333	348	296	98	183	124	66	78	38	55	43	48
CSW01_RS01320	E7946_chr1	254754..256169	2936	7005	6464	1691	2108	1904	715	1343	1029	452	658	273	271	252	242
CSW01_RS01325	E7946_chr1	256178..257302	2886	5876	5144	1515	1921	1859	759	1241	1016	449	664	241	267	276	263
CSW01_RS01330	E7946_chr1	257293..259770	6353	14886	13138	5020	6641	7057	2483	4448	3754	1432	2503	1022	689	893	877
CSW01_RS01335	E7946_chr1	259840..260406	1173	2583	2364	1014	1201	1438	511	968	762	302	547	239	152	203	184
CSW01_RS01340	E7946_chr1	260413..260512	0	2	0	1	0	0	0	0	0	0	0	0	0	0	0
CSW01_RS01345	E7946_chr1	260556..260624	0	0	0	0	0	0	0	0	0	0	0	0	0	0	0
CSW01_RS01350	E7946_chr1	260794..261921	1030	1919	1612	609	788	956	649	1229	1083	482	749	336	246	276	243
CSW01_RS01355	E7946_chr1	262099..262959	1305	2631	1988	910	1018	949	415	973	770	419	548	230	209	197	161
CSW01_RS01360	E7946_chr1	complement(262994..264106)	452	848	717	211	197	222	292	550	499	255	368	147	125	121	88
CSW01_RS01365	E7946_chr1	complement(264114..265979)	564	1037	734	222	193	184	212	304	406	267	383	137	131	146	142
CSW01_RS01370	E7946_chr1	266132..267103	199	303	273	89	60	99	74	135	143	111	190	81	79	84	74
CSW01_RS01375	E7946_chr1	267111..267665	90	125	105	27	21	41	33	47	66	63	93	29	33	40	32
CSW01_RS01380	E7946_chr1	267808..269175	104	240	183	75	77	140	66	106	209	124	298	201	76	141	71
CSW01_RS01385	E7946_chr1	complement(269437..270675)	257	300	275	102	85	73	73	82	136	165	279	130	90	127	86
CSW01_RS01390	E7946_chr1	complement(270730..271302)	28	57	52	21	4	9	24	25	46	67	76	44	28	29	29
CSW01_RS01395	E7946_chr1	complement(271302..272225)	65	163	128	59	35	25	37	38	58	109	149	82	65	76	47
CSW01_RS01400	E7946_chr1	272299..272886	337	563	378	60	50	58	38	26	50	79	113	67	41	56	42
manA_1	E7946_chr1	273249..274448	575	992	698	186	165	166	63	67	75	107	172	85	94	80	78
CSW01_RS01410	E7946_chr1	274414..275394	293	664	484	166	160	131	39	78	78	90	134	67	82	64	74
CSW01_RS01415	E7946_chr1	complement(275742..276800)	57	336	273	62	46	45	41	46	33	45	80	45	38	55	38
CSW01_RS01420	E7946_chr1	277172..277444	178	1274	1380	311	252	302	92	152	95	60	100	49	32	64	52
CSW01_RS01425	E7946_chr1	277445..278179	105	197	175	44	41	34	17	19	18	11	20	9	25	13	16
CSW01_RS01430	E7946_chr1	complement(278279..279568)	95	128	129	49	56	61	21	24	21	32	31	11	19	15	19
purH	E7946_chr1	complement(279627..281219)	129	211	162	56	48	51	11	23	24	13	25	15	13	14	21
CSW01_RS01440	E7946_chr1	complement(281295..281474)	1	2	1	1	1	0	0	0	0	1	0	0	0	0	1
zntR	E7946_chr1	281505..281906	15	29	31	16	20	7	2	3	1	5	2	2	2	5	2
CSW01_RS01450	E7946_chr1	282133..283692	55	103	69	69	61	81	42	65	47	41	45	22	45	32	43
cadB	E7946_chr1	284392..285729	2	14	15	4	2	3	1	4	2	7	5	2	2	4	3
CSW01_RS01460	E7946_chr1	285839..287974	3	10	10	7	5	11	11	12	6	4	5	5	8	2	3
CSW01_RS01465	E7946_chr1	complement(288092..289762)	14	44	35	21	12	8	11	7	6	7	7	3	2	4	6
CSW01_RS01470	E7946_chr1	complement(289997..290674)	4	7	9	0	7	4	4	4	2	5	1	3	1	1	1
CSW01_RS01475	E7946_chr1	complement(290695..292737)	97	345	177	28	69	27	18	30	22	20	26	12	13	16	11
CSW01_RS01480	E7946_chr1	complement(292959..293564)	79	214	162	98	42	78	57	43	44	48	16	16	29	9	13
CSW01_RS01485	E7946_chr1	complement(293577..294953)	33	185	116	104	25	25	37	10	14	23	13	4	13	6	9
idnK	E7946_chr1	295107..295622	9	36	33	31	9	5	6	4	4	7	1	0	2	2	0
CSW01_RS01495	E7946_chr1	295619..297415	18	111	100	47	27	31	18	11	14	10	7	3	14	7	3
CSW01_RS01500	E7946_chr1	complement(297492..298490)	259	413	347	48	41	38	21	30	20	25	27	13	31	25	16
CSW01_RS01505	E7946_chr1	complement(298629..298925)	1551	1656	1184	303	142	188	135	75	96	169	81	60	182	61	90
CSW01_RS01510	E7946_chr1	complement(298949..299944)	6760	7073	5170	1910	857	949	927	393	621	1016	488	371	994	322	467
CSW01_RS01515	E7946_chr1	complement(300057..300944)	814	961	698	320	207	254	119	146	112	100	64	37	95	61	51
accC	E7946_chr1	complement(301153..302496)	2972	4358	3716	1754	1747	2074	640	822	688	443	421	245	265	209	225
accB	E7946_chr1	complement(302511..302972)	712	1633	1380	401	391	457	133	140	113	70	103	63	22	40	65
aroQ	E7946_chr1	complement(303029..303481)	658	1032	899	228	240	183	54	61	52	43	55	39	48	31	40
acs	E7946_chr1	complement(303861..305810)	20	34	36	19	11	14	14	11	12	11	3	5	10	10	4
CSW01_RS01540	E7946_chr1	complement(306013..306642)	10	15	23	9	5	7	4	6	4	8	7	3	7	0	6
CSW01_RS01545	E7946_chr1	complement(306651..308474)	16	25	24	15	3	18	5	5	9	7	8	4	6	3	5
CSW01_RS01550	E7946_chr1	complement(308429..308635)	0	1	1	0	0	0	0	0	0	0	1	0	0	0	0
CSW01_RS01555	E7946_chr1	308734..309924	221	287	317	54	33	63	42	25	29	46	30	25	44	25	32
CSW01_RS01560	E7946_chr1	310017..313460	68	179	131	67	33	66	37	47	34	28	29	28	19	18	23
CSW01_RS01565	E7946_chr1	complement(313583..315076)	909	1210	902	499	459	381	144	173	114	118	95	54	88	69	59
CSW01_RS01570	E7946_chr1	complement(315084..316400)	1549	2026	1499	731	654	618	259	311	194	200	184	74	179	118	115
CSW01_RS01575	E7946_chr1	316512..316838	702	1303	1236	219	182	165	75	79	58	78	74	46	62	53	54
rho	E7946_chr1	317036..318295	2636	3725	2775	695	500	476	229	245	236	255	180	122	210	143	139
CSW01_RS01585	E7946_chr1	318394..319386	18	37	31	19	16	12	2	11	7	4	8	4	6	3	5
CSW01_RS01590	E7946_chr1	319468..321309	252	485	361	158	150	147	53	84	54	47	59	32	55	32	49
CSW01_RS01595	E7946_chr1	321306..321575	58	101	78	32	24	24	10	21	6	13	7	7	9	3	3
CSW01_RS01600	E7946_chr1	321591..322301	267	436	353	138	121	122	35	65	37	40	38	18	10	25	16
pssA	E7946_chr1	complement(328451..329791)	325	580	457	101	61	70	44	41	47	34	43	22	36	32	36
CSW01_RS01640	E7946_chr1	complement(329886..330332)	35	49	38	9	5	5	3	3	4	5	3	7	8	4	5
CSW01_RS01645	E7946_chr1	330345..331418	327	530	462	195	138	199	92	120	83	95	77	36	59	72	58
CSW01_RS01650	E7946_chr1	331415..332377	160	438	306	152	112	148	60	82	63	46	54	29	47	42	39
CSW01_RS01655	E7946_chr1	complement(332427..333554)	207	411	270	59	45	65	43	40	34	41	35	23	33	25	31
tuf_1	E7946_chr1	334066..335250	18226	32239	26106	11897	9998	10523	4836	5464	4393	3654	3182	1741	2766	1765	1916
CSW01_RS01685	E7946_chr1	335474..335854	2318	3047	2302	1231	885	894	477	516	418	427	346	224	369	228	247
nusG	E7946_chr1	335870..336418	3567	4708	3821	1997	1456	1506	861	862	720	707	693	365	652	375	430
rplK	E7946_chr1	336549..336977	16596	22424	18501	11369	9487	8624	4332	4188	3268	3121	2597	1312	2351	1456	1548
CSW01_RS01700	E7946_chr1	336982..337683	25802	36298	28991	18001	15254	12973	6564	6748	4787	4957	4149	2161	3929	2332	2389
CSW01_RS01705	E7946_chr1	337953..338441	22555	31126	25585	16709	14679	12357	5785	6779	4426	4393	3806	1874	3243	2073	1984
CSW01_RS01710	E7946_chr1	338508..338873	16046	23003	18802	12659	11188	9454	4951	6091	3860	3891	3499	1529	2907	1777	1635
rpoB	E7946_chr1	339114..343139	32442	50939	41485	25131	22451	23393	10973	15016	13162	7586	9118	4853	5056	4374	4462
rpoC	E7946_chr1	343244..347449	32352	47697	37821	30493	23283	26106	17844	22783	19434	12678	13463	6798	8003	6033	5638
CSW01_RS01725	E7946_chr1	complement(347560..348054)	50	106	113	50	23	39	43	49	49	33	41	12	26	23	27
CSW01_RS01730	E7946_chr1	348199..349008	55	119	102	37	32	45	28	36	51	29	30	17	17	17	23
CSW01_RS01735	E7946_chr1	349251..350330	366	1034	638	258	154	208	138	148	119	111	102	49	66	49	56
CSW01_RS01740	E7946_chr1	350336..351064	132	250	221	66	47	45	38	37	35	32	29	15	23	21	17
CSW01_RS01745	E7946_chr1	351151..352110	84	143	127	51	39	56	22	39	39	36	28	15	29	28	37
CSW01_RS01750	E7946_chr1	complement(352107..353255)	107	237	189	72	39	39	18	34	30	25	35	16	41	25	21
CSW01_RS01755	E7946_chr1	complement(353424..354956)	2358	2878	2683	948	871	983	451	503	442	377	340	169	316	204	233
CSW01_RS01760	E7946_chr1	complement(355099..356040)	16	35	39	13	7	14	3	8	13	15	15	9	12	13	17
CSW01_RS01765	E7946_chr1	complement(356138..357574)	16	69	49	19	10	18	26	12	22	8	23	8	19	9	14
psd	E7946_chr1	complement(357761..358618)	493	846	705	231	153	201	104	132	103	94	99	48	78	44	51
CSW01_RS01775	E7946_chr1	complement(358714..359775)	327	468	390	174	155	173	85	104	69	58	51	25	51	37	43
CSW01_RS01780	E7946_chr1	359898..360443	142	208	187	67	76	57	19	20	21	27	20	17	18	18	11
queG	E7946_chr1	complement(362316..363425)	356	438	404	128	82	81	65	57	76	114	84	55	129	86	103
CSW01_RS01830	E7946_chr1	363630..364094	124	203	196	50	44	41	21	26	32	24	21	6	15	17	23
CSW01_RS01835	E7946_chr1	364061..365806	344	624	604	217	182	202	110	114	96	84	90	45	56	64	73
CSW01_RS01840	E7946_chr1	365813..367774	440	703	706	273	249	339	97	109	87	99	83	47	65	56	63
CSW01_RS01845	E7946_chr1	367771..368718	586	1232	1158	476	451	524	174	194	222	122	132	80	79	72	81
CSW01_RS01850	E7946_chr1	368890..369153	364	625	585	283	204	303	121	181	144	104	89	54	81	53	53
CSW01_RS01855	E7946_chr1	369186..370475	918	1797	1645	859	878	969	349	502	445	233	326	177	204	203	159
hflK	E7946_chr1	370521..371708	993	1913	1651	909	886	1181	458	647	563	340	368	235	251	193	220
hflC	E7946_chr1	371711..372691	1002	1674	1592	977	842	1305	620	809	773	479	497	324	349	246	271
CSW01_RS01870	E7946_chr1	372734..372940	15	15	17	5	8	4	5	10	8	5	9	5	7	9	3
CSW01_RS01875	E7946_chr1	complement(372981..373208)	18	36	36	15	12	8	4	5	9	5	7	4	5	1	4
CSW01_RS01880	E7946_chr1	complement(373211..374194)	119	411	385	141	86	101	53	75	69	50	63	37	49	39	45
CSW01_RS01885	E7946_chr1	374331..375110	966	3141	2549	1102	898	983	420	485	417	321	317	158	241	180	161
CSW01_RS01890	E7946_chr1	375309..376031	314	723	594	158	86	90	65	43	54	52	47	39	58	38	41
CSW01_RS01895	E7946_chr1	376028..376423	105	240	178	37	35	34	15	22	20	16	19	13	19	12	14
tusC	E7946_chr1	376420..376776	62	188	148	27	25	24	12	13	12	10	10	9	12	12	12
dsrH	E7946_chr1	376786..377061	33	85	68	13	9	21	6	6	6	6	9	4	7	4	2
CSW01_RS01910	E7946_chr1	377246..377620	13763	17898	13424	9394	8614	7495	4004	5214	3722	3069	3529	1592	2296	1999	1706
CSW01_RS01915	E7946_chr1	377736..378206	14054	19807	14095	10599	9291	8771	5135	6464	4499	4115	4519	1834	2964	2356	1939
fusA	E7946_chr1	378282..380378	19822	26581	18570	14117	11830	10569	4330	4894	3257	2808	2560	1334	2144	1492	1378
tuf_2	E7946_chr1	380501..381685	51893	85680	61959	40722	34094	34599	15884	17687	12831	11056	9582	4679	7571	4816	4742
CSW01_RS01930	E7946_chr1	381988..382176	16	225	119	14	53	37	9	28	15	5	18	7	7	7	22
bfr	E7946_chr1	382246..382722	69	386	270	38	96	61	26	78	45	49	67	38	38	33	32
CSW01_RS01940	E7946_chr1	382934..383302	12202	15575	11915	9525	7909	7871	4888	5983	4308	3543	3596	1646	2242	1630	1405
CSW01_RS01945	E7946_chr1	383310..383612	6923	9061	6803	5353	4468	4263	2543	3240	2486	1979	2109	938	1318	958	836
rpsR	E7946_chr1	383628..383855	4883	6303	5065	4181	3488	3710	2197	2705	1917	1676	1720	796	1082	737	623
CSW01_RS01955	E7946_chr1	383889..384338	12194	15093	12005	10143	8602	8829	5743	7059	5361	4363	4371	1959	2655	1939	1667
CSW01_RS01960	E7946_chr1	complement(384400..385209)	123	155	142	41	35	35	38	47	32	49	35	22	47	30	41
CSW01_RS01965	E7946_chr1	385335..386741	746	1105	920	431	298	378	211	229	166	171	135	71	149	92	101
alr_1	E7946_chr1	386713..387840	370	683	484	287	170	240	145	147	125	96	83	41	76	39	62
CSW01_RS01975	E7946_chr1	complement(387923..388342)	39	82	70	27	12	23	12	24	9	7	13	3	3	2	6
CSW01_RS01980	E7946_chr1	388627..390279	1485	2331	2275	582	534	633	244	300	293	229	182	116	176	100	139
CSW01_RS01985	E7946_chr1	390482..391660	33	45	58	22	10	23	9	12	9	13	16	8	22	10	11
CSW01_RS01990	E7946_chr1	complement(391777..392238)	309	616	474	135	104	103	70	62	51	56	42	24	40	26	37
CSW01_RS01995	E7946_chr1	complement(392248..392715)	201	373	219	110	87	86	38	63	30	42	42	13	37	34	25
CSW01_RS02000	E7946_chr1	393070..394053	441	678	495	166	144	145	90	81	91	72	71	33	48	38	41
CSW01_RS02005	E7946_chr1	394214..394426	6	10	5	5	5	0	12	24	11	23	29	18	14	21	7
CSW01_RS02010	E7946_chr1	394515..395180	157	273	225	29	34	46	39	41	46	50	80	39	49	66	47
CSW01_RS02015	E7946_chr1	395134..395304	0	1	1	0	0	0	0	0	0	1	1	0	0	4	0
CSW01_RS02020	E7946_chr1	395262..395531	3	2	2	0	3	2	2	1	6	3	1	3	5	6	4
cysJ	E7946_chr1	395617..397461	81	98	133	52	292	363	17	76	40	28	83	65	93	101	94
CSW01_RS02030	E7946_chr1	397461..399194	74	72	86	62	244	377	27	100	64	38	83	57	83	59	71
CSW01_RS02035	E7946_chr1	399187..399948	23	23	35	25	81	76	11	44	19	16	30	19	42	35	28
CSW01_RS02070	E7946_chr1	complement(406247..407581)	368	675	428	103	69	94	44	41	48	47	44	23	27	43	41
CSW01_RS02075	E7946_chr1	407778..411458	507	578	600	387	304	415	244	327	308	176	161	92	121	94	88
CSW01_RS02080	E7946_chr1	complement(411531..412886)	72	102	84	70	53	108	70	83	72	35	42	20	27	25	22
CSW01_RS02085	E7946_chr1	413350..414468	43	149	128	63	32	55	24	21	35	20	21	19	12	16	15
CSW01_RS02090	E7946_chr1	complement(414547..416340)	82	138	121	52	33	48	33	23	33	21	28	12	25	12	18
CSW01_RS02095	E7946_chr1	complement(416396..419218)	553	863	654	225	151	214	99	86	91	80	58	30	75	41	52
galU	E7946_chr1	complement(419374..420249)	1251	2407	1905	565	288	320	219	203	155	201	119	62	145	99	92
CSW01_RS02105	E7946_chr1	complement(420419..421063)	16	29	18	5	5	2	3	3	2	5	0	1	5	1	3
CSW01_RS02110	E7946_chr1	421355..421888	866	1429	1052	519	448	404	284	304	223	236	198	106	182	112	123
CSW01_RS02115	E7946_chr1	422003..424024	320	643	460	184	129	161	64	92	70	65	67	41	58	45	43
CSW01_RS02120	E7946_chr1	424037..425476	278	575	499	211	163	165	73	83	86	43	55	41	40	38	48
CSW01_RS02125	E7946_chr1	425473..426123	128	241	234	86	91	97	48	71	41	16	35	21	20	13	16
CSW01_RS02130	E7946_chr1	426116..426433	59	124	101	34	48	44	17	25	24	14	19	11	13	9	6
CSW01_RS02135	E7946_chr1	426448..428127	352	775	768	260	303	392	149	237	187	71	96	42	59	63	49
CSW01_RS02140	E7946_chr1	428132..428977	145	351	300	114	122	156	68	129	99	25	53	24	10	27	20
CSW01_RS02145	E7946_chr1	428956..430125	230	454	437	205	195	316	118	180	161	61	79	51	32	40	51
CSW01_RS02150	E7946_chr1	430115..431842	321	545	522	224	268	433	152	256	231	76	101	43	50	50	48
CSW01_RS02155	E7946_chr1	431851..433074	142	279	222	94	93	174	73	125	125	31	46	34	23	25	20
CSW01_RS02160	E7946_chr1	433077..433529	39	88	68	37	44	57	32	47	41	13	14	8	10	17	9
CSW01_RS02165	E7946_chr1	433610..434164	67	164	122	87	86	112	50	101	79	32	55	34	28	19	31
CSW01_RS02170	E7946_chr1	434190..434726	447	693	772	308	258	363	175	221	166	119	139	59	96	52	61
CSW01_RS02175	E7946_chr1	434763..435251	118	186	171	63	44	78	33	69	53	16	34	19	12	23	19
CSW01_RS02180	E7946_chr1	435199..435810	83	151	138	38	42	53	44	59	71	40	34	10	16	20	23
CSW01_RS02185	E7946_chr1	435810..436580	72	114	104	46	44	67	35	50	71	27	40	12	18	27	20
CSW01_RS02190	E7946_chr1	436546..436977	16	45	51	21	25	29	18	30	30	15	14	9	4	7	3
CSW01_RS02195	E7946_chr1	436970..440728	216	567	570	236	243	431	147	264	312	99	198	93	64	80	72
CSW01_RS02200	E7946_chr1	440896..441939	1640	2970	2365	873	649	725	336	418	338	292	282	158	227	166	162
CSW01_RS02205	E7946_chr1	441996..442886	426	738	605	211	162	180	83	101	115	84	86	33	60	57	36
mreD	E7946_chr1	442873..443361	168	317	235	93	93	83	29	45	43	26	34	19	28	23	37
CSW01_RS02215	E7946_chr1	443304..443921	200	386	322	135	135	127	55	84	57	48	75	22	43	32	41
CSW01_RS02220	E7946_chr1	443947..445416	327	759	572	274	233	203	65	89	83	62	78	43	54	48	47
CSW01_RS02225	E7946_chr1	445429..449304	400	780	656	339	337	454	189	306	271	149	185	109	90	114	109
CSW01_RS02230	E7946_chr1	449313..450140	151	302	239	130	117	186	71	101	106	43	40	26	26	36	31
CSW01_RS02235	E7946_chr1	450140..451585	353	692	643	263	269	384	157	248	197	111	124	66	61	61	73
arcA	E7946_chr1	complement(451681..452904)	23	62	47	16	12	22	28	44	35	14	18	24	11	15	15
CSW01_RS02245	E7946_chr1	453631..454053	419	518	386	76	49	48	47	34	33	40	41	15	41	26	26
CSW01_RS02250	E7946_chr1	454200..454997	128	176	174	42	23	36	17	14	15	20	28	10	15	13	13
CSW01_RS02255	E7946_chr1	complement(455066..455449)	20	42	39	14	7	8	5	12	10	16	7	3	8	5	8
CSW01_RS02260	E7946_chr1	complement(455600..456037)	21	47	54	19	13	37	10	8	13	9	6	5	7	8	7
CSW01_RS02265	E7946_chr1	complement(456159..458723)	115	246	300	99	76	125	50	39	53	36	29	26	31	19	22
CSW01_RS02270	E7946_chr1	complement(458894..459880)	257	870	737	361	254	408	183	193	174	95	122	72	72	79	94
CSW01_RS02275	E7946_chr1	complement(459849..459977)	0	0	2	1	0	1	0	0	0	0	0	0	0	0	0
CSW01_RS02280	E7946_chr1	complement(460186..460656)	240	349	320	209	164	183	82	109	89	70	78	33	57	42	32
CSW01_RS02285	E7946_chr1	460984..461919	151	1007	920	334	158	264	142	117	145	106	86	51	77	48	72
CSW01_RS02290	E7946_chr1	462393..463799	195	351	254	86	92	76	42	55	43	41	48	15	24	27	29
CSW01_RS02295	E7946_chr1	complement(463948..464919)	519	754	503	157	104	157	80	101	96	84	73	33	71	57	50
rplU	E7946_chr1	465190..465501	5076	7525	6439	2507	2210	1931	1020	1103	812	845	773	424	622	419	435
CSW01_RS02305	E7946_chr1	465522..465782	2737	4406	3584	1410	1185	921	514	618	422	511	477	239	369	236	238
obgE	E7946_chr1	466005..467177	1439	2317	1665	1007	795	743	496	578	449	449	452	217	362	212	262
CSW01_RS02315	E7946_chr1	467191..468060	75	103	74	87	36	38	36	38	36	53	51	29	42	30	43
CSW01_RS02320	E7946_chr1	468048..468533	29	49	31	21	13	20	12	6	16	25	17	9	19	12	15
CSW01_RS02325	E7946_chr1	468546..469043	89	160	162	49	28	43	29	35	30	19	35	13	25	17	24
CSW01_RS02330	E7946_chr1	complement(469192..470001)	84	140	126	73	34	58	19	19	19	18	12	8	17	13	11
CSW01_RS02335	E7946_chr1	complement(470012..470392)	51	88	48	36	22	16	14	10	5	6	5	5	4	3	4
CSW01_RS02340	E7946_chr1	complement(470464..471279)	886	1446	1041	418	414	447	205	249	180	146	121	64	128	68	63
pdxA	E7946_chr1	complement(471293..472285)	818	1326	990	457	356	395	141	135	112	90	93	42	87	68	67
CSW01_RS02350	E7946_chr1	complement(472275..473570)	431	855	711	380	295	329	98	111	109	103	47	29	58	26	45
CSW01_RS02355	E7946_chr1	complement(473623..475986)	821	1710	1325	461	343	351	136	115	105	77	63	60	62	74	62
CSW01_RS02360	E7946_chr1	476133..476987	135	263	189	82	76	71	51	49	33	32	42	16	28	19	18
CSW01_RS02390	E7946_chr1	complement(478034..479659)	59	89	42	33	8	13	15	11	16	18	16	3	21	5	11
CSW01_RS02415	E7946_chr1	complement(480423..481550)	71	165	116	76	30	48	23	20	27	14	11	9	12	10	9
CSW01_RS02420	E7946_chr1	complement(481652..481924)	118	232	163	34	33	26	16	15	10	8	14	2	10	4	11
CSW01_RS02425	E7946_chr1	complement(481938..482999)	385	653	363	107	83	57	28	36	35	28	27	6	37	14	17
CSW01_RS02430	E7946_chr1	483239..483958	1020	1426	967	225	181	122	107	82	80	121	72	49	104	46	62
CSW01_RS02435	E7946_chr1	484069..484989	342	412	348	140	79	106	74	51	62	70	42	34	65	51	45
CSW01_RS02440	E7946_chr1	complement(485210..486385)	185	319	321	92	82	119	45	40	42	38	43	26	42	22	21
CSW01_RS02445	E7946_chr1	complement(486379..486981)	106	156	180	33	53	51	17	24	19	13	15	3	16	3	10
CSW01_RS02450	E7946_chr1	complement(487051..487482)	56	145	107	31	26	29	6	17	20	9	9	2	11	3	7
CSW01_RS02455	E7946_chr1	complement(487528..487818)	32	85	80	28	28	33	9	15	9	7	13	3	4	5	11
CSW01_RS02460	E7946_chr1	complement(487818..488375)	116	241	187	41	37	41	15	24	17	16	19	9	20	11	11
CSW01_RS02465	E7946_chr1	complement(488429..489247)	223	452	357	94	90	84	57	68	26	33	41	12	35	36	24
CSW01_RS02470	E7946_chr1	complement(489300..490010)	167	347	321	111	85	84	54	52	39	45	25	15	27	29	21
CSW01_RS02475	E7946_chr1	490036..491073	59	120	116	39	29	25	6	15	12	7	11	9	9	7	9
CSW01_RS02480	E7946_chr1	491088..492194	54	143	108	53	34	37	19	23	22	19	6	7	18	6	9
CSW01_RS02485	E7946_chr1	492306..493109	45	69	62	15	7	14	12	15	6	8	9	2	7	7	4
CSW01_RS02490	E7946_chr1	493194..494498	17	36	39	17	8	12	8	15	7	8	5	2	8	4	4
CSW01_RS02495	E7946_chr1	complement(494536..494958)	20	66	77	5	4	5	1	10	3	4	5	3	8	3	2
CSW01_RS02500	E7946_chr1	complement(495039..495602)	63	266	243	36	55	38	28	33	16	14	21	6	11	20	11
CSW01_RS02505	E7946_chr1	complement(495638..496594)	128	651	580	105	144	77	52	94	34	38	30	12	34	24	16
CSW01_RS02510	E7946_chr1	complement(496608..497339)	143	612	459	80	79	39	22	34	15	21	20	8	28	26	19
CSW01_RS02515	E7946_chr1	complement(497477..498172)	43	78	40	15	5	9	7	8	3	8	3	3	3	5	3
CSW01_RS02520	E7946_chr1	complement(498300..498788)	63	50	56	5	8	13	4	3	4	7	4	1	4	1	0
metK	E7946_chr1	complement(498910..500067)	3871	4320	3440	1811	1537	1332	667	642	514	580	364	232	462	214	262
tkt_1	E7946_chr1	500345..502429	1179	1639	1292	691	394	509	279	250	251	219	175	89	161	73	93
CSW01_RS02535	E7946_chr1	complement(502501..503397)	17	126	66	11	31	12	5	22	8	7	10	6	2	12	9
CSW01_RS02540	E7946_chr1	503542..505500	717	1127	316	458	434	125	145	249	45	134	122	23	105	118	38
CSW01_RS02545	E7946_chr1	505652..506677	307	485	428	130	134	126	45	74	47	33	45	17	48	30	29
pgk	E7946_chr1	506826..507989	1502	3586	3366	861	962	840	393	538	335	266	288	154	233	183	160
CSW01_RS02555	E7946_chr1	508145..509221	2066	4162	4057	1208	1232	1203	530	680	465	345	352	173	240	179	163
CSW01_RS02560	E7946_chr1	509409..509504	0	0	0	0	0	0	0	0	0	0	0	0	0	0	0
CSW01_RS02565	E7946_chr1	509517..510380	826	1735	1452	504	477	450	208	294	216	135	210	90	120	124	112
CSW01_RS02570	E7946_chr1	complement(510444..511079)	36	55	61	18	9	17	18	35	24	29	45	12	26	28	23
CSW01_RS02575	E7946_chr1	511244..512140	50	98	78	37	18	37	21	27	18	19	16	7	18	18	20
CSW01_RS02580	E7946_chr1	512220..512936	212	301	311	124	111	119	72	72	48	49	63	29	54	31	36
CSW01_RS02585	E7946_chr1	513269..513400	2	0	1	0	0	0	0	0	0	0	0	0	0	0	0
CSW01_RS02590	E7946_chr1	complement(513472..514884)	2298	3554	3484	964	1472	1370	499	737	565	395	409	267	341	195	213
CSW01_RS02595	E7946_chr1	515300..516082	210	425	337	365	408	467	213	251	166	134	156	58	99	73	69
glmS	E7946_chr1	516145..517977	434	1084	1109	630	1247	1695	401	764	536	258	380	172	165	134	154
CSW01_RS02605	E7946_chr1	complement(518038..519117)	11	22	32	12	17	27	6	10	12	7	12	5	9	7	8
CSW01_RS02610	E7946_chr1	complement(519374..521134)	10	17	20	7	8	8	1	8	2	7	5	0	4	4	7
CSW01_RS02615	E7946_chr1	complement(521896..523857)	501	2187	2202	706	269	385	69	98	81	76	43	33	70	40	44
CSW01_RS02620	E7946_chr1	complement(523858..524394)	114	418	427	133	37	52	9	12	15	10	11	6	11	7	6
CSW01_RS02625	E7946_chr1	complement(524363..525529)	442	1604	1392	349	106	108	47	26	35	35	25	14	41	32	37
CSW01_RS02630	E7946_chr1	complement(525785..526660)	85	203	199	43	16	22	15	11	8	6	6	2	14	8	11
CSW01_RS02635	E7946_chr1	527045..527689	12	9	22	2	2	5	2	2	2	3	3	0	5	4	5
CSW01_RS02640	E7946_chr1	527751..528425	5	7	15	5	4	7	6	5	1	2	1	3	1	2	0
CSW01_RS02645	E7946_chr1	528479..529078	1	2	5	2	1	2	0	2	3	1	1	1	1	0	1
CSW01_RS02650	E7946_chr1	529142..529342	0	0	2	0	1	0	0	0	0	0	0	0	0	0	0
CSW01_RS02655	E7946_chr1	529424..529864	0	0	2	3	0	2	2	0	0	2	1	0	1	2	0
CSW01_RS02660	E7946_chr1	complement(529945..531136)	14	20	27	11	6	18	3	7	1	7	4	5	7	8	5
CSW01_RS02665	E7946_chr1	complement(531639..532549)	11	15	10	3	2	6	4	4	2	6	10	4	3	1	7
CSW01_RS02670	E7946_chr1	complement(532938..533462)	83	151	122	54	36	33	15	23	16	14	18	6	14	12	8
CSW01_RS02675	E7946_chr1	complement(533736..533981)	8	5	4	3	1	3	1	2	0	2	2	0	4	1	0
CSW01_RS02680	E7946_chr1	534158..535438	77	156	168	35	30	39	21	28	20	26	43	9	27	17	12
CSW01_RS02685	E7946_chr1	complement(535616..535843)	28	31	41	12	8	11	5	10	5	7	7	3	3	4	2
CSW01_RS02690	E7946_chr1	complement(535891..536259)	42	51	79	23	27	27	12	21	12	15	19	11	13	18	8
CSW01_RS02695	E7946_chr1	complement(536290..537024)	67	73	78	31	21	24	27	19	22	26	17	20	20	22	12
CSW01_RS02700	E7946_chr1	complement(537163..537339)	1	0	2	1	0	0	0	1	0	0	1	2	1	1	0
CSW01_RS02705	E7946_chr1	complement(537343..537786)	5	5	8	2	1	7	2	1	3	4	2	1	2	5	4
CSW01_RS02710	E7946_chr1	complement(537837..538280)	2	5	3	1	3	6	3	0	6	0	4	0	1	1	2
CSW01_RS02715	E7946_chr1	complement(538271..538744)	5	8	3	6	4	3	2	2	3	1	1	1	4	1	3
CSW01_RS02720	E7946_chr1	539149..539561	29	52	46	21	16	21	8	6	15	8	10	5	6	8	4
CSW01_RS02725	E7946_chr1	540058..541647	250	456	438	140	140	167	69	88	96	58	65	37	47	26	54
CSW01_RS02730	E7946_chr1	543101..543916	7	39	28	8	8	1	1	5	2	1	5	1	1	1	0
CSW01_RS02735	E7946_chr1	543913..545793	92	186	177	38	41	47	10	16	16	15	16	10	8	4	14
CSW01_RS02740	E7946_chr1	545897..547129	43	68	65	13	19	19	7	17	8	7	10	10	10	5	8
CSW01_RS02745	E7946_chr1	complement(547519..548760)	300	498	455	156	91	90	46	61	33	56	49	25	64	47	46
CSW01_RS02755	E7946_chr1	complement(549146..551023)	3422	6147	4550	1905	1727	1612	908	1099	722	764	742	353	619	425	389
CSW01_RS02760	E7946_chr1	complement(551122..552885)	719	1047	831	194	210	170	76	63	38	67	55	38	67	41	43
CSW01_RS02765	E7946_chr1	complement(552975..553418)	8625	11355	9974	5990	5215	5527	3320	4104	3215	3118	2659	1354	2217	1466	1387
CSW01_RS02770	E7946_chr1	complement(553448..553663)	2161	2583	2161	1314	1211	1169	588	759	625	566	490	249	451	279	267
tsaD	E7946_chr1	553904..554923	382	745	578	205	171	180	124	139	95	78	81	42	52	51	36
CSW01_RS02780	E7946_chr1	555077..555889	294	506	390	116	118	112	68	83	54	40	47	21	48	18	38
CSW01_RS02785	E7946_chr1	complement(555938..556564)	134	229	214	70	50	62	23	30	35	32	27	12	29	23	22
CSW01_RS02790	E7946_chr1	complement(556572..556754)	2	3	1	0	1	0	0	1	0	0	2	0	0	0	0
folB	E7946_chr1	556717..557106	125	232	170	66	45	57	28	20	28	17	22	19	21	10	14
folK_1	E7946_chr1	557103..557609	82	136	97	22	24	33	20	18	15	16	7	10	10	11	8
CSW01_RS02805	E7946_chr1	557606..558409	188	255	241	70	53	55	13	13	29	25	11	15	12	18	19
CSW01_RS02810	E7946_chr1	558518..558808	56	93	62	28	30	28	11	10	14	4	7	4	6	10	4
CSW01_RS02815	E7946_chr1	558805..559503	187	218	204	65	58	70	26	35	37	19	17	21	20	12	20
CSW01_RS02820	E7946_chr1	559500..559976	128	188	164	41	63	65	23	27	20	23	19	5	16	3	6
CSW01_RS02825	E7946_chr1	560006..561091	372	452	446	180	157	191	56	90	59	47	52	28	35	30	33
CSW01_RS02830	E7946_chr1	561054..561845	198	301	250	109	110	122	37	60	44	31	30	11	14	15	24
CSW01_RS02835	E7946_chr1	561838..562464	105	204	163	81	66	67	20	42	27	23	21	15	16	14	15
CSW01_RS02840	E7946_chr1	562464..563399	131	266	209	136	95	131	62	64	33	45	35	16	40	38	24
CSW01_RS02845	E7946_chr1	563473..564480	62	77	70	48	26	53	45	31	48	26	36	20	36	24	28
mutS	E7946_chr1	complement(564573..567161)	616	898	746	261	210	258	119	132	101	78	76	51	83	50	52
CSW01_RS02855	E7946_chr1	complement(567429..568316)	92	121	104	45	80	100	25	26	22	25	26	16	27	27	29
CSW01_RS02860	E7946_chr1	568700..569701	67	125	143	48	335	378	17	115	53	20	69	44	74	68	81
CSW01_RS02865	E7946_chr1	569778..570629	37	50	46	19	59	100	7	24	26	4	21	7	36	32	35
cysW	E7946_chr1	570640..571503	35	46	59	22	61	102	4	30	14	10	13	14	20	17	22
CSW01_RS02875	E7946_chr1	571500..572630	74	87	85	47	82	134	26	54	25	22	30	16	42	23	34
CSW01_RS02880	E7946_chr1	572797..573303	53	111	103	43	23	28	11	22	16	12	9	5	20	1	11
recA	E7946_chr1	573437..574501	1279	1673	1322	1002	582	705	629	501	498	544	436	283	569	289	397
CSW01_RS02890	E7946_chr1	574634..575092	40	59	21	25	4	11	16	15	12	21	16	18	28	8	17
CSW01_RS02895	E7946_chr1	575265..577847	3182	4951	4158	1941	1852	2048	844	1074	922	638	612	354	453	311	367
CSW01_RS02900	E7946_chr1	578051..579238	722	1154	904	545	533	507	182	241	167	130	119	57	120	65	67
csrA	E7946_chr1	579330..579527	273	473	418	199	188	177	83	125	59	87	87	31	54	50	34
CSW01_RS02950	E7946_chr1	581098..581358	15	19	20	8	1	6	8	2	3	5	1	1	3	4	2
oadA_1	E7946_chr1	581387..583180	62	79	125	47	19	29	22	24	34	34	21	13	25	15	19
CSW01_RS02960	E7946_chr1	583190..584320	24	44	51	25	3	23	27	10	24	19	20	10	13	8	13
CSW01_RS02965	E7946_chr1	584443..585393	82	180	191	98	109	125	51	78	61	44	52	26	29	29	22
CSW01_RS02970	E7946_chr1	585387..585848	16	52	41	13	14	12	9	15	17	4	7	6	2	6	2
CSW01_RS02975	E7946_chr1	585855..588713	176	399	404	176	172	277	95	136	110	66	99	50	56	51	61
CSW01_RS02980	E7946_chr1	588825..590399	462	1596	1324	283	323	262	142	171	105	96	89	40	78	68	34
CSW01_RS02985	E7946_chr1	590448..590966	127	393	430	111	122	114	62	84	53	52	41	11	25	27	37
CSW01_RS02990	E7946_chr1	complement(591036..592316)	244	297	252	119	92	93	34	48	39	25	34	21	29	24	19
CSW01_RS02995	E7946_chr1	complement(592399..593193)	176	259	224	65	37	49	39	38	42	53	38	21	36	26	28
CSW01_RS03000	E7946_chr1	593406..594791	1177	1776	1436	614	505	463	279	281	258	235	171	117	180	114	111
CSW01_RS03005	E7946_chr1	595027..595275	4326	5523	4110	2828	2238	2114	831	1027	758	558	584	311	423	319	343
rimM	E7946_chr1	595303..595857	16875	22697	17110	11379	9517	7953	3186	4226	2988	2283	2386	1184	1853	1328	1353
trmD	E7946_chr1	595885..596628	18018	24158	17684	12094	10422	8718	3647	4542	3146	2532	2616	1398	2050	1434	1364
CSW01_RS03020	E7946_chr1	596670..597023	7633	11199	8153	5751	4834	4429	2104	2542	1813	1344	1441	697	978	743	647
degS	E7946_chr1	complement(597144..598202)	356	568	400	184	116	178	96	100	87	87	84	33	64	62	70
CSW01_RS03030	E7946_chr1	complement(598379..599749)	226	623	874	171	162	275	122	147	129	90	102	49	81	80	73
CSW01_RS03035	E7946_chr1	complement(599878..600315)	539	765	638	442	366	396	226	218	191	151	174	57	126	104	71
CSW01_RS03040	E7946_chr1	600469..601572	135	291	231	72	64	58	34	41	38	30	36	20	37	26	27
CSW01_RS03045	E7946_chr1	601796..602224	13496	18842	14454	9985	8812	8611	5021	6499	4392	3345	3482	1483	2501	1610	1473
CSW01_RS03050	E7946_chr1	602240..602632	10317	13457	11165	7919	6934	7183	4097	5296	3653	2942	2885	1337	2079	1383	1189
petA	E7946_chr1	602960..603553	375	1311	1199	170	109	165	106	109	99	129	92	66	118	62	82
CSW01_RS03060	E7946_chr1	603553..604818	728	2795	2596	430	255	415	206	201	257	178	162	115	189	136	175
CSW01_RS03065	E7946_chr1	604815..605552	305	1338	1381	351	257	329	193	212	187	109	114	88	95	74	100
CSW01_RS03070	E7946_chr1	605652..606287	1230	1707	1250	501	360	428	268	255	243	197	174	96	186	104	127
CSW01_RS03075	E7946_chr1	606287..606763	672	914	760	274	200	257	190	217	154	155	144	85	125	61	90
CSW01_RS03080	E7946_chr1	complement(606831..607400)	161	223	213	55	44	51	14	17	17	23	12	9	22	8	11
CSW01_RS03085	E7946_chr1	complement(607403..607993)	201	247	217	37	39	43	22	22	12	23	21	13	17	27	18
CSW01_RS03090	E7946_chr1	complement(607997..608365)	70	128	109	46	17	32	17	20	21	8	8	6	5	8	4
CSW01_RS03095	E7946_chr1	complement(608352..610157)	691	1134	887	336	244	233	111	112	81	117	67	39	76	49	59
rsmI	E7946_chr1	610227..611093	193	278	216	63	59	79	36	40	53	40	31	27	32	30	34
CSW01_RS03105	E7946_chr1	611066..611251	8	14	9	1	4	1	1	4	1	3	1	1	1	0	1
CSW01_RS03110	E7946_chr1	complement(611307..611918)	2973	2422	3214	1423	722	1128	503	372	431	408	208	173	312	174	216
hpt	E7946_chr1	612214..612747	248	354	302	114	92	98	42	65	58	55	57	25	56	26	27
CSW01_RS03120	E7946_chr1	complement(612822..613490)	229	440	374	106	117	143	50	63	50	36	46	32	46	43	23
CSW01_RS03125	E7946_chr1	613638..615284	175	213	218	77	55	85	44	43	37	41	32	24	33	22	19
CSW01_RS03130	E7946_chr1	615668..616585	55	498	456	45	56	17	20	30	9	18	14	7	12	26	12
CSW01_RS03135	E7946_chr1	616591..617361	51	436	497	32	47	24	9	19	12	17	23	9	17	15	10
CSW01_RS03140	E7946_chr1	complement(617425..618306)	739	1190	937	463	519	469	195	288	169	150	124	56	107	73	71
panB	E7946_chr1	complement(618317..619111)	791	1091	840	413	359	360	116	158	117	68	74	21	78	31	35
folK_2	E7946_chr1	complement(619114..619617)	366	440	378	192	188	164	55	68	52	44	26	14	27	24	19
CSW01_RS03155	E7946_chr1	complement(619614..620987)	827	1137	889	337	255	288	109	120	100	84	67	40	95	56	48
CSW01_RS03160	E7946_chr1	complement(621078..621968)	167	466	345	65	43	32	16	18	17	21	11	12	16	14	5
dksA	E7946_chr1	complement(622042..622488)	789	2781	2215	434	229	186	155	115	84	125	82	61	87	72	65
CSW01_RS03170	E7946_chr1	complement(622613..623383)	44	90	88	11	7	16	5	8	6	5	7	4	3	4	10
CSW01_RS03175	E7946_chr1	623594..624946	40	64	85	19	8	18	10	4	10	9	11	6	7	7	2
hrpB	E7946_chr1	625045..627507	319	474	462	217	200	215	98	114	97	59	67	42	49	52	52
mrcB	E7946_chr1	627504..629837	287	515	491	273	259	313	125	173	113	98	91	46	60	39	52
CSW01_RS03190	E7946_chr1	630074..632368	264	418	383	224	185	216	136	193	149	78	85	40	56	44	56
acnB	E7946_chr1	632633..635230	425	1527	1433	719	328	692	386	356	431	277	194	144	178	116	134
CSW01_RS03200	E7946_chr1	635385..635765	30	77	50	20	14	31	17	18	21	10	8	7	10	8	11
CSW01_RS03205	E7946_chr1	635943..636281	1	3	1	2	0	2	1	12	6	2	5	4	0	4	1
CSW01_RS03210	E7946_chr1	636303..637532	8	6	8	7	5	9	3	19	30	0	19	7	2	4	5
CSW01_RS03215	E7946_chr1	637674..638687	156	948	621	102	217	162	69	168	89	68	136	64	76	89	64
CSW01_RS03220	E7946_chr1	638771..640396	203	394	332	79	64	62	26	32	42	20	36	22	23	25	28
CSW01_RS03225	E7946_chr1	640396..641427	213	364	316	109	108	108	37	43	42	25	33	16	23	14	20
CSW01_RS03230	E7946_chr1	complement(641558..642970)	69	109	104	44	98	110	27	72	50	18	29	16	8	7	10
CSW01_RS03235	E7946_chr1	complement(643093..645498)	110	186	167	85	262	200	71	137	113	32	54	23	29	38	18
CSW01_RS03240	E7946_chr1	complement(645617..647530)	34	57	83	20	74	66	19	51	27	6	18	11	13	10	12
CSW01_RS03245	E7946_chr1	complement(647527..648504)	14	31	30	7	15	29	12	19	7	6	8	5	5	6	3
CSW01_RS03250	E7946_chr1	complement(648408..650132)	24	135	93	25	38	45	20	27	20	14	25	4	18	10	7
CSW01_RS03255	E7946_chr1	complement(650189..651184)	10	119	68	20	11	21	11	7	11	8	3	3	6	3	3
CSW01_RS03260	E7946_chr1	complement(651227..652210)	15	160	72	37	9	13	5	7	6	6	6	3	7	2	6
CSW01_RS03265	E7946_chr1	complement(652213..653238)	6	96	25	22	4	10	8	7	2	4	5	1	1	4	3
CSW01_RS03270	E7946_chr1	complement(653241..654227)	18	101	30	10	4	5	5	6	6	7	6	7	2	3	4
CSW01_RS03275	E7946_chr1	complement(654397..656067)	51	567	231	169	26	34	49	30	23	31	22	10	24	8	15
CSW01_RS03280	E7946_chr1	656799..657029	1	2	1	0	2	0	2	0	1	0	0	1	1	1	0
CSW01_RS03285	E7946_chr1	complement(656978..660367)	113	419	307	149	54	50	39	32	34	34	27	17	24	17	28
CSW01_RS03290	E7946_chr1	complement(660575..661597)	343	484	369	75	36	56	37	29	32	30	30	14	38	24	23
CSW01_RS03295	E7946_chr1	complement(661670..662755)	141	190	196	34	26	30	13	9	14	14	6	8	9	12	9
hemL	E7946_chr1	complement(663009..664307)	1000	1675	1091	400	247	238	155	151	136	162	135	63	150	75	102
CSW01_RS03305	E7946_chr1	664591..664932	386	462	392	121	77	86	47	49	46	43	52	24	54	37	35
CSW01_RS03310	E7946_chr1	665030..666130	75	88	74	33	13	32	27	29	21	27	30	18	33	22	15
CSW01_RS03315	E7946_chr1	666141..669260	83	122	125	60	36	71	24	35	60	27	33	23	36	26	30
CSW01_RS03320	E7946_chr1	complement(669342..670643)	115	278	222	42	17	32	19	14	16	6	10	3	12	8	11
CSW01_RS03325	E7946_chr1	670774..671961	1107	1986	1543	496	435	435	166	205	169	147	150	67	130	106	106
CSW01_RS03330	E7946_chr1	complement(672029..673492)	327	497	439	83	42	55	34	25	39	27	36	5	22	21	28
CSW01_RS03335	E7946_chr1	complement(673572..674624)	53436	97325	84769	48907	39825	49512	13984	15012	12642	8700	7508	4094	5966	3910	4300
CSW01_RS03340	E7946_chr1	675152..675625	447	761	707	192	189	130	67	87	64	68	56	29	54	36	43
CSW01_RS03345	E7946_chr1	complement(675702..675998)	536	606	440	301	165	158	131	121	102	135	84	47	71	37	47
CSW01_RS03350	E7946_chr1	676118..676747	306	1112	777	271	282	155	111	152	48	73	99	31	76	42	43
CSW01_RS03355	E7946_chr1	676848..678803	1843	4911	4299	1555	1591	1686	930	1462	796	613	719	261	456	333	341
folP	E7946_chr1	678870..679706	193	369	331	65	71	52	22	22	13	11	23	12	18	16	15
CSW01_RS03365	E7946_chr1	679732..681072	765	1865	1759	562	698	597	163	266	171	118	141	76	85	94	84
CSW01_RS03370	E7946_chr1	681131..681313	4	18	16	8	12	15	3	4	3	0	1	2	1	0	0
CSW01_RS03375	E7946_chr1	681329..681664	2067	3312	2572	1117	1101	1257	753	1072	852	733	831	402	577	444	410
CSW01_RS03390	E7946_chr1	682095..682550	913	1566	1194	372	316	321	192	329	258	209	336	185	187	197	184
nusA	E7946_chr1	682569..684056	3061	6449	4938	2194	2103	1952	995	1515	1207	828	1367	660	646	642	631
CSW01_RS03400	E7946_chr1	684081..686777	8825	16214	11733	9497	8526	8013	4558	6389	4326	3208	4571	2050	2296	2024	1984
rbfA	E7946_chr1	686879..687277	555	838	562	392	314	251	149	183	141	148	149	82	110	90	92
CSW01_RS03410	E7946_chr1	687277..688215	1388	2032	1420	949	883	686	374	487	351	311	382	195	281	231	236
CSW01_RS03415	E7946_chr1	688357..688626	2996	4197	3703	1735	1726	1580	527	715	437	456	446	214	314	252	229
pnp	E7946_chr1	688989..691118	5445	9047	6893	5642	5220	5747	2230	2900	2150	1506	1472	733	1057	744	705
CSW01_RS03425	E7946_chr1	691234..692145	246	389	268	216	173	179	97	128	79	70	81	44	62	37	64
CSW01_RS03430	E7946_chr1	692232..692651	12	27	20	10	7	8	12	18	16	7	22	8	16	9	7
CSW01_RS03435	E7946_chr1	692698..694035	45	75	65	32	34	30	22	42	30	28	54	16	31	32	21
CSW01_RS03440	E7946_chr1	complement(694088..694966)	17	29	29	13	4	7	8	7	13	7	19	2	8	13	7
CSW01_RS03445	E7946_chr1	complement(694978..695991)	9	37	48	8	3	8	4	1	8	4	3	2	6	1	6
CSW01_RS03450	E7946_chr1	complement(696099..698153)	334	726	658	150	63	80	35	33	43	31	44	29	54	38	35
CSW01_RS03455	E7946_chr1	698386..698913	27	70	76	12	10	11	6	3	7	10	6	0	3	2	6
CSW01_RS03460	E7946_chr1	698849..699400	49	133	122	47	33	30	21	21	16	16	12	9	6	12	4
CSW01_RS03465	E7946_chr1	699511..699918	95	100	144	33	19	18	9	12	5	17	7	6	14	5	6
rimI	E7946_chr1	699879..700364	69	97	71	27	11	18	8	9	11	8	7	5	19	7	5
CSW01_RS03475	E7946_chr1	complement(700353..702410)	54	91	93	23	28	24	14	13	26	13	16	8	20	9	9
prfC	E7946_chr1	702620..704209	1621	2464	1897	632	531	444	226	234	185	215	162	90	141	91	135
CSW01_RS03485	E7946_chr1	complement(704331..705602)	1071	1134	1000	272	223	244	150	112	121	121	84	58	124	86	88
CSW01_RS03490	E7946_chr1	complement(705690..706412)	49	66	49	8	9	11	9	7	1	4	3	4	4	2	6
brnQ	E7946_chr1	706721..708034	597	745	646	167	174	187	61	66	78	51	58	38	55	31	37
prfB	E7946_chr1	708204..709302	2843	2997	2457	931	785	779	309	390	332	325	244	157	293	157	195
lysS	E7946_chr1	709333..710865	3789	3595	2925	1543	1372	1459	642	749	607	575	418	212	402	238	248
[truncated: 2,060 more rows]

## Sheet: PLE1_reads_counts
			T0_1	T0_2	T0_3	T4_1	T4_2	T4_3	T8_1	T8_2	T8_3	T12_1	T12_2	T12_3	T16_1	T16_2	T16_3
Name	Chromosome	Region	Total gene reads	Total gene reads	Total gene reads	Total gene reads	Total gene reads	Total gene reads	Total gene reads	Total gene reads	Total gene reads	Total gene reads	Total gene reads	Total gene reads	Total gene reads	Total gene reads	Total gene reads
ORF 1 Integrase	PLE1_proto_mut	206..1864	122	160	127	62	65	52	21	24	46	653	614	1001	904	1613	1936
ORF 2	PLE1_proto_mut	complement(1896..2315)	6	25	11	10	17	14	41	143	215	5600	8471	12324	5363	10823	11229
ORF 3	PLE1_proto_mut	complement(2354..2749)	9	30	14	5	14	9	32	182	269	4797	7443	11221	4528	8375	8919
ORF 4	PLE1_proto_mut	complement(2770..3138)	6	14	8	15	14	10	49	165	213	4286	6219	9560	4505	8095	8814
ORF 5	PLE1_proto_mut	complement(3160..3435)	5	10	10	6	7	5	34	129	220	2991	4182	6345	2882	5208	5629
orf5_UTR	PLE1_proto_mut	complement(3436..3714)	5	18	11	12	18	6	52	235	316	4358	7113	9446	4287	8171	7855
ORF 7	PLE1_proto_mut	6352..7065	105	197	192	87	78	86	20	35	39	475	1686	1541	3947	6685	8441
orf8_UTR	PLE1_proto_mut	7217..7471	12	15	16	29	17	18	195	380	571	1843	2433	3463	2347	3509	4006
ORF 8	PLE1_proto_mut	7472..7867	33	27	48	46	55	43	432	805	1447	5046	6578	9551	6247	8895	11150
ORF 9	PLE1_proto_mut	7899..8135	18	27	17	29	21	11	182	348	573	2253	2840	3940	2872	4090	5310
ORF 10	PLE1_proto_mut	8142..8324	9	15	14	15	5	5	72	142	239	1012	1360	1635	1375	1948	2161
ORF 11	PLE1_proto_mut	8302..9372	109	133	126	114	87	89	1137	2041	3192	15258	18895	25772	21612	28704	35424
ORF 12	PLE1_proto_mut	9473..9649	1	4	5	0	2	1	42	77	121	677	809	1061	923	1487	1823
ORF 12.1	PLE1_proto_mut	9680..9796	0	0	0	0	0	0	0	1	3	19	26	26	13	56	16
ORF 13	PLE1_proto_mut	9813..10151	10	8	9	11	3	4	181	309	511	3163	3854	5373	4932	7173	9036
ORF 14	PLE1_proto_mut	10173..10472	16	8	11	9	3	2	130	227	367	2699	3166	4393	4161	6491	7765
IIR transcript	PLE1_proto_mut	10499..10771	1	6	4	3	3	1	143	291	507	4926	12617	12216	18820	51277	36622
ORF 15	PLE1_proto_mut	10955..11428	0	1	1	3	1	3	170	353	565	4356	6621	9488	9278	13815	17668
ORF 15.1	PLE1_proto_mut	11441..11665	0	1	0	0	0	1	47	110	179	1428	2086	2937	3198	5576	6662
ORF 16	PLE1_proto_mut	11662..12411	9	7	9	5	4	7	270	559	951	8353	12641	17661	20033	32311	39569
ORF 17	PLE1_proto_mut	12505..13401	23	37	43	13	14	14	232	636	928	10384	14257	20844	21991	34757	43469
ORf 18	PLE1_proto_mut	13461..13673	5	23	46	6	6	11	16	55	57	732	1044	1397	1692	2969	3741
ORF 18.1	PLE1_proto_mut	13673..13882	13	33	62	10	6	8	43	66	85	945	1407	1584	2209	3622	4168
ORF 19	PLE1_proto_mut	13882..14364	22	88	165	7	11	21	57	143	222	2310	3199	4124	5960	10345	12364
ORF 20	PLE1_proto_mut	14345..14944	32	112	240	14	18	15	63	188	266	3127	4186	5367	9145	16312	20399
ORF 20.1 ?	PLE1_proto_mut	14958..15158	6	16	19	2	1	1	12	27	27	323	464	548	1004	2083	1733
ORF 21	PLE1_proto_mut	15188..15526	12	67	105	11	1	14	16	85	92	1121	1524	1974	3838	7562	7792
ORF 22	PLE1_proto_mut	15542..17299	107	598	576	49	77	126	92	235	377	3828	5681	7033	17186	38983	47276
ORF 23	PLE1_proto_mut	17302..17922	36	209	161	20	20	41	16	48	78	771	1266	1433	3990	11563	13611
ORF1	ICP1_2006_E-delta_CR_delta_Cas2-3	complement(1..108)	0	0	0	0	0	0	0	2	0	1	2	0	0	1	2
ORF2	ICP1_2006_E-delta_CR_delta_Cas2-3	1426..1641	0	0	0	162	315	117	121	175	155	489	462	686	465	553	557
ORF3	ICP1_2006_E-delta_CR_delta_Cas2-3	1644..1829	0	0	0	89	140	58	49	66	85	278	305	426	271	306	311
ORF4	ICP1_2006_E-delta_CR_delta_Cas2-3	1798..2481	0	0	0	539	892	425	456	610	553	2268	2607	3640	2153	2451	2517
ORF5	ICP1_2006_E-delta_CR_delta_Cas2-3	2478..3263	0	0	0	522	686	406	399	616	618	2280	2923	3715	2206	2761	2792
ORF6	ICP1_2006_E-delta_CR_delta_Cas2-3	3242..3466	0	0	0	195	103	113	93	95	98	216	252	256	234	277	248
ORF7	ICP1_2006_E-delta_CR_delta_Cas2-3	complement(3523..3888)	0	0	0	10572	8920	8447	2949	2856	3389	2042	1780	1914	1416	1284	1304
ORF8	ICP1_2006_E-delta_CR_delta_Cas2-3	complement(3998..4327)	0	0	0	10572	9595	8981	2568	2373	2694	1544	1303	1106	884	809	838
ORF9	ICP1_2006_E-delta_CR_delta_Cas2-3	complement(4432..4590)	0	0	0	987	733	701	251	184	199	141	108	66	56	52	54
ORF10	ICP1_2006_E-delta_CR_delta_Cas2-3	complement(4610..4894)	0	0	0	5999	5114	5225	1249	1003	1228	831	565	557	556	356	437
ORF11	ICP1_2006_E-delta_CR_delta_Cas2-3	complement(5005..5196)	0	0	0	1879	1484	1552	318	285	273	209	142	105	109	103	72
ORF12	ICP1_2006_E-delta_CR_delta_Cas2-3	complement(5206..5412)	0	0	1	2791	1372	1573	526	375	486	232	167	133	144	86	49
ORF13	ICP1_2006_E-delta_CR_delta_Cas2-3	complement(5575..5766)	1	0	0	7365	4797	4818	1427	1009	1126	738	628	404	402	319	201
ORF14	ICP1_2006_E-delta_CR_delta_Cas2-3	complement(5771..5929)	0	0	0	2402	2320	2099	347	384	368	226	171	165	131	90	85
ORF15	ICP1_2006_E-delta_CR_delta_Cas2-3	complement(5937..6113)	0	1	0	6709	5982	5434	1019	920	967	558	482	418	371	227	194
ORF16	ICP1_2006_E-delta_CR_delta_Cas2-3	complement(6209..6499)	1	0	0	15781	12348	11963	2674	2011	2296	1453	908	883	814	491	522
ORF17	ICP1_2006_E-delta_CR_delta_Cas2-3	complement(6516..6932)	1	0	0	34768	31910	27943	7885	5879	6467	5042	3175	2828	3139	1868	1921
ORF18	ICP1_2006_E-delta_CR_delta_Cas2-3	complement(7054..7332)	0	0	0	8388	7687	6314	2350	1959	2077	1952	1220	1105	1343	774	741
ORF19	ICP1_2006_E-delta_CR_delta_Cas2-3	complement(7445..7591)	0	0	0	50	33	25	6	14	1	5	5	4	2	5	1
ORF20	ICP1_2006_E-delta_CR_delta_Cas2-3	complement(7682..7921)	0	0	0	3280	3756	3324	732	902	854	582	610	412	375	335	302
ORF21	ICP1_2006_E-delta_CR_delta_Cas2-3	complement(8270..8620)	0	0	0	3264	1359	1509	1374	736	815	861	760	399	549	486	258
ORF25	ICP1_2006_E-delta_CR_delta_Cas2-3	9492..9626	0	0	0	174	22	23	39	22	31	21	41	11	11	20	4
ORF26	ICP1_2006_E-delta_CR_delta_Cas2-3	complement(9749..9838)	0	0	0	0	0	0	0	0	0	0	0	0	0	0	0
ORF27	ICP1_2006_E-delta_CR_delta_Cas2-3	complement(10185..10406)	0	0	0	404	314	252	640	550	699	816	550	542	660	387	560
ORF28	ICP1_2006_E-delta_CR_delta_Cas2-3	complement(10407..11402)	0	0	1	7957	6049	5081	8192	7233	8702	7426	6852	5784	5486	3793	4033
ORF29	ICP1_2006_E-delta_CR_delta_Cas2-3	complement(11994..12173)	0	0	0	932	608	495	1125	1268	1561	730	852	573	348	303	247
ORF30	ICP1_2006_E-delta_CR_delta_Cas2-3	complement(12231..12458)	0	0	0	3577	3854	2727	3397	4628	5370	2493	3013	2307	1347	1266	1357
ORF31	ICP1_2006_E-delta_CR_delta_Cas2-3	complement(12474..12851)	1	0	1	5852	6609	5268	5479	7493	9371	4211	4535	4264	2311	1891	2268
ORF32	ICP1_2006_E-delta_CR_delta_Cas2-3	complement(12853..13068)	0	0	0	2230	2311	1760	1545	2177	2550	1103	1347	1062	614	526	566
ORF33	ICP1_2006_E-delta_CR_delta_Cas2-3	complement(13079..13363)	1	0	0	6087	6563	5273	3721	5875	7077	2300	3456	2675	1223	1273	1290
ORF34	ICP1_2006_E-delta_CR_delta_Cas2-3	complement(13466..13795)	0	0	0	9312	9618	7456	5249	7313	9032	3580	4110	3538	1960	1798	1917
ORF35	ICP1_2006_E-delta_CR_delta_Cas2-3	complement(13792..14052)	0	0	0	3458	3303	2879	2254	3116	3923	1702	1686	1517	886	730	718
ORF36	ICP1_2006_E-delta_CR_delta_Cas2-3	complement(14055..14690)	0	0	1	17158	17483	15323	10935	15414	19088	7662	8415	7334	4035	3334	3424
ORF37	ICP1_2006_E-delta_CR_delta_Cas2-3	complement(14697..14930)	0	0	0	4819	5049	4078	2658	3567	4344	1963	1891	1681	957	786	921
ORF38	ICP1_2006_E-delta_CR_delta_Cas2-3	complement(14930..15109)	0	0	0	2541	2035	1709	1167	1350	1525	851	708	579	403	286	302
ORF39	ICP1_2006_E-delta_CR_delta_Cas2-3	complement(15120..15443)	0	1	0	9148	8251	7325	5267	5964	7024	3945	3145	2833	2073	1378	1534
ORF40	ICP1_2006_E-delta_CR_delta_Cas2-3	complement(15551..16132)	0	2	0	29393	27134	22355	20998	23298	27232	16148	13108	11891	9101	5989	6399
ORF41	ICP1_2006_E-delta_CR_delta_Cas2-3	complement(16134..16457)	0	0	1	10801	12821	10060	6449	8272	10022	4527	4324	4098	2447	1934	2120
ORF42	ICP1_2006_E-delta_CR_delta_Cas2-3	complement(16459..16638)	0	0	0	2286	2500	2121	1347	1563	2048	907	968	768	468	374	388
ORF43	ICP1_2006_E-delta_CR_delta_Cas2-3	complement(16650..16892)	0	0	0	8659	10543	8316	4519	5779	6790	3050	3211	2630	1754	1357	1463
ORF44	ICP1_2006_E-delta_CR_delta_Cas2-3	complement(16893..17087)	0	0	0	5264	6323	4875	3010	3779	4205	2019	1998	1705	1084	865	855
ORF45	ICP1_2006_E-delta_CR_delta_Cas2-3	complement(17093..17311)	1	0	0	9291	9133	7334	5279	6447	7107	3246	3634	2560	1665	1498	1230
ORF46	ICP1_2006_E-delta_CR_delta_Cas2-3	complement(17314..17544)	0	0	0	8558	10564	8008	4970	6174	6759	2832	3143	2531	1460	1312	1211
ORF47	ICP1_2006_E-delta_CR_delta_Cas2-3	17782..18090	1	0	0	12055	12394	10624	7285	8198	8652	4911	4394	3793	2806	2077	2037
ORF48	ICP1_2006_E-delta_CR_delta_Cas2-3	18093..18443	0	1	0	15367	17185	14102	10285	13166	14363	6660	6888	6007	3518	3059	3138
ORF49	ICP1_2006_E-delta_CR_delta_Cas2-3	18446..19018	1	2	1	22707	24744	20848	19012	25367	28821	11943	14148	11799	6165	5319	5228
ORF50	ICP1_2006_E-delta_CR_delta_Cas2-3	19015..19185	0	0	0	1639	2010	1520	1318	2132	2314	912	1205	967	452	492	494
ORF51	ICP1_2006_E-delta_CR_delta_Cas2-3	19192..19533	0	2	2	10164	14152	10773	7610	16507	17611	4744	11438	7224	2793	3760	3634
ORF52	ICP1_2006_E-delta_CR_delta_Cas2-3	19552..19734	0	0	0	1865	2553	1836	1485	3776	4006	933	2926	1539	628	1010	835
ORF53	ICP1_2006_E-delta_CR_delta_Cas2-3	complement(19889..20863)	0	0	1	1823	1574	1390	2150	2603	2922	5483	12936	13357	5713	10086	9443
ORF54	ICP1_2006_E-delta_CR_delta_Cas2-3	complement(20847..21065)	0	0	0	19	23	17	33	45	47	288	1142	1179	368	1061	825
ORF55	ICP1_2006_E-delta_CR_delta_Cas2-3	21137..21604	0	0	0	8815	12627	9823	5161	10134	11257	2587	5901	4589	1582	2146	2142
ORF56	ICP1_2006_E-delta_CR_delta_Cas2-3	21576..21776	0	0	0	3794	3813	2977	2802	3563	3829	1779	2500	1908	1024	1047	1012
ORF57	ICP1_2006_E-delta_CR_delta_Cas2-3	21766..23805	1	0	1	64633	63711	51070	71311	84386	101205	58187	57532	54367	32226	24970	28555
ORF58	ICP1_2006_E-delta_CR_delta_Cas2-3	23821..26547	5	1	3	24692	22263	16694	72536	94312	121286	66033	76212	74126	36185	31019	35727
ORF59	ICP1_2006_E-delta_CR_delta_Cas2-3	26596..27414	1	1	1	1128	1230	994	11157	16158	22022	12039	14999	15616	6899	6541	7472
ORF60	ICP1_2006_E-delta_CR_delta_Cas2-3	27398..27592	0	0	0	44	58	40	700	936	1228	912	951	1012	576	555	495
ORF61	ICP1_2006_E-delta_CR_delta_Cas2-3	27732..27947	0	0	0	7451	5534	4710	2704	2172	2525	1443	1023	1000	764	513	482
ORF62	ICP1_2006_E-delta_CR_delta_Cas2-3	27950..28282	0	2	0	13759	14247	11982	5831	5696	6747	3292	2236	2466	1775	1076	1265
ORF63	ICP1_2006_E-delta_CR_delta_Cas2-3	28353..28631	0	0	0	10338	8545	7291	5403	4947	5845	3243	2127	2092	1577	845	971
ORF64	ICP1_2006_E-delta_CR_delta_Cas2-3	28628..28879	0	0	0	10013	8937	7144	6026	5413	6581	3643	2400	2650	1764	958	1244
ORF65	ICP1_2006_E-delta_CR_delta_Cas2-3	28892..29074	0	0	1	7484	5442	4702	5304	4759	5434	3644	2739	2756	1644	1117	1229
ORF66	ICP1_2006_E-delta_CR_delta_Cas2-3	29080..29307	0	0	0	9352	6985	6126	8294	7719	9810	6312	4778	4930	2959	1765	1932
ORF67	ICP1_2006_E-delta_CR_delta_Cas2-3	29310..29492	0	0	0	3237	2852	2474	3645	3855	4753	3369	2359	2724	1649	1002	1208
ORF68	ICP1_2006_E-delta_CR_delta_Cas2-3	29770..30936	3	1	4	45611	37880	30555	78519	81713	107984	102421	94121	105178	60058	53038	59785
ORF69	ICP1_2006_E-delta_CR_delta_Cas2-3	complement(31047..31460)	0	0	0	224	142	131	282	284	322	2184	4839	5359	8771	19991	21442
ORF70	ICP1_2006_E-delta_CR_delta_Cas2-3	complement(31462..32529)	0	0	0	650	573	577	569	650	842	8223	18205	21006	32896	63999	75386
ORF71	ICP1_2006_E-delta_CR_delta_Cas2-3	complement(32531..32893)	0	0	0	51	53	44	86	117	121	2251	4987	6004	8416	15870	18944
ORF72	ICP1_2006_E-delta_CR_delta_Cas2-3	complement(32896..33681)	1	0	1	272	113	143	309	326	388	5818	13947	14163	18300	32967	29358
ORF73	ICP1_2006_E-delta_CR_delta_Cas2-3	complement(33744..35165)	1	1	1	312	258	283	410	691	774	14538	32821	36669	39623	70246	80609
ORF74	ICP1_2006_E-delta_CR_delta_Cas2-3	complement(35176..35580)	0	0	0	130	114	96	132	236	264	3579	8314	8935	8089	15066	16190
ORF75	ICP1_2006_E-delta_CR_delta_Cas2-3	complement(35590..36363)	0	0	1	177	172	138	305	542	610	7763	20691	21779	16996	32262	36776
ORF76	ICP1_2006_E-delta_CR_delta_Cas2-3	complement(36367..37380)	1	0	2	242	289	189	438	932	1107	10566	27798	29137	19557	39909	40790
ORF77	ICP1_2006_E-delta_CR_delta_Cas2-3	complement(37380..37793)	0	1	0	62	105	58	171	363	390	3738	8437	8662	6159	11941	11909
ORF78	ICP1_2006_E-delta_CR_delta_Cas2-3	complement(37783..38397)	1	0	2	629	818	584	585	935	1086	7735	14952	16687	12158	21056	22716
ORF79	ICP1_2006_E-delta_CR_delta_Cas2-3	complement(38526..39503)	0	2	0	6707	6998	5298	7668	7247	9570	12620	15058	15771	21191	31819	35613
ORF80	ICP1_2006_E-delta_CR_delta_Cas2-3	complement(40024..40746)	1	0	1	11053	11249	9887	6734	6476	8112	11153	12789	14848	19231	26544	29732
ORF81	ICP1_2006_E-delta_CR_delta_Cas2-3	complement(41301..42329)	0	2	0	148	150	137	394	520	796	4293	8039	9583	12035	21874	26040
ORF82	ICP1_2006_E-delta_CR_delta_Cas2-3	complement(42560..43102)	0	0	1	43	37	34	241	314	459	3065	5611	6773	7071	12297	13911
ORF83	ICP1_2006_E-delta_CR_delta_Cas2-3	complement(43159..43620)	0	1	1	220	182	322	721	1230	1818	8956	16147	21161	21139	42254	46971
ORF84	ICP1_2006_E-delta_CR_delta_Cas2-3	complement(43622..45013)	0	3	1	1203	1148	1195	2451	3554	5031	26087	45020	59143	56084	102017	117945
ORF85	ICP1_2006_E-delta_CR_delta_Cas2-3	complement(45143..46120)	0	1	1	1916	1781	1524	2856	3004	4021	8245	10832	14033	10597	14331	17123
ORF86	ICP1_2006_E-delta_CR_delta_Cas2-3	complement(46120..46539)	0	1	0	1785	1722	1352	1582	1763	2199	3570	4415	5374	3884	5123	6007
ORF87	ICP1_2006_E-delta_CR_delta_Cas2-3	complement(46545..46920)	0	0	0	2223	2015	1713	1819	1795	2181	3014	3495	4220	3074	3563	4404
CRISPR 1 remnant	ICP1_2006_E-delta_CR_delta_Cas2-3	complement(47095..47247)	0	0	0	57	8	6	32	25	22	16	24	12	12	5	3
Csy4	ICP1_2006_E-delta_CR_delta_Cas2-3	complement(47284..47790)	1	0	0	15504	14919	11600	23687	24870	29400	22232	19036	17259	12508	9381	9450
Csy3	ICP1_2006_E-delta_CR_delta_Cas2-3	complement(47790..48710)	0	4	2	43203	42094	34622	48828	49868	59085	39362	33185	31227	21381	14028	15550
Csy2	ICP1_2006_E-delta_CR_delta_Cas2-3	complement(48703..49449)	0	1	0	12217	12127	9176	15379	17022	19898	11274	9862	8852	5766	3737	3884
Csy1	ICP1_2006_E-delta_CR_delta_Cas2-3	complement(49442..49981)	0	0	0	6942	7310	5761	8214	9542	11026	5784	4896	4712	2814	1886	2126
CRISPR 2 remnant	ICP1_2006_E-delta_CR_delta_Cas2-3	complement(49982..50073)	0	0	0	0	0	0	0	0	0	0	0	0	0	0	0
cas2-3	ICP1_2006_E-delta_CR_delta_Cas2-3	complement(50084..50206)	0	0	0	48	9	4	48	23	17	17	31	11	8	7	2
Cas1	ICP1_2006_E-delta_CR_delta_Cas2-3	complement(50190..51098)	0	0	0	14139	14924	12482	10598	9949	11401	7624	4954	5319	4040	1959	2516
putative_Rha_protein	ICP1_2006_E-delta_CR_delta_Cas2-3	51277..51915	0	1	1	7263	8495	6718	10312	10881	14234	10417	8253	9203	5797	3748	4164
ORF87.1	ICP1_2006_E-delta_CR_delta_Cas2-3	52295..52795	0	2	0	7519	11585	8711	9985	16572	19102	9168	15424	13238	5725	6936	7046
ORF91	ICP1_2006_E-delta_CR_delta_Cas2-3	complement(52936..53595)	0	0	0	279	234	186	371	397	473	3199	5128	6053	7803	15484	17121
ORF92	ICP1_2006_E-delta_CR_delta_Cas2-3	complement(53599..53931)	0	0	0	101	107	112	91	106	138	920	1342	1644	2219	4475	4659
ORF93	ICP1_2006_E-delta_CR_delta_Cas2-3	complement(53931..54293)	0	0	0	179	156	142	158	148	162	1288	1898	2307	3034	5736	6397
ORF94	ICP1_2006_E-delta_CR_delta_Cas2-3	complement(54293..54631)	0	0	0	174	141	135	124	121	142	1130	1596	1870	2533	4950	5423
ORF95	ICP1_2006_E-delta_CR_delta_Cas2-3	54782..55015	0	0	1	8338	7512	5862	6774	5095	5799	4822	2564	2477	2414	985	1097
ORF96	ICP1_2006_E-delta_CR_delta_Cas2-3	55018..55227	1	1	0	5092	5706	4275	4537	3686	4025	3404	1777	1904	1785	905	970
ORF97	ICP1_2006_E-delta_CR_delta_Cas2-3	55224..55544	0	0	0	5599	4728	3645	4147	3866	3717	2866	2000	1685	1484	746	727
ORF98	ICP1_2006_E-delta_CR_delta_Cas2-3	55680..55898	1	0	0	7002	6836	5476	4304	4074	4641	3408	2711	2330	1942	1281	1425
ORF99	ICP1_2006_E-delta_CR_delta_Cas2-3	55898..56086	0	0	0	2352	2646	2003	1597	1642	1779	1224	1106	850	730	463	539
ORF100	ICP1_2006_E-delta_CR_delta_Cas2-3	56043..57710	0	1	2	31633	32648	25796	30803	30382	32929	26332	21437	19111	15686	9376	11234
ORF101	ICP1_2006_E-delta_CR_delta_Cas2-3	57716..58135	0	0	0	3599	2948	2313	5334	5780	6156	3853	4344	3282	2240	1668	1738
ORF102	ICP1_2006_E-delta_CR_delta_Cas2-3	58198..58779	1	0	0	10973	10084	8159	9688	10361	11425	7617	7194	6413	4363	2890	3370
ORF103	ICP1_2006_E-delta_CR_delta_Cas2-3	58790..59077	0	0	0	2802	3815	2898	3303	4478	4885	2541	2846	2534	1379	1192	1422
ORF104	ICP1_2006_E-delta_CR_delta_Cas2-3	59082..59381	0	1	0	3634	4419	3351	4329	6681	7215	2769	5448	3745	1557	1657	1940
ORF105	ICP1_2006_E-delta_CR_delta_Cas2-3	59384..59665	0	0	1	2315	3294	2245	3838	5881	6487	2715	4738	3681	1648	1643	1978
ORF106	ICP1_2006_E-delta_CR_delta_Cas2-3	59667..59918	0	0	0	1515	2074	1445	3787	5009	5399	3068	4273	3292	1821	1728	1779
ORF107	ICP1_2006_E-delta_CR_delta_Cas2-3	complement(60049..60576)	0	1	0	137	122	114	311	418	453	2687	4999	6519	4047	8447	8632
ORF108	ICP1_2006_E-delta_CR_delta_Cas2-3	60746..60910	0	0	0	1607	1609	1251	1293	1170	1207	854	565	492	455	280	274
ORF109	ICP1_2006_E-delta_CR_delta_Cas2-3	60945..61133	0	0	0	1842	1851	1435	1666	1440	1538	1114	803	704	583	328	296
ORF110	ICP1_2006_E-delta_CR_delta_Cas2-3	61216..61536	0	0	0	3681	3395	2784	4947	5385	6103	3856	4062	3611	1984	1591	1605
ORF111	ICP1_2006_E-delta_CR_delta_Cas2-3	61548..61904	0	0	0	3663	3852	3189	5904	6803	7609	4752	5266	4840	2312	1786	2161
ORF112	ICP1_2006_E-delta_CR_delta_Cas2-3	61917..62711	0	0	0	6053	6254	5167	13812	15042	17746	12724	12097	11596	6196	4018	5019
ORF113	ICP1_2006_E-delta_CR_delta_Cas2-3	62797..63990	0	0	1	2262	1719	1403	7730	8245	9845	8331	7064	6611	4440	2862	3215
ORF113x	ICP1_2006_E-delta_CR_delta_Cas2-3	63929..64888	0	0	0	737	686	513	4562	4665	5784	5181	4822	4313	3047	2380	2534
ORF114	ICP1_2006_E-delta_CR_delta_Cas2-3	64888..65358	0	0	0	269	260	214	1907	2172	2558	2605	2345	2294	1880	2072	2466
ORF114.1	ICP1_2006_E-delta_CR_delta_Cas2-3	complement(65423..66031)	0	0	0	282	302	300	839	829	972	1883	1868	2204	3148	5728	6795
ORF114.2	ICP1_2006_E-delta_CR_delta_Cas2-3	complement(66034..66312)	0	0	0	99	131	109	150	158	188	371	415	505	847	1725	2006
ORF119	ICP1_2006_E-delta_CR_delta_Cas2-3	66539..66940	0	0	1	18671	18734	13001	22613	19355	20536	15851	10808	10347	7981	5361	5368
ORF120	ICP1_2006_E-delta_CR_delta_Cas2-3	complement(66984..67550)	1	0	0	520	337	276	779	1238	1497	10838	18436	27196	16287	34926	35926
ORF121	ICP1_2006_E-delta_CR_delta_Cas2-3	67683..68921	0	0	0	4222	4347	4056	6680	8413	10390	6362	6368	5972	3985	3475	3565
ORF122	ICP1_2006_E-delta_CR_delta_Cas2-3	complement(68963..69982)	1	1	0	1555	1317	1798	2378	2700	3804	15126	25553	31800	38551	71382	79185
ORF123	ICP1_2006_E-delta_CR_delta_Cas2-3	complement(70008..70391)	2	0	1	143	117	279	328	470	704	4836	8534	10743	12812	22994	27401
ORF124	ICP1_2006_E-delta_CR_delta_Cas2-3	complement(70407..71468)	0	2	2	185	143	310	560	1098	1518	16392	31979	38655	40606	68251	76073
ORF125	ICP1_2006_E-delta_CR_delta_Cas2-3	complement(71477..72313)	1	2	1	318	261	261	577	1172	1317	11399	22084	26426	23339	36744	40514
ORF126	ICP1_2006_E-delta_CR_delta_Cas2-3	complement(72323..72880)	1	0	1	221	318	225	465	963	1141	8817	14836	17394	16317	23359	25128
ORF127	ICP1_2006_E-delta_CR_delta_Cas2-3	complement(72985..74511)	0	1	1	779	983	927	1007	1281	1773	19622	32735	38944	38617	56322	62297
ORF128	ICP1_2006_E-delta_CR_delta_Cas2-3	complement(74740..76170)	1	0	2	346	512	449	2038	2595	3009	11767	22085	26045	23457	39647	43642
ORF129	ICP1_2006_E-delta_CR_delta_Cas2-3	complement(76424..76525)	0	0	0	0	0	0	0	0	0	2	3	2	2	4	3
ORF130	ICP1_2006_E-delta_CR_delta_Cas2-3	complement(76522..77712)	0	0	0	2509	2717	2143	4024	4342	5059	13245	23465	25905	17610	28948	30293
ORF131	ICP1_2006_E-delta_CR_delta_Cas2-3	complement(77831..78223)	0	1	0	3470	4050	3225	4075	4717	5122	2851	3262	2560	1689	1426	1545
ORF132	ICP1_2006_E-delta_CR_delta_Cas2-3	complement(78238..78513)	0	0	0	2467	2995	2297	2673	2527	2746	1922	1654	1415	1185	886	932
ORF133	ICP1_2006_E-delta_CR_delta_Cas2-3	78662..79105	0	0	2	5860	7670	6210	4224	4557	5012	3135	2594	2590	1918	1302	1568
ORF134	ICP1_2006_E-delta_CR_delta_Cas2-3	79102..79557	0	0	0	3487	3407	3032	3668	3850	4628	2727	2088	1906	1587	1080	888
ORF135	ICP1_2006_E-delta_CR_delta_Cas2-3	complement(79601..79975)	0	0	0	52	67	48	150	226	237	2426	4866	5648	5730	11695	11535
igt135_136	ICP1_2006_E-delta_CR_delta_Cas2-3	complement(80092..80308)	0	0	2	38	72	39	158	264	255	2011	5419	5038	4857	11424	9275
ORF136	ICP1_2006_E-delta_CR_delta_Cas2-3	complement(80309..80491)	0	0	0	7	3	5	34	38	34	333	734	740	861	1667	1224
ORF137	ICP1_2006_E-delta_CR_delta_Cas2-3	complement(80493..81041)	0	0	0	132	179	122	303	337	359	3572	6428	7864	8720	14677	15787
ORF138	ICP1_2006_E-delta_CR_delta_Cas2-3	complement(81052..81507)	0	0	0	98	87	67	249	267	273	2836	5156	5982	6340	10304	9953
ORF139	ICP1_2006_E-delta_CR_delta_Cas2-3	complement(81521..81865)	0	0	1	87	115	62	266	285	284	2937	5136	5841	5684	9858	10326
igt139_140	ICP1_2006_E-delta_CR_delta_Cas2-3	complement(81979..82722)	4	8	9	15040	17327	13627	81969	85516	112057	197692	191776	224740	227018	271184	300598
ORF140	ICP1_2006_E-delta_CR_delta_Cas2-3	complement(82877..83128)	0	0	0	2045	2646	2088	9880	10750	13496	13283	11536	11867	8375	5984	7022
ORF141	ICP1_2006_E-delta_CR_delta_Cas2-3	complement(83149..83334)	0	0	0	443	638	481	2379	2850	3417	2536	2970	2555	1390	1058	1182
ORF142	ICP1_2006_E-delta_CR_delta_Cas2-3	complement(83334..83516)	0	0	0	830	1145	832	3129	4152	4781	3133	4122	3439	1672	1373	1512
ORF143	ICP1_2006_E-delta_CR_delta_Cas2-3	complement(83519..83794)	1	1	0	2277	3681	2750	8209	11333	14240	8120	10738	9340	4317	3766	4329
ORF144	ICP1_2006_E-delta_CR_delta_Cas2-3	complement(83797..83991)	0	1	0	447	682	494	2035	3058	3644	2233	2877	2488	1206	980	1119
ORF145	ICP1_2006_E-delta_CR_delta_Cas2-3	complement(83994..84224)	0	1	0	900	833	742	3356	3747	4648	3062	3959	2953	1550	1336	1123
ORF146	ICP1_2006_E-delta_CR_delta_Cas2-3	complement(84221..84760)	2	2	0	3917	5270	4176	11524	14330	17656	12151	13009	11667	6507	4689	6034
ORF147	ICP1_2006_E-delta_CR_delta_Cas2-3	complement(84757..86172)	1	1	0	4263	7469	5676	21977	34656	41696	23542	32895	27928	13475	11848	14208
ORF148	ICP1_2006_E-delta_CR_delta_Cas2-3	complement(86176..86304)	0	0	0	16	24	20	108	141	181	53	305	79	39	63	36
ORF149	ICP1_2006_E-delta_CR_delta_Cas2-3	complement(86301..86642)	0	0	1	1155	3157	2278	3373	9387	10597	2557	8501	5456	1575	2482	2829
ORF150	ICP1_2006_E-delta_CR_delta_Cas2-3	complement(86753..86980)	0	0	0	417	859	564	1344	2576	2958	1119	2120	1785	667	728	880
ORF151	ICP1_2006_E-delta_CR_delta_Cas2-3	complement(86983..87141)	0	0	0	254	282	239	521	747	896	422	733	490	186	216	204
ORF152	ICP1_2006_E-delta_CR_delta_Cas2-3	complement(87206..87709)	2	0	0	2714	3591	2937	12972	17535	22144	10619	12716	11094	4971	3724	4012
ORF153	ICP1_2006_E-delta_CR_delta_Cas2-3	complement(87743..87832)	0	0	0	0	0	0	0	0	0	0	0	0	0	0	0
ORF154	ICP1_2006_E-delta_CR_delta_Cas2-3	complement(87829..87960)	0	0	0	55	33	21	301	338	400	160	331	201	95	70	62
ORF155	ICP1_2006_E-delta_CR_delta_Cas2-3	complement(88042..88209)	0	0	0	166	261	236	1034	1292	1793	725	1125	964	347	311	320
ORF156	ICP1_2006_E-delta_CR_delta_Cas2-3	complement(88210..88398)	0	0	0	497	676	547	2317	3155	3576	1682	2319	1799	803	676	564
ORF157	ICP1_2006_E-delta_CR_delta_Cas2-3	complement(88395..88613)	0	0	0	605	1136	886	2566	3344	3847	2156	2097	2058	986	674	835
ORF158	ICP1_2006_E-delta_CR_delta_Cas2-3	complement(88606..88863)	0	0	1	1887	2679	1961	5865	6644	7810	5073	4617	4012	2467	1433	1785
ORF159	ICP1_2006_E-delta_CR_delta_Cas2-3	complement(88866..89099)	0	0	0	1657	2708	1991	4494	5195	5824	3906	3366	3090	1954	1234	1475
ORF161	ICP1_2006_E-delta_CR_delta_Cas2-3	complement(89108..89395)	0	0	0	2024	2910	2193	4230	4721	5532	3587	2818	2781	1743	1081	1179
ORF164	ICP1_2006_E-delta_CR_delta_Cas2-3	89622..89681	0	0	0	0	0	0	0	0	0	0	0	0	0	0	0
ORF165	ICP1_2006_E-delta_CR_delta_Cas2-3	89755..91065	0	0	0	5308	9106	6768	13681	19261	21547	10458	12897	11246	6383	4965	5816
ORF166	ICP1_2006_E-delta_CR_delta_Cas2-3	91152..91535	0	0	0	738	1167	889	2910	3771	4610	2465	2612	2477	1498	1100	1382
ORF167	ICP1_2006_E-delta_CR_delta_Cas2-3	91541..91723	0	0	0	804	1193	951	1586	2081	2130	1133	1403	1117	706	543	633
ORF168	ICP1_2006_E-delta_CR_delta_Cas2-3	91723..91980	0	0	0	1727	2787	2086	3964	4862	5573	3364	3357	2884	2188	1494	1777
ORF169	ICP1_2006_E-delta_CR_delta_Cas2-3	91992..92414	1	1	0	2026	2548	2121	6217	6555	8014	5739	5215	4514	3584	2396	2618
ORF170	ICP1_2006_E-delta_CR_delta_Cas2-3	92414..93124	2	0	0	3101	4299	3355	13554	15212	18270	14414	12655	11763	9211	6071	7035
ORF171	ICP1_2006_E-delta_CR_delta_Cas2-3	93121..93732	0	0	0	1778	2331	1782	9697	12560	14206	9980	10380	8849	6210	4886	5018
ORF172	ICP1_2006_E-delta_CR_delta_Cas2-3	93733..94443	0	0	0	2604	3742	3030	15332	19811	23983	15618	16983	14365	9672	7418	7976
ORF173	ICP1_2006_E-delta_CR_delta_Cas2-3	94525..95382	0	0	0	7943	10865	8354	33363	39679	50473	36800	32328	32851	23253	15514	19031
ORF174	ICP1_2006_E-delta_CR_delta_Cas2-3	95424..96692	3	2	1	3299	5398	4408	30126	40824	52966	33179	37307	34216	22378	17968	20838
ORF175	ICP1_2006_E-delta_CR_delta_Cas2-3	96693..96869	0	0	0	80	127	94	1566	2026	2582	1693	1915	1629	971	854	949
ORF176	ICP1_2006_E-delta_CR_delta_Cas2-3	96859..98418	1	3	1	1090	2034	1511	40062	54824	74913	52850	54562	57354	30396	24170	29732
ORF177	ICP1_2006_E-delta_CR_delta_Cas2-3	98411..98959	0	1	0	208	419	255	10924	15804	22358	15159	17421	18831	8447	7277	8792
ORF178	ICP1_2006_E-delta_CR_delta_Cas2-3	98953..99183	0	0	0	98	151	106	2869	4074	5452	4005	5357	4767	2044	2179	2485
ORF179	ICP1_2006_E-delta_CR_delta_Cas2-3	99180..99845	0	1	0	355	600	386	15196	22794	32555	23616	29415	31796	13530	12571	15015
ORF180	ICP1_2006_E-delta_CR_delta_Cas2-3	99845..100033	0	0	0	26	23	20	931	1326	1881	1509	2040	1867	937	957	934
ORF180.1	ICP1_2006_E-delta_CR_delta_Cas2-3	100092..100226	0	0	0	40	43	37	133	158	194	113	222	117	46	65	68
ORF181	ICP1_2006_E-delta_CR_delta_Cas2-3	100235..100630	0	0	0	1837	3117	2476	9294	14269	20001	11339	13704	14938	6496	5483	6914
ORF182	ICP1_2006_E-delta_CR_delta_Cas2-3	100640..100831	0	0	0	168	236	222	1134	1934	2610	1453	2106	1983	817	849	825
ORF183	ICP1_2006_E-delta_CR_delta_Cas2-3	100844..101092	0	0	1	330	675	554	2728	5074	6608	3197	5354	5054	1768	1821	2187
ORF184	ICP1_2006_E-delta_CR_delta_Cas2-3	101096..101413	0	0	0	518	997	783	5785	10222	14099	6110	13766	10783	3427	4513	4657
ORF185	ICP1_2006_E-delta_CR_delta_Cas2-3	101413..101793	0	0	1	528	1045	750	6211	11102	14789	7529	12068	11714	4173	4287	5198
ORF186	ICP1_2006_E-delta_CR_delta_Cas2-3	101797..102015	0	0	0	225	371	256	2106	3900	5118	2502	4378	4092	1276	1404	1665
ORF187	ICP1_2006_E-delta_CR_delta_Cas2-3	102017..102304	0	0	0	410	753	608	4692	8079	10616	5784	9921	8860	3103	3023	3655
ORF188	ICP1_2006_E-delta_CR_delta_Cas2-3	102305..102538	0	0	0	230	433	288	3019	4727	6222	4347	5719	5549	2232	2274	2520
ORF189	ICP1_2006_E-delta_CR_delta_Cas2-3	102541..103554	2	2	4	2222	3698	2960	27809	38729	53616	41272	47209	49765	21179	17861	21823
ORF189.1	ICP1_2006_E-delta_CR_delta_Cas2-3	103565..103735	0	0	0	111	170	147	1546	2077	2660	2350	2818	2667	1211	1186	1240
ORF191	ICP1_2006_E-delta_CR_delta_Cas2-3	103815..103937	0	0	0	0	0	0	6	15	13	8	20	15	6	8	4
ORF192	ICP1_2006_E-delta_CR_delta_Cas2-3	104019..104429	0	0	1	665	1226	970	12243	18082	24523	23327	26868	32394	12948	13152	15630
ORF193	ICP1_2006_E-delta_CR_delta_Cas2-3	104499..105464	0	1	3	917	1724	1195	26836	41637	53590	53186	63854	72236	30207	31304	37050
ORF194	ICP1_2006_E-delta_CR_delta_Cas2-3	105495..105803	0	0	0	117	278	171	6633	10148	12837	12841	17138	17399	7197	7844	9007
ORF195	ICP1_2006_E-delta_CR_delta_Cas2-3	105793..105954	0	0	0	12	10	10	564	751	1001	1077	1454	1337	590	641	685
ORF196	ICP1_2006_E-delta_CR_delta_Cas2-3	105954..106790	1	0	0	189	432	304	19686	29447	40554	41013	51798	56223	23588	24488	28441
ORF197	ICP1_2006_E-delta_CR_delta_Cas2-3	106800..106958	0	0	0	4	8	6	729	1050	1263	1314	2272	1703	738	964	837
ORF198	ICP1_2006_E-delta_CR_delta_Cas2-3	106946..107413	0	1	0	28	104	79	7701	12184	17627	17104	22548	25080	10129	10619	11943
ORF199	ICP1_2006_E-delta_CR_delta_Cas2-3	107410..107631	0	0	0	19	30	21	3260	4864	6351	6933	10297	9187	3752	4866	4950
ORF200	ICP1_2006_E-delta_CR_delta_Cas2-3	107631..108143	0	1	0	845	1354	970	10606	15720	22171	21208	27207	29930	12571	12736	14570
ORF201	ICP1_2006_E-delta_CR_delta_Cas2-3	108143..108307	0	0	0	89	133	80	943	1276	1762	1701	2559	2275	995	1138	1199
ORF202	ICP1_2006_E-delta_CR_delta_Cas2-3	108318..108521	0	0	0	114	148	106	1459	1876	2632	2477	3801	3188	1268	1573	1402
ORF203	ICP1_2006_E-delta_CR_delta_Cas2-3	108672..111902	2	3	5	2916	5109	3888	76906	115740	160476	174952	230797	250384	104431	113649	125555
ORF204	ICP1_2006_E-delta_CR_delta_Cas2-3	111914..113266	0	0	0	296	681	447	24700	38776	53090	70685	89272	99456	45085	52051	56687
ORF205	ICP1_2006_E-delta_CR_delta_Cas2-3	113372..113866	0	0	0	1121	1853	1456	12619	17958	25184	25662	30873	34447	15483	15250	16215
ORF206	ICP1_2006_E-delta_CR_delta_Cas2-3	114051..114269	0	0	1	80	247	177	1823	3066	4138	4044	4973	5741	2407	2966	3254
ORF207	ICP1_2006_E-delta_CR_delta_Cas2-3	114266..114982	1	0	0	638	1386	1055	14392	23994	33344	31939	44250	48474	19380	23164	26502
ORF208	ICP1_2006_E-delta_CR_delta_Cas2-3	115013..115825	2	1	3	277	749	581	12261	22089	30537	29686	43517	46854	19100	24200	26694
ORF209	ICP1_2006_E-delta_CR_delta_Cas2-3	115837..116469	0	1	2	158	271	171	9069	13973	20522	21252	34006	31324	13550	17279	14061
ORF210	ICP1_2006_E-delta_CR_delta_Cas2-3	116539..116721	0	0	0	85	148	103	975	1399	1929	2334	2723	2970	1472	1736	1952
ORF211	ICP1_2006_E-delta_CR_delta_Cas2-3	116731..117711	0	2	3	612	1222	886	14564	22440	32282	37683	47324	53178	24512	28322	30966
ORF212	ICP1_2006_E-delta_CR_delta_Cas2-3	117814..118020	0	0	0	211	512	377	1380	2681	2833	1328	2395	1897	779	938	946
ORF213	ICP1_2006_E-delta_CR_delta_Cas2-3	118033..118314	0	0	0	279	759	541	2715	4535	5560	2689	3952	3752	1369	1410	1703
ORF214	ICP1_2006_E-delta_CR_delta_Cas2-3	118301..118489	0	0	0	64	117	96	697	1102	1174	791	1014	918	393	396	391
ORF215	ICP1_2006_E-delta_CR_delta_Cas2-3	118502..119854	1	2	0	1146	2266	1704	21584	29018	37425	27113	30371	29810	14079	11220	13247
ORF216	ICP1_2006_E-delta_CR_delta_Cas2-3	119936..120073	0	0	0	12	8	6	94	91	123	74	133	80	47	31	30
ORF217	ICP1_2006_E-delta_CR_delta_Cas2-3	120073..120306	0	0	0	172	370	262	1934	2479	3123	2330	2108	2193	1250	947	1149
ORF218	ICP1_2006_E-delta_CR_delta_Cas2-3	120308..120736	0	0	0	460	906	728	6274	8009	10453	8002	7172	7642	4287	2921	3566
ORF219	ICP1_2006_E-delta_CR_delta_Cas2-3	120738..120983	0	0	0	208	300	267	2747	3264	4041	3311	3044	2911	1727	1244	1076
ORF220	ICP1_2006_E-delta_CR_delta_Cas2-3	120971..121231	0	0	0	176	371	279	2927	3531	4785	4154	3474	3870	2171	1617	1905
ORF221	ICP1_2006_E-delta_CR_delta_Cas2-3	121231..121848	0	0	0	352	768	620	9359	12016	16202	13336	12459	13551	7426	5055	6369
ORF222	ICP1_2006_E-delta_CR_delta_Cas2-3	121864..122076	0	0	0	39	88	64	1392	2030	2541	2158	2086	2205	1108	923	921
ORF223	ICP1_2006_E-delta_CR_delta_Cas2-3	122089..122508	0	0	0	121	307	215	5807	7785	11127	8903	8614	10005	4786	3567	4444
ORF225	ICP1_2006_E-delta_CR_delta_Cas2-3	122689..123447	3	0	0	652	1277	946	15038	19352	26429	20396	20055	22452	10522	7944	9254
ORF226	ICP1_2006_E-delta_CR_delta_Cas2-3	123459..123689	0	0	0	79	164	121	2672	3594	4775	3587	4082	4252	1742	1580	1827
ORF227	ICP1_2006_E-delta_CR_delta_Cas2-3	123706..124017	0	0	0	90	216	156	4195	5795	8414	6002	6916	7154	3185	2694	2842
putative_DNA-methyltransferase_short	ICP1_2006_E-delta_CR_delta_Cas2-3	124234..124467	1	0	0	53	148	103	2702	4097	5550	4035	5268	5296	2302	2256	2557
putative_DNA-methyltransferase	ICP1_2006_E-delta_CR_delta_Cas2-3	124510..125232	0	1	1	125	326	180	9051	13330	18647	15049	18064	19301	9017	8340	9359
CSW01_RS14105	E7946_chr2	complement(361..549)	1	3	6	1	1	0	0	0	0	0	0	0	0	0	1
CSW01_RS14110	E7946_chr2	1134..3110	358	815	841	156	209	223	67	61	60	77	60	51	73	52	58
CSW01_RS14115	E7946_chr2	complement(3330..3944)	41	33	24	16	16	18	18	14	26	27	23	27	15	20	36
CSW01_RS14120	E7946_chr2	4154..4351	13	46	45	7	16	16	3	9	17	11	5	6	4	4	2
CSW01_RS14125	E7946_chr2	4445..4723	398	702	592	113	86	114	27	14	34	17	21	16	5	5	13
CSW01_RS14130	E7946_chr2	4811..5530	1791	3062	2804	903	783	767	260	236	269	184	112	169	73	53	94
CSW01_RS14135	E7946_chr2	5645..6520	45	91	86	23	47	59	7	16	23	11	5	7	4	3	8
CSW01_RS14140	E7946_chr2	complement(6624..8285)	24	44	37	9	6	9	7	9	3	4	6	5	3	4	6
CSW01_RS14145	E7946_chr2	8288..8482	0	0	1	1	0	0	1	0	0	0	1	0	0	0	0
CSW01_RS14150	E7946_chr2	8563..8919	57	46	46	15	5	8	5	6	7	5	2	5	6	2	3
CSW01_RS14155	E7946_chr2	complement(8986..11751)	101	492	1295	70	79	160	25	30	46	25	21	31	6	5	25
CSW01_RS14160	E7946_chr2	12271..14724	519	9474	12110	783	1460	3824	439	587	1679	362	332	864	136	180	404
CSW01_RS14165	E7946_chr2	14810..16990	205	7985	4630	328	945	3434	160	308	1037	70	150	398	36	54	169
CSW01_RS14170	E7946_chr2	17196..19385	195	3853	2014	226	635	1713	114	238	506	67	97	199	30	56	94
CSW01_RS14175	E7946_chr2	complement(19519..19698)	0	4	1	0	0	1	0	1	1	1	0	0	0	0	0
CSW01_RS14180	E7946_chr2	19780..20298	18	54	81	24	58	93	6	13	39	4	14	13	7	4	19
CSW01_RS14185	E7946_chr2	20426..22510	23	42	57	9	42	32	7	9	27	13	8	7	5	4	8
CSW01_RS14190	E7946_chr2	22510..23397	14	20	63	7	13	21	2	3	9	5	2	7	2	2	4
CSW01_RS14195	E7946_chr2	23394..26651	85	107	225	42	74	101	27	36	52	21	21	32	26	14	22
CSW01_RS14200	E7946_chr2	26652..27380	31	71	61	12	17	26	3	5	16	6	6	4	3	6	6
CSW01_RS14205	E7946_chr2	27483..27884	18	38	22	11	11	11	7	7	7	4	3	3	1	1	4
CSW01_RS14210	E7946_chr2	complement(28057..29097)	15	25	35	3	2	5	1	2	8	3	4	4	4	5	2
CSW01_RS14215	E7946_chr2	complement(29213..30205)	35	37	49	15	13	8	6	6	6	6	7	5	4	5	3
CSW01_RS14220	E7946_chr2	30483..31871	23	309	474	14	35	64	5	26	32	10	14	22	7	9	12
CSW01_RS14225	E7946_chr2	complement(31967..32602)	85	202	229	16	33	24	14	11	12	10	6	12	9	1	13
CSW01_RS14230	E7946_chr2	33034..35583	40	53	65	17	18	16	7	11	30	13	7	23	13	9	10
CSW01_RS14235	E7946_chr2	complement(35605..35859)	0	1	1	0	1	0	0	0	2	0	0	0	0	0	0
CSW01_RS14240	E7946_chr2	35949..36683	38	72	98	36	41	30	21	9	12	11	7	21	10	2	8
CSW01_RS14245	E7946_chr2	36684..37526	34	65	61	28	29	28	11	15	14	10	5	13	6	1	6
CSW01_RS14250	E7946_chr2	complement(37647..39212)	17	49	49	12	13	11	6	5	7	7	7	8	6	7	5
CSW01_RS14255	E7946_chr2	complement(39310..39870)	3	8	19	1	0	4	3	1	2	1	2	3	1	1	0
CSW01_RS14260	E7946_chr2	40279..42153	26	51	72	22	27	24	20	18	38	15	18	19	5	6	11
CSW01_RS14265	E7946_chr2	complement(42213..43085)	9	16	30	6	8	3	2	3	5	2	1	1	3	0	1
CSW01_RS14270	E7946_chr2	43273..44025	59	180	124	34	65	48	30	47	31	23	52	33	22	28	27
CSW01_RS14275	E7946_chr2	complement(44079..45296)	270	432	405	40	47	52	18	22	23	25	26	22	17	11	20
CSW01_RS14280	E7946_chr2	complement(45637..46089)	54	229	401	42	41	86	18	16	35	10	7	12	5	3	10
CSW01_RS14285	E7946_chr2	complement(46103..46684)	42	64	77	5	9	9	8	2	3	6	7	5	1	3	5
CSW01_RS14290	E7946_chr2	complement(46681..47103)	36	49	82	8	7	10	3	1	8	3	2	5	1	1	6
CSW01_RS14295	E7946_chr2	complement(47302..48228)	240	270	269	52	42	65	27	12	19	25	10	17	10	8	11
gltS	E7946_chr2	48767..49993	470	509	531	170	119	138	57	32	45	55	16	52	37	18	30
CSW01_RS14305	E7946_chr2	complement(50072..50830)	73	113	229	25	40	53	5	16	11	20	14	19	12	10	14
CSW01_RS14310	E7946_chr2	50962..51246	33	43	41	17	28	22	12	7	18	6	4	5	3	1	8
CSW01_RS14315	E7946_chr2	51479..54733	248	332	358	157	181	176	49	67	78	63	34	50	26	22	29
CSW01_RS14320	E7946_chr2	complement(54928..56058)	61	217	183	36	70	113	12	27	46	17	18	29	7	10	29
CSW01_RS14325	E7946_chr2	complement(56058..56447)	24	93	62	4	20	27	10	4	12	2	3	13	3	6	8
CSW01_RS14330	E7946_chr2	complement(56582..58162)	37	238	295	31	60	97	11	16	16	12	15	16	7	9	9
CSW01_RS14335	E7946_chr2	complement(58143..59666)	68	385	565	44	74	97	19	19	35	20	21	41	16	17	17
CSW01_RS14340	E7946_chr2	complement(59785..61254)	76	2132	4392	39	154	352	43	46	105	13	31	51	11	14	24
deoD_2	E7946_chr2	complement(61319..62029)	82	4801	8017	35	272	775	58	79	255	19	34	110	11	20	72
CSW01_RS14350	E7946_chr2	complement(62115..62294)	0	2	0	0	0	0	0	0	0	0	0	0	0	0	0
CSW01_RS14355	E7946_chr2	62336..63304	65	144	121	46	49	38	11	16	21	11	5	13	8	6	11
CSW01_RS14360	E7946_chr2	63294..64091	42	115	81	40	38	36	16	12	16	6	6	9	7	1	16
CSW01_RS14365	E7946_chr2	64101..65510	61	188	151	36	49	72	30	20	30	14	19	20	13	11	14
CSW01_RS14370	E7946_chr2	65519..66439	72	122	122	61	74	57	30	26	27	36	26	25	19	12	23
CSW01_RS14375	E7946_chr2	complement(66525..66773)	969	1200	1439	1129	1183	1154	448	493	564	305	240	248	131	120	119
CSW01_RS14380	E7946_chr2	67303..68661	748	958	671	494	374	360	146	135	146	135	107	126	76	53	74
CSW01_RS14385	E7946_chr2	68874..70871	63	399	200	44	154	76	24	55	41	36	53	46	22	30	29
CSW01_RS14390	E7946_chr2	70871..73012	42	422	132	20	245	88	7	61	39	9	27	23	4	23	20
CSW01_RS14395	E7946_chr2	73022..75328	28	294	132	19	225	81	15	62	31	10	32	21	11	21	18
CSW01_RS14400	E7946_chr2	75325..76767	16	157	78	13	150	58	13	39	18	1	9	15	4	17	8
CSW01_RS14405	E7946_chr2	76764..77324	29	58	49	16	50	22	14	26	18	14	11	14	5	11	7
CSW01_RS14410	E7946_chr2	complement(77458..79101)	45	71	61	16	17	7	5	3	6	5	3	2	1	0	6
CSW01_RS14415	E7946_chr2	79472..80293	8	12	14	5	5	6	4	6	6	4	3	12	8	1	8
pstC	E7946_chr2	80371..81291	16	10	16	2	1	2	5	2	4	2	3	4	0	0	2
pstA_2	E7946_chr2	81297..82160	11	7	7	4	2	2	1	2	0	0	3	2	1	1	3
CSW01_RS14430	E7946_chr2	82165..82944	14	7	17	2	2	1	5	2	2	3	3	3	1	2	1
CSW01_RS14435	E7946_chr2	complement(82991..84091)	37	35	33	17	14	8	6	5	4	8	7	5	7	5	2
CSW01_RS14440	E7946_chr2	complement(84088..84555)	26	15	13	17	10	10	3	3	6	7	4	2	1	1	1
CSW01_RS14445	E7946_chr2	84494..84682	4	2	4	0	2	2	1	0	2	3	1	1	0	0	1
CSW01_RS14450	E7946_chr2	complement(84846..86222)	245	206	222	300	249	233	65	60	47	38	27	26	19	16	21
CSW01_RS14455	E7946_chr2	complement(86657..88318)	217	281	334	68	44	76	27	25	35	29	23	42	28	11	28
CSW01_RS14460	E7946_chr2	88623..88955	41	34	46	28	13	19	18	3	13	10	1	12	14	3	15
CSW01_RS14465	E7946_chr2	89147..90439	1680	2161	2483	866	834	818	318	378	394	360	257	298	253	180	227
CSW01_RS14470	E7946_chr2	complement(90557..92380)	80	96	87	33	24	29	13	11	23	23	21	20	23	17	20
CSW01_RS14475	E7946_chr2	complement(92603..93490)	16	45	46	17	18	16	7	2	6	8	6	10	6	4	5
CSW01_RS14480	E7946_chr2	93580..94791	18	27	27	8	1	10	7	1	6	7	4	1	4	3	5
soxR	E7946_chr2	complement(94833..95279)	16	19	17	6	7	17	1	3	5	3	1	4	0	2	4
CSW01_RS14490	E7946_chr2	95458..96660	15	14	15	19	12	6	2	3	5	6	4	5	8	3	2
CSW01_RS14495	E7946_chr2	96761..97141	85	126	116	53	34	22	9	10	12	7	7	8	7	3	8
CSW01_RS14500	E7946_chr2	97215..97379	54	23	14	19	4	5	10	3	3	7	4	4	5	2	3
CSW01_RS14505	E7946_chr2	complement(97508..98809)	105	336	411	42	29	72	22	14	39	22	14	19	23	9	18
CSW01_RS14510	E7946_chr2	complement(99074..99967)	18	26	29	6	9	15	7	6	7	8	6	2	7	5	7
CSW01_RS14515	E7946_chr2	100197..100493	29	35	34	9	7	9	8	5	4	4	5	12	2	3	6
CSW01_RS14520	E7946_chr2	complement(100664..101293)	48	44	60	19	14	15	7	7	10	3	6	11	4	2	3
CSW01_RS14525	E7946_chr2	101794..102150	5	4	5	2	2	0	1	1	1	2	1	0	0	3	0
CSW01_RS14530	E7946_chr2	102419..103117	1	1	6	2	1	0	0	0	3	4	2	2	1	1	2
CSW01_RS14535	E7946_chr2	103160..104383	28	41	39	14	12	10	10	3	10	16	10	10	9	3	9
CSW01_RS14540	E7946_chr2	complement(104396..105112)	198	321	276	72	47	64	30	24	57	65	31	50	54	34	49
CSW01_RS14545	E7946_chr2	105230..105424	0	0	1	1	0	0	0	0	0	0	0	0	0	0	0
pncB	E7946_chr2	105511..106818	405	653	473	173	189	146	66	45	54	66	48	55	37	40	48
CSW01_RS14555	E7946_chr2	106849..107889	229	338	301	121	82	100	43	52	55	64	32	46	23	19	37
CSW01_RS14560	E7946_chr2	complement(107926..108297)	40	77	89	30	27	37	11	9	15	24	5	12	5	3	9
CSW01_RS14565	E7946_chr2	complement(108297..109853)	121	162	182	37	40	32	10	18	20	13	6	4	8	4	9
CSW01_RS14570	E7946_chr2	complement(110029..110688)	139	186	172	63	64	57	17	26	23	22	23	20	20	17	18
CSW01_RS14575	E7946_chr2	110869..112647	133	272	181	99	105	101	59	57	83	74	60	56	39	40	49
CSW01_RS14580	E7946_chr2	complement(112689..114368)	195	192	224	42	37	35	19	8	18	16	12	6	14	9	14
CSW01_RS14585	E7946_chr2	115140..115424	11	24	33	10	12	16	8	5	3	2	2	3	1	0	2
CSW01_RS14590	E7946_chr2	115408..116412	45	76	68	18	35	29	1	11	17	8	5	10	5	3	6
CSW01_RS14595	E7946_chr2	116844..117350	96	571	800	37	72	162	15	20	47	15	12	19	8	2	13
CSW01_RS14600	E7946_chr2	117391..118869	248	1688	2213	177	330	617	59	95	173	40	43	91	22	29	51
CSW01_RS14605	E7946_chr2	118872..119309	46	249	297	25	45	104	13	7	27	3	7	22	2	3	8
vasA	E7946_chr2	119315..121084	132	610	877	61	61	130	17	9	35	5	5	13	10	8	16
CSW01_RS14615	E7946_chr2	121048..122064	40	312	311	31	41	86	5	8	25	3	11	14	0	5	6
CSW01_RS14620	E7946_chr2	122067..123554	78	529	378	58	109	175	14	20	49	2	15	30	0	8	11
CSW01_RS14625	E7946_chr2	123557..124033	32	228	142	32	41	68	10	9	18	6	4	12	0	4	10
CSW01_RS14630	E7946_chr2	124040..125374	116	517	317	67	90	235	29	25	88	10	22	28	4	8	21
CSW01_RS14635	E7946_chr2	125377..126150	58	327	147	41	61	122	14	20	51	11	8	12	6	4	12
clpV	E7946_chr2	126176..128785	247	1195	676	232	465	847	108	194	426	43	99	150	19	48	80
CSW01_RS14645	E7946_chr2	128788..130380	134	459	310	127	254	438	59	132	288	42	64	127	25	35	38
CSW01_RS14650	E7946_chr2	130350..131033	40	104	101	31	99	109	16	38	90	14	13	39	5	10	10
CSW01_RS14655	E7946_chr2	131043..132452	64	218	186	79	196	244	43	104	215	26	53	70	12	31	43
icmF	E7946_chr2	132468..136013	222	546	539	256	671	465	117	272	505	82	149	220	33	64	107
CSW01_RS14665	E7946_chr2	136061..137326	63	129	141	37	141	72	22	47	99	8	23	27	4	7	8
CSW01_RS14670	E7946_chr2	137377..137619	6	10	6	7	6	6	2	4	8	1	1	1	0	0	2
CSW01_RS14675	E7946_chr2	137579..140632	158	383	314	114	233	182	53	130	206	16	47	42	19	27	41
CSW01_RS14680	E7946_chr2	140629..140997	74	167	115	72	47	56	16	13	32	8	6	12	10	3	4
CSW01_RS14685	E7946_chr2	complement(141145..141405)	40	38	36	26	39	19	8	8	14	4	7	9	7	5	1
CSW01_RS14690	E7946_chr2	141689..142108	1	12	29	2	0	2	0	2	1	0	1	0	0	0	1
CSW01_RS14695	E7946_chr2	142135..143637	2	30	81	4	2	2	7	0	10	6	4	4	3	3	6
CSW01_RS14700	E7946_chr2	143634..144635	1	34	46	5	5	2	1	6	7	3	2	6	3	1	0
CSW01_RS14705	E7946_chr2	144690..145574	6	69	74	11	10	21	2	3	11	4	6	2	2	3	6
CSW01_RS14710	E7946_chr2	145713..146633	17	40	46	5	6	8	6	5	6	1	3	5	1	3	3
CSW01_RS14715	E7946_chr2	146644..147648	80	122	179	32	23	20	12	11	20	6	12	20	6	8	7
CSW01_RS14720	E7946_chr2	147774..148340	25	34	51	3	5	4	3	5	4	2	2	7	2	5	5
CSW01_RS14725	E7946_chr2	148386..148508	0	0	0	0	0	0	0	0	1	0	0	0	0	0	0
CSW01_RS14730	E7946_chr2	148505..149236	23	37	48	9	7	10	5	2	4	4	5	3	1	1	3
CSW01_RS14735	E7946_chr2	149376..150056	46	64	64	23	23	23	9	3	14	15	1	15	8	6	7
CSW01_RS14740	E7946_chr2	complement(150109..151176)	20	453	522	26	30	67	10	9	35	8	13	18	9	4	13
glpT	E7946_chr2	complement(151330..152688)	12	1246	1693	10	53	129	14	20	80	14	25	48	5	10	24
CSW01_RS14750	E7946_chr2	complement(153114..153461)	22	31	30	17	11	11	5	2	4	3	2	4	1	2	2
CSW01_RS14755	E7946_chr2	153869..155077	21	41	62	19	9	21	10	16	10	11	8	12	5	9	10
CSW01_RS14760	E7946_chr2	complement(155192..157246)	21	54	103	16	14	17	6	6	12	7	5	11	5	10	13
CSW01_RS14765	E7946_chr2	157536..158888	27	113	198	23	32	31	20	17	22	19	25	24	17	15	16
CSW01_RS14770	E7946_chr2	158954..159064	0	0	0	0	0	0	0	0	0	0	0	0	0	0	0
CSW01_RS14775	E7946_chr2	159190..160197	10	26	42	8	7	11	4	12	20	12	7	9	4	3	13
CSW01_RS14780	E7946_chr2	160371..162512	9	33	13	4	6	11	2	6	8	4	5	10	4	8	10
CSW01_RS14785	E7946_chr2	162509..163720	13	24	27	6	4	5	4	7	8	4	3	9	1	6	3
CSW01_RS14790	E7946_chr2	164093..167836	33	69	85	25	24	28	19	14	32	18	17	29	11	10	16
CSW01_RS14795	E7946_chr2	167984..168490	366	417	365	119	57	80	38	25	26	32	20	22	26	13	22
CSW01_RS14800	E7946_chr2	168619..169971	27	29	37	17	10	12	9	8	7	6	3	5	6	2	8
CSW01_RS14805	E7946_chr2	complement(170046..170369)	4	3	7	1	2	1	1	1	1	0	0	1	0	0	0
CSW01_RS14810	E7946_chr2	complement(170369..170680)	0	4	1	4	2	2	1	0	1	2	0	0	1	0	2
CSW01_RS14815	E7946_chr2	complement(170640..171116)	3	11	10	3	5	1	1	1	1	0	0	1	0	0	2
CSW01_RS14820	E7946_chr2	complement(171113..172609)	15	20	27	3	4	7	4	1	1	5	0	5	4	1	2
CSW01_RS14825	E7946_chr2	complement(172606..172959)	2	1	2	0	0	0	1	1	2	0	1	0	0	0	1
CSW01_RS14830	E7946_chr2	complement(172959..175634)	51	82	86	21	27	21	21	13	14	18	13	20	7	7	10
CSW01_RS14835	E7946_chr2	complement(175781..175981)	0	5	2	3	2	1	1	0	1	0	1	0	1	0	0
CSW01_RS14840	E7946_chr2	complement(176053..176994)	2	6	22	5	2	3	2	3	4	6	4	6	5	2	3
CSW01_RS14845	E7946_chr2	complement(177190..178425)	10	10	17	7	3	9	4	1	2	2	2	0	4	3	0
tnaA	E7946_chr2	complement(178504..179922)	18	72	104	9	5	7	0	3	2	9	3	5	3	2	2
tnaC	E7946_chr2	complement(180394..180465)	0	0	0	0	0	0	0	0	0	0	0	0	0	0	0
CSW01_RS14860	E7946_chr2	180703..180915	10	23	23	2	2	3	3	1	1	1	0	1	4	0	0
CSW01_RS14865	E7946_chr2	complement(180985..181467)	40	42	73	12	12	8	10	6	3	8	7	6	4	3	5
CSW01_RS14870	E7946_chr2	181876..184008	41	124	256	20	23	25	7	9	11	11	8	8	4	7	9
CSW01_RS14875	E7946_chr2	184254..184466	1478	655	1357	2002	1136	1222	636	404	470	400	252	276	236	147	147
CSW01_RS14880	E7946_chr2	complement(184756..185472)	136	284	222	41	65	70	14	12	17	12	17	11	11	12	19
CSW01_RS14885	E7946_chr2	complement(185633..187285)	72	221	198	34	72	67	10	14	22	19	7	19	5	8	15
CSW01_RS14890	E7946_chr2	complement(187279..189219)	62	185	213	39	54	69	22	9	33	13	13	12	10	9	18
CSW01_RS14895	E7946_chr2	complement(189221..190177)	32	98	121	28	48	28	8	8	8	7	5	8	2	5	6
CSW01_RS14900	E7946_chr2	complement(190164..190652)	30	92	129	11	14	13	5	6	3	3	2	8	2	4	5
CSW01_RS14905	E7946_chr2	complement(190649..191584)	33	133	136	12	31	33	6	7	9	5	8	15	5	7	5
CSW01_RS14910	E7946_chr2	complement(191588..192544)	62	244	215	29	47	56	10	16	22	18	21	19	7	13	23
CSW01_RS14915	E7946_chr2	192829..194763	108	259	302	60	56	100	25	29	40	26	23	32	19	21	16
CSW01_RS14920	E7946_chr2	194820..195023	90	119	110	42	18	27	14	10	12	17	9	16	5	10	10
CSW01_RS14925	E7946_chr2	complement(195299..195952)	43	58	52	19	7	11	6	3	4	13	12	8	6	5	8
CSW01_RS14930	E7946_chr2	196598..197806	281	765	239	33	34	62	17	24	37	18	32	31	14	28	38
pepT	E7946_chr2	198057..199289	10	21	21	9	3	6	4	3	4	4	1	4	3	4	7
CSW01_RS14940	E7946_chr2	199461..200336	50	65	122	20	23	20	11	2	11	10	10	10	5	5	10
CSW01_RS14945	E7946_chr2	complement(200333..201925)	59	185	150	25	37	33	8	16	20	16	16	12	12	9	7
CSW01_RS14950	E7946_chr2	202116..203300	13	13	26	9	10	6	3	2	6	6	1	4	2	0	4
CSW01_RS14955	E7946_chr2	complement(203444..203653)	524	585	848	320	346	482	80	70	124	54	31	55	31	15	32
CSW01_RS14960	E7946_chr2	204012..204239	15	12	11	11	2	5	10	2	5	5	3	2	5	3	6
CSW01_RS14965	E7946_chr2	204627..205004	185	193	345	25	18	17	15	2	11	9	3	14	8	2	8
CSW01_RS14970	E7946_chr2	205239..205517	2	3	3	2	0	1	0	0	0	0	1	0	0	0	1
CSW01_RS14975	E7946_chr2	205604..206608	120	188	132	54	42	43	17	18	20	20	10	19	8	6	9
CSW01_RS14980	E7946_chr2	206608..207054	31	47	54	26	28	14	12	9	9	7	2	7	2	3	8
CSW01_RS14985	E7946_chr2	207092..208576	67	166	130	46	60	41	14	27	36	6	16	14	8	6	8
CSW01_RS14990	E7946_chr2	complement(208565..209560)	385	633	520	192	189	161	49	42	64	36	26	21	14	12	17
CSW01_RS14995	E7946_chr2	209743..211086	385	254	366	197	91	128	67	30	81	52	21	74	36	13	64
CSW01_RS15000	E7946_chr2	complement(211088..211930)	118	111	103	40	19	36	14	5	18	13	7	10	9	2	13
CSW01_RS15005	E7946_chr2	complement(211996..212544)	4	7	4	3	3	6	2	1	0	4	3	3	3	1	2
CSW01_RS15010	E7946_chr2	complement(212660..213037)	9	3	7	2	3	3	3	1	1	3	4	3	3	4	1
CSW01_RS15015	E7946_chr2	213202..214245	252	467	385	81	80	88	32	29	33	18	11	25	22	13	26
CSW01_RS15020	E7946_chr2	214569..215720	306	402	276	75	62	59	21	21	29	24	20	18	23	20	16
CSW01_RS15025	E7946_chr2	215844..217760	300	567	430	104	92	91	23	16	19	22	15	15	10	9	10
CSW01_RS15030	E7946_chr2	217753..218877	209	405	329	120	115	124	19	15	22	9	10	12	4	4	13
CSW01_RS15035	E7946_chr2	218874..219752	113	211	166	41	35	38	3	1	2	2	4	3	2	0	2
CSW01_RS15040	E7946_chr2	complement(219820..220257)	5	0	2	0	0	0	1	0	2	0	1	0	0	1	0
CSW01_RS15045	E7946_chr2	complement(220301..220414)	0	0	0	0	0	0	0	0	0	0	0	0	0	0	0
CSW01_RS15050	E7946_chr2	complement(220389..220613)	10	19	12	4	6	3	3	0	1	6	2	0	1	0	2
CSW01_RS15055	E7946_chr2	complement(220762..222117)	307	302	265	97	35	51	24	7	13	34	12	18	16	11	15
CSW01_RS15060	E7946_chr2	complement(222307..223635)	78	376	1738	33	34	78	23	18	39	15	15	29	16	8	20
nadE	E7946_chr2	complement(223886..224716)	251	292	255	97	82	84	30	15	31	26	11	22	12	8	10
CSW01_RS15070	E7946_chr2	224819..225346	59	71	64	21	18	20	8	6	10	6	3	5	4	0	9
CSW01_RS15075	E7946_chr2	225297..225479	3	4	3	0	0	0	0	0	2	0	0	0	0	0	0
CSW01_RS15080	E7946_chr2	225586..227154	31	59	48	18	13	25	6	8	8	4	6	9	5	6	3
CSW01_RS15085	E7946_chr2	complement(227212..229158)	26	41	44	25	22	14	10	10	14	19	6	9	7	6	14
CSW01_RS15090	E7946_chr2	229333..230382	17	29	39	16	16	9	7	8	10	9	7	4	5	6	5
CSW01_RS15095	E7946_chr2	complement(230460..232049)	513	495	467	174	151	155	74	37	74	84	38	47	55	31	55
CSW01_RS15100	E7946_chr2	complement(232444..233688)	58	142	97	5	2	8	15	4	16	11	14	19	22	21	28
CSW01_RS15105	E7946_chr2	233902..234168	10	36	22	2	10	9	4	7	2	2	6	9	4	7	3
CSW01_RS15110	E7946_chr2	complement(234159..235238)	27	81	64	9	31	12	11	26	7	9	16	17	15	18	16
CSW01_RS15115	E7946_chr2	complement(235359..236615)	21	48	53	7	5	16	7	9	13	6	7	10	2	6	9
CSW01_RS15120	E7946_chr2	237585..239810	240	1298	1328	222	401	657	87	120	227	39	68	96	27	32	49
CSW01_RS15125	E7946_chr2	240109..241755	81	230	316	50	42	57	19	18	23	9	16	11	6	7	12
CSW01_RS15130	E7946_chr2	242103..243041	5	9	7	2	5	2	1	1	3	1	1	3	1	2	1
CSW01_RS15135	E7946_chr2	243051..243905	5	8	11	2	1	1	3	2	6	3	1	6	2	3	2
CSW01_RS15140	E7946_chr2	complement(243981..246737)	26	52	47	17	24	21	8	13	14	11	4	11	7	3	14
CSW01_RS15145	E7946_chr2	complement(246822..247127)	2	4	8	3	2	0	1	1	1	0	0	2	2	2	0
CSW01_RS15150	E7946_chr2	247681..248445	112	164	176	41	34	51	15	13	16	15	12	14	9	6	8
CSW01_RS15155	E7946_chr2	248761..249762	96	1520	768	55	262	108	24	82	61	31	76	59	27	38	61
CSW01_RS15160	E7946_chr2	249815..250753	32	518	269	10	48	26	10	9	13	4	17	11	5	18	11
CSW01_RS15165	E7946_chr2	250743..251693	23	393	202	10	97	52	6	13	16	7	12	14	2	9	10
CSW01_RS15170	E7946_chr2	251696..252460	39	512	285	32	216	114	4	45	23	9	24	20	8	19	17
CSW01_RS15175	E7946_chr2	complement(252506..253582)	17	155	81	9	47	23	6	27	24	12	15	10	6	12	13
CSW01_RS15180	E7946_chr2	253609..255588	20	89	58	10	38	18	15	23	28	12	30	29	12	16	18
CSW01_RS15185	E7946_chr2	255646..255966	0	7	2	2	1	0	0	2	2	0	0	0	0	0	0
CSW01_RS15190	E7946_chr2	256236..257429	353	1748	835	134	306	329	68	136	209	80	104	141	37	100	102
CSW01_RS15195	E7946_chr2	257510..257806	43	191	68	10	10	12	4	3	7	4	6	6	3	6	5
CSW01_RS15200	E7946_chr2	complement(257924..258493)	6	27	12	4	2	2	2	2	2	3	2	3	0	1	4
CSW01_RS15205	E7946_chr2	258738..260387	38	50	77	25	33	26	18	19	20	10	6	13	4	5	8
CSW01_RS15210	E7946_chr2	260368..261042	23	32	46	16	4	21	14	3	5	7	9	9	6	5	9
CSW01_RS15215	E7946_chr2	complement(261045..261674)	40	59	62	10	4	17	5	9	7	9	6	7	4	2	8
CSW01_RS15220	E7946_chr2	complement(261634..262518)	4	8	5	3	2	0	1	5	4	6	1	6	3	0	3
ulaD	E7946_chr2	complement(262530..263177)	11	17	9	5	2	1	3	0	5	3	0	6	2	4	2
CSW01_RS15230	E7946_chr2	complement(263183..264004)	12	14	21	6	1	4	4	4	6	2	2	3	6	3	3
araD	E7946_chr2	complement(264010..264702)	3	3	5	1	1	0	1	3	3	3	1	1	1	2	2
CSW01_RS15240	E7946_chr2	complement(264711..265217)	1	3	4	0	2	1	1	1	0	0	1	0	0	2	1
CSW01_RS15245	E7946_chr2	complement(265315..267075)	4	5	5	2	2	2	1	2	1	2	3	4	0	1	2
CSW01_RS15250	E7946_chr2	267441..268196	35	95	77	39	37	42	15	12	15	10	4	8	10	2	3
CSW01_RS15255	E7946_chr2	268323..269390	17	73	46	21	16	21	15	9	13	5	6	8	4	4	5
CSW01_RS15260	E7946_chr2	complement(269490..270023)	33	27	65	15	11	21	9	7	6	6	2	2	5	2	6
CSW01_RS15265	E7946_chr2	complement(270196..271596)	6	19	19	2	2	4	1	1	4	5	4	2	1	1	5
CSW01_RS15270	E7946_chr2	271929..272627	76	68	76	35	21	22	19	11	15	19	4	10	10	9	10
CSW01_RS15275	E7946_chr2	complement(272746..274977)	28	14	28	11	24	13	6	5	14	7	7	7	6	4	7
CSW01_RS15280	E7946_chr2	complement(275066..275896)	16	13	31	6	14	13	1	0	4	2	3	1	1	3	1
CSW01_RS15285	E7946_chr2	complement(275893..276564)	15	23	35	5	7	7	2	2	8	0	2	2	1	2	4
CSW01_RS15290	E7946_chr2	complement(276540..277994)	28	84	71	13	22	17	5	10	15	5	6	9	10	3	5
CSW01_RS15295	E7946_chr2	complement(278097..278609)	15	32	37	5	8	7	4	3	4	6	9	2	1	2	5
CSW01_RS15300	E7946_chr2	complement(278804..279313)	9	13	14	2	3	7	2	1	1	1	3	6	0	6	1
CSW01_RS15305	E7946_chr2	complement(279423..279833)	8	10	15	1	4	2	0	2	3	0	3	0	0	0	1
CSW01_RS15310	E7946_chr2	complement(279939..280481)	15	17	21	5	4	2	2	0	1	0	1	0	1	0	1
CSW01_RS15315	E7946_chr2	complement(280492..281670)	37	49	61	9	9	5	6	2	4	7	3	1	3	4	5
CSW01_RS15320	E7946_chr2	281854..282234	118	154	130	48	53	36	23	11	8	12	9	6	4	3	7
CSW01_RS15325	E7946_chr2	complement(282294..283067)	27	35	30	5	9	8	4	6	4	3	5	3	4	3	4
CSW01_RS15330	E7946_chr2	283169..284308	19	21	23	6	3	4	3	1	6	7	2	3	5	4	3
CSW01_RS15335	E7946_chr2	284591..286522	19	60	51	15	19	24	10	13	19	7	7	10	3	5	5
CSW01_RS15340	E7946_chr2	286538..288211	11	27	24	14	9	8	8	2	10	2	5	8	3	3	4
CSW01_RS15345	E7946_chr2	288376..289545	50	109	193	46	43	35	14	10	20	10	13	9	15	6	3
CSW01_RS15350	E7946_chr2	289723..290070	45	69	87	55	41	48	23	20	25	19	12	15	6	9	6
CSW01_RS15355	E7946_chr2	complement(290165..290599)	115	110	83	26	23	15	9	6	6	16	9	7	9	4	11
CSW01_RS15360	E7946_chr2	290816..291535	9	26	25	6	15	5	7	7	3	6	5	11	2	1	2
CSW01_RS15365	E7946_chr2	complement(291822..292259)	0	4	2	0	0	2	0	0	0	0	2	0	0	0	0
CSW01_RS15370	E7946_chr2	complement(292303..292395)	0	0	0	0	0	0	0	0	0	0	0	0	0	0	0
gcvP	E7946_chr2	complement(292439..295303)	30	57	125	21	19	43	9	9	13	14	10	10	5	8	21
gcvH	E7946_chr2	complement(295447..295827)	5	27	58	2	6	10	0	2	3	3	4	6	4	3	2
glyA_2	E7946_chr2	complement(295864..297171)	11	34	94	7	8	15	14	14	26	31	10	29	32	18	14
CSW01_RS15390	E7946_chr2	297559..298182	8	12	41	3	3	5	4	0	4	4	0	4	1	1	1
gcvT	E7946_chr2	298426..299556	13	72	248	9	8	25	6	7	17	10	8	7	8	3	8
CSW01_RS15400	E7946_chr2	300023..301180	35	123	232	29	25	32	4	2	8	4	4	7	4	5	4
CSW01_RS15405	E7946_chr2	301226..302206	10	10	24	0	0	7	6	0	0	0	4	2	0	0	0
CSW01_RS15410	E7946_chr2	302482..303705	50	132	163	20	21	22	7	7	5	7	7	11	7	7	7
CSW01_RS15415	E7946_chr2	304226..304756	29	31	43	7	9	7	2	3	2	7	3	8	5	4	5
CSW01_RS15420	E7946_chr2	304756..305427	35	49	39	10	9	5	3	1	5	1	7	2	4	3	6
CSW01_RS15425	E7946_chr2	305429..305779	28	22	25	7	3	7	7	1	1	1	2	0	2	1	0
CSW01_RS15430	E7946_chr2	306048..307976	5574	6327	5340	3489	2896	2739	1144	842	971	831	499	557	413	267	336
CSW01_RS15435	E7946_chr2	307980..308531	15803	16545	16726	15985	11258	11665	7585	5691	7760	7437	4455	5412	3918	3149	3509
CSW01_RS15440	E7946_chr2	308635..308829	1395	1301	1333	1343	953	1047	657	535	724	657	351	437	351	253	297
CSW01_RS15445	E7946_chr2	308871..309224	9490	9662	9449	10180	7863	7599	5326	3931	5421	5148	2981	3633	2637	1904	2114
CSW01_RS15450	E7946_chr2	complement(309306..310268)	38	53	71	20	10	28	8	8	12	13	10	10	11	4	14
CSW01_RS15455	E7946_chr2	310517..310808	15	25	27	6	11	5	7	9	22	8	9	9	2	3	7
CSW01_RS15460	E7946_chr2	310748..310915	3	10	14	4	2	3	1	2	2	0	2	1	0	0	0
CSW01_RS15465	E7946_chr2	310896..311270	20	59	42	14	18	31	12	11	27	11	10	14	3	15	7
CSW01_RS15470	E7946_chr2	311257..311403	0	0	0	0	0	0	0	0	0	2	1	0	0	0	0
CSW01_RS15475	E7946_chr2	311515..311703	3	12	9	0	1	3	5	2	6	1	4	1	0	2	0
CSW01_RS15480	E7946_chr2	311905..312006	1	0	0	0	0	0	0	0	0	0	0	0	0	0	0
CSW01_RS15485	E7946_chr2	312067..312249	0	19	12	14	3	6	4	1	0	0	0	0	0	0	4
CSW01_RS15490	E7946_chr2	312505..312756	10	45	68	9	19	14	15	14	14	5	13	11	0	0	0
CSW01_RS15495	E7946_chr2	312729..312878	0	0	0	0	0	0	0	0	0	0	0	0	0	0	0
CSW01_RS15500	E7946_chr2	312897..313340	26	82	84	12	25	19	14	16	51	13	14	23	6	8	15
CSW01_RS15505	E7946_chr2	313491..314120	56	143	138	34	48	45	26	35	72	24	20	50	16	19	28
CSW01_RS15510	E7946_chr2	314276..315028	59	180	162	34	59	42	50	52	98	25	42	50	20	19	25
CSW01_RS15515	E7946_chr2	315126..315305	1	3	4	1	1	3	1	4	5	1	2	0	0	1	0
CSW01_RS15520	E7946_chr2	315330..315512	5	16	11	6	4	6	3	2	11	0	5	7	1	2	1
CSW01_RS15525	E7946_chr2	315554..315649	0	0	0	0	0	0	0	0	0	0	0	0	0	0	0
CSW01_RS15530	E7946_chr2	315690..316094	22	52	41	19	34	30	25	24	40	18	13	25	4	10	11
CSW01_RS15535	E7946_chr2	316390..316572	3	3	7	1	6	2	3	6	5	1	7	3	2	0	1
CSW01_RS15540	E7946_chr2	316591..316710	0	1	0	1	0	0	0	0	0	0	0	1	0	0	0
CSW01_RS15545	E7946_chr2	316926..317108	11	16	15	8	5	7	2	8	9	3	6	6	4	2	2
CSW01_RS15550	E7946_chr2	317151..317246	0	0	0	0	0	0	0	0	0	0	0	0	0	0	0
CSW01_RS15555	E7946_chr2	317224..317358	0	0	0	0	0	0	0	0	0	0	0	0	0	0	2
CSW01_RS15560	E7946_chr2	317303..317980	65	147	211	35	48	43	24	53	59	15	36	63	11	14	23
CSW01_RS15565	E7946_chr2	318142..319350	283	797	771	110	128	133	53	80	137	40	61	91	21	28	44
CSW01_RS15570	E7946_chr2	319512..320216	187	347	347	77	82	84	51	64	95	41	42	60	24	20	35
CSW01_RS15575	E7946_chr2	320347..320712	63	119	104	25	31	21	16	22	34	15	18	30	8	12	16
CSW01_RS15580	E7946_chr2	320723..320809	0	0	0	0	0	0	0	0	0	0	0	0	0	0	0
CSW01_RS15585	E7946_chr2	complement(320866..321201)	39	45	41	8	14	19	12	10	21	5	9	13	6	2	5
CSW01_RS15590	E7946_chr2	complement(321202..321444)	42	40	60	17	9	22	3	2	23	0	0	6	2	3	2
CSW01_RS15595	E7946_chr2	321688..322074	41	73	68	35	23	28	27	32	37	9	21	30	7	18	10
CSW01_RS15600	E7946_chr2	322131..322244	0	0	0	0	0	0	0	0	1	0	1	0	0	0	0
CSW01_RS15605	E7946_chr2	322193..322474	23	42	27	6	9	12	9	10	19	11	5	16	5	2	2
CSW01_RS15610	E7946_chr2	complement(322450..322608)	2	7	2	1	2	3	0	2	4	1	1	1	1	1	1
CSW01_RS15615	E7946_chr2	322525..322662	0	1	1	0	0	0	0	0	0	0	0	0	0	0	0
CSW01_RS15620	E7946_chr2	322732..323268	23	27	24	7	9	11	7	13	26	3	10	9	7	10	8
CSW01_RS15625	E7946_chr2	323405..323920	31	45	63	24	14	22	19	33	60	25	32	41	10	13	21
CSW01_RS15630	E7946_chr2	323921..324007	0	0	0	0	0	0	0	0	0	0	0	0	0	0	0
CSW01_RS15635	E7946_chr2	complement(324070..324567)	47	43	59	11	17	22	8	15	29	10	18	28	8	0	9
CSW01_RS15640	E7946_chr2	complement(324564..324836)	19	34	21	5	4	7	1	18	5	6	4	21	10	6	8
CSW01_RS15645	E7946_chr2	324906..325010	0	0	0	0	0	0	0	0	0	0	0	0	0	0	0
CSW01_RS15650	E7946_chr2	325229..325354	0	0	0	0	0	0	0	0	1	0	0	1	0	0	0
CSW01_RS15655	E7946_chr2	325451..325546	0	0	0	0	0	0	0	0	0	0	0	0	0	0	0
CSW01_RS15660	E7946_chr2	325598..326050	28	58	54	10	14	12	12	16	30	12	15	29	12	6	9
CSW01_RS15665	E7946_chr2	326053..326139	0	0	0	0	0	0	0	0	0	0	0	0	0	0	0
CSW01_RS15670	E7946_chr2	complement(326198..326494)	146	156	126	66	50	38	25	17	28	24	25	17	19	11	15
CSW01_RS15675	E7946_chr2	complement(326460..326738)	113	118	110	76	37	39	29	15	27	21	14	21	13	5	15
CSW01_RS15680	E7946_chr2	326789..326906	0	0	0	0	0	0	0	0	0	0	0	0	0	0	0
CSW01_RS15685	E7946_chr2	326979..327302	10	14	29	2	4	5	7	6	9	11	8	7	3	1	5
CSW01_RS15690	E7946_chr2	327960..328061	0	0	0	0	0	0	0	0	0	0	0	0	0	0	0
CSW01_RS15695	E7946_chr2	328039..328437	48	139	152	28	36	57	25	37	50	19	31	17	16	16	16
CSW01_RS15700	E7946_chr2	328632..328883	24	50	48	0	9	10	2	21	17	5	0	22	9	13	19
CSW01_RS15705	E7946_chr2	328856..329005	0	0	0	0	0	0	0	0	0	0	0	0	0	0	0
CSW01_RS15710	E7946_chr2	328986..329339	28	53	69	15	11	14	6	11	18	14	17	18	12	13	12
CSW01_RS15715	E7946_chr2	329546..329869	3	2	0	0	3	0	4	4	10	14	13	12	8	20	24
CSW01_RS15720	E7946_chr2	complement(330142..330264)	0	0	0	0	0	0	0	0	0	0	0	0	0	0	0
CSW01_RS15725	E7946_chr2	330308..330422	0	0	0	0	0	0	0	0	0	0	0	0	0	0	0
CSW01_RS15730	E7946_chr2	330388..330519	0	0	0	0	0	0	0	0	0	0	0	0	0	0	0
CSW01_RS15735	E7946_chr2	330523..330618	0	0	0	0	0	0	0	0	0	0	0	0	0	0	0
CSW01_RS15740	E7946_chr2	330670..331158	9	22	29	3	3	7	7	13	7	13	20	19	13	33	41
CSW01_RS15745	E7946_chr2	331286..331948	15	20	22	4	5	5	6	9	12	15	16	28	18	19	16
CSW01_RS15750	E7946_chr2	331938..332066	0	0	0	0	0	0	0	0	0	0	0	0	0	0	0
CSW01_RS15755	E7946_chr2	332133..332399	123	133	109	82	81	70	30	19	20	18	16	10	10	12	15
CSW01_RS15760	E7946_chr2	332386..332631	63	69	73	48	58	28	23	9	19	7	6	9	7	10	7
CSW01_RS15765	E7946_chr2	332715..333521	105	126	80	25	21	23	8	5	7	11	9	12	11	5	5
CSW01_RS15770	E7946_chr2	333518..333634	0	0	0	0	1	0	0	0	0	0	0	0	0	0	0
CSW01_RS15775	E7946_chr2	333624..333752	0	2	0	2	0	0	2	0	2	0	0	0	0	0	0
CSW01_RS15780	E7946_chr2	333813..333995	21	13	18	1	0	8	2	2	6	0	0	7	0	0	0
CSW01_RS15785	E7946_chr2	334211..335215	36	50	66	13	7	16	4	1	6	9	9	5	6	3	6
CSW01_RS15790	E7946_chr2	335211..335294	0	0	0	0	0	0	0	0	0	0	0	0	0	0	0
CSW01_RS15795	E7946_chr2	335368..335727	22	42	49	13	11	20	8	6	10	6	6	9	1	7	9
CSW01_RS15800	E7946_chr2	336000..336233	12	20	14	6	7	6	1	3	1	3	1	6	0	4	6
CSW01_RS15805	E7946_chr2	336501..337007	51	73	73	24	27	30	7	9	6	11	8	10	2	7	8
CSW01_RS15810	E7946_chr2	337152..337550	43	57	81	26	20	33	7	9	24	15	7	17	16	2	12
CSW01_RS15815	E7946_chr2	337708..338010	25	40	39	15	15	25	5	5	13	5	2	6	6	1	6
CSW01_RS15820	E7946_chr2	338003..338089	0	0	0	0	0	0	0	0	0	0	0	0	0	0	0
CSW01_RS15825	E7946_chr2	338205..338456	8	32	20	6	10	27	0	2	8	4	7	0	2	0	3
CSW01_RS15830	E7946_chr2	338429..338578	0	0	0	0	0	0	0	0	0	0	0	0	0	0	0
CSW01_RS15835	E7946_chr2	338725..339150	40	83	131	29	22	38	15	10	19	9	7	12	13	4	19
CSW01_RS15840	E7946_chr2	339350..339979	45	64	101	18	19	11	13	6	9	9	7	8	11	6	9
CSW01_RS15845	E7946_chr2	340192..340671	22	175	101	15	18	19	3	11	7	8	3	8	4	2	7
CSW01_RS15850	E7946_chr2	340668..340784	0	1	0	0	0	0	0	0	0	0	0	0	0	0	0
CSW01_RS15855	E7946_chr2	340859..341272	7	56	22	17	8	0	0	3	9	3	10	1	0	3	0
CSW01_RS15860	E7946_chr2	complement(341423..341701)	23	41	30	19	10	13	13	13	6	9	5	0	7	5	13
CSW01_RS15865	E7946_chr2	complement(341698..341982)	32	54	32	0	0	0	9	7	2	13	4	15	0	2	11
CSW01_RS15870	E7946_chr2	342177..342692	41	82	101	27	10	12	8	9	14	12	11	10	10	9	5
CSW01_RS15875	E7946_chr2	342757..343353	45	105	152	39	31	25	10	13	10	12	11	9	6	6	12
CSW01_RS15880	E7946_chr2	343546..343650	0	0	0	0	0	0	0	0	0	0	0	0	0	0	0
CSW01_RS15885	E7946_chr2	343744..343926	0	4	4	0	2	0	0	2	0	4	7	0	1	3	0
CSW01_RS15890	E7946_chr2	344126..344599	20	36	62	8	7	8	7	4	7	7	5	5	5	2	5
CSW01_RS15895	E7946_chr2	344596..344706	0	0	0	0	0	0	0	0	0	0	0	0	0	0	0
CSW01_RS15900	E7946_chr2	344748..345374	19	44	36	27	6	12	8	13	9	8	12	2	4	2	10
CSW01_RS15905	E7946_chr2	345488..346195	88	144	156	54	30	34	17	27	22	26	9	15	8	6	7
CSW01_RS15910	E7946_chr2	346199..346315	0	0	0	0	0	0	0	0	0	0	0	0	0	0	0
CSW01_RS15915	E7946_chr2	346375..346536	2	4	11	2	0	1	0	0	2	1	0	1	0	3	0
CSW01_RS15920	E7946_chr2	346686..346865	4	1	6	4	0	1	3	1	3	1	2	3	0	1	2
CSW01_RS15925	E7946_chr2	346893..347072	5	10	11	2	3	2	3	0	1	2	1	3	1	0	3
CSW01_RS15930	E7946_chr2	347256..347681	28	42	52	9	9	7	4	7	2	11	3	3	5	5	8
CSW01_RS15935	E7946_chr2	complement(347809..348108)	49	48	46	33	13	20	14	13	12	12	6	14	8	2	6
CSW01_RS15940	E7946_chr2	complement(348105..348347)	44	40	37	7	11	6	8	6	7	7	2	6	5	1	1
CSW01_RS15945	E7946_chr2	348576..349154	48	79	73	24	18	14	8	8	14	12	5	4	7	2	3
CSW01_RS15950	E7946_chr2	349158..349268	0	0	0	0	0	0	0	0	0	0	0	0	0	0	0
CSW01_RS15955	E7946_chr2	complement(349265..349573)	9	13	18	4	5	8	3	0	3	7	3	4	3	2	4
CSW01_RS15960	E7946_chr2	349692..350375	7	35	17	0	3	0	5	4	5	2	3	2	0	1	3
CSW01_RS15965	E7946_chr2	350589..350855	4	23	24	3	0	5	0	1	1	4	1	2	2	0	5
CSW01_RS15970	E7946_chr2	350858..350953	0	0	0	0	0	0	0	0	0	0	0	0	0	0	0
CSW01_RS15975	E7946_chr2	350931..351029	0	0	0	0	0	0	0	0	0	0	0	0	0	0	0
CSW01_RS15980	E7946_chr2	351010..351609	45	53	66	17	17	9	7	4	17	13	10	8	5	3	16
CSW01_RS15985	E7946_chr2	351890..352825	30	33	35	15	7	11	5	3	10	3	7	0	2	2	5
CSW01_RS15990	E7946_chr2	352791..352931	0	0	0	0	0	0	0	0	0	0	0	0	0	0	0
CSW01_RS15995	E7946_chr2	353043..354065	239	387	254	128	88	79	29	13	22	16	12	7	16	9	8
CSW01_RS16000	E7946_chr2	353998..354612	77	78	64	19	20	20	6	7	3	4	1	5	7	5	3
CSW01_RS16005	E7946_chr2	complement(354673..355368)	8	0	11	0	3	1	0	1	1	0	1	6	2	1	0
CSW01_RS16010	E7946_chr2	complement(355365..356542)	7	0	0	0	0	0	1	2	0	0	0	0	1	0	2
CSW01_RS16015	E7946_chr2	356866..356946	0	0	0	0	0	0	0	0	0	0	0	0	0	0	0
CSW01_RS16020	E7946_chr2	356930..357967	35	52	34	7	4	3	4	7	2	0	5	3	5	2	4
CSW01_RS16025	E7946_chr2	358015..358074	0	0	0	0	0	0	0	0	0	0	0	0	0	0	0
CSW01_RS16030	E7946_chr2	358147..358470	6	12	7	3	1	3	0	0	0	2	2	1	1	0	2
CSW01_RS16035	E7946_chr2	358723..359118	8	6	4	0	2	0	1	7	6	0	2	0	0	2	0
CSW01_RS16040	E7946_chr2	359421..359602	0	0	5	1	1	1	2	0	0	0	0	0	0	1	1
CSW01_RS16045	E7946_chr2	359645..359739	0	0	0	0	0	0	0	0	0	0	0	0	0	0	0
CSW01_RS16050	E7946_chr2	359779..360174	5	13	15	1	2	3	0	0	3	1	0	1	2	0	2
CSW01_RS16055	E7946_chr2	360318..360854	15	19	27	6	3	4	3	4	3	5	1	3	5	2	2
CSW01_RS16060	E7946_chr2	361151..361330	1	3	3	2	1	2	0	0	0	1	2	0	0	0	1
CSW01_RS16065	E7946_chr2	361526..361951	18	39	77	4	7	11	5	4	3	2	5	6	0	1	5
CSW01_RS16070	E7946_chr2	362100..362447	9	43	53	12	1	12	0	6	10	2	3	3	2	0	5
CSW01_RS16075	E7946_chr2	363186..363338	0	0	0	0	0	0	1	0	0	0	0	0	0	0	0
CSW01_RS16080	E7946_chr2	complement(363235..363444)	0	2	3	0	2	0	0	1	3	0	0	2	1	1	0
CSW01_RS16085	E7946_chr2	complement(363532..363867)	15	22	47	0	4	3	0	0	0	3	0	2	2	2	0
CSW01_RS16090	E7946_chr2	complement(363868..364110)	0	18	0	0	0	0	3	8	0	9	6	2	3	1	5
CSW01_RS16095	E7946_chr2	364352..364861	37	61	63	19	16	16	6	7	13	10	9	11	5	2	5
CSW01_RS16100	E7946_chr2	364918..365571	50	61	44	15	12	13	8	7	9	10	6	16	3	2	3
CSW01_RS16105	E7946_chr2	365866..366099	13	14	20	5	6	2	3	2	7	4	4	1	2	1	1
CSW01_RS16110	E7946_chr2	366502..366735	5	18	27	6	2	2	2	3	3	1	3	2	1	2	4
CSW01_RS16115	E7946_chr2	367160..367340	4	8	3	4	2	1	2	1	2	5	0	1	0	1	1
CSW01_RS16120	E7946_chr2	367477..367566	0	0	0	0	0	0	0	0	0	0	0	0	0	0	0
CSW01_RS16125	E7946_chr2	367541..367894	105	137	96	42	31	29	21	13	17	18	15	14	16	14	16
higA	E7946_chr2	367905..368222	63	109	89	43	21	25	12	14	9	11	12	8	9	7	8
CSW01_RS16135	E7946_chr2	368138..368329	17	25	27	5	3	4	1	4	2	7	2	5	4	2	2
CSW01_RS16140	E7946_chr2	368319..368478	3	3	7	0	1	0	1	0	0	0	3	0	0	0	1
CSW01_RS16145	E7946_chr2	368506..368631	0	0	0	0	0	0	0	0	0	0	0	0	0	0	0
CSW01_RS16150	E7946_chr2	368594..368710	0	0	0	0	0	0	0	0	0	0	0	0	0	0	0
CSW01_RS16155	E7946_chr2	368727..368828	0	0	0	0	0	0	0	0	0	0	0	0	0	0	0
CSW01_RS16160	E7946_chr2	368810..369649	147	238	282	69	28	47	36	17	28	42	15	25	22	20	19
CSW01_RS16165	E7946_chr2	369854..370684	88	343	246	32	53	34	20	9	27	12	20	19	12	15	16
CSW01_RS16170	E7946_chr2	370680..370763	0	0	0	0	0	0	0	0	0	0	0	0	0	0	0
CSW01_RS16175	E7946_chr2	370741..371223	37	141	99	17	20	13	14	5	10	8	11	13	7	5	10
CSW01_RS16180	E7946_chr2	371393..371554	0	4	4	1	1	0	0	1	0	1	0	0	0	0	0
CSW01_RS16185	E7946_chr2	371670..372545	34	104	68	21	6	10	11	3	13	12	1	11	5	6	19
CSW01_RS16190	E7946_chr2	372675..373130	9	3	21	1	0	0	0	5	5	0	0	0	6	0	4
CSW01_RS16195	E7946_chr2	373187..373282	0	0	0	0	0	0	0	0	0	0	0	0	0	0	0
CSW01_RS16200	E7946_chr2	373314..373727	14	11	7	4	0	2	5	7	8	0	0	5	8	6	0
CSW01_RS16205	E7946_chr2	complement(373698..373879)	2	6	5	1	0	2	0	1	3	1	1	1	0	0	0
CSW01_RS16210	E7946_chr2	373878..374312	19	23	25	14	3	4	3	8	6	7	3	9	7	9	3
CSW01_RS16215	E7946_chr2	374505..374762	9	16	14	5	5	7	1	3	6	6	0	2	2	3	0
CSW01_RS16220	E7946_chr2	375006..375146	0	0	1	0	0	0	2	0	0	0	0	0	0	0	0
CSW01_RS16225	E7946_chr2	375098..375268	1	5	4	1	1	0	0	0	0	1	1	1	1	0	2
CSW01_RS16230	E7946_chr2	375312..375407	0	0	0	0	0	0	0	0	0	0	0	0	0	0	0
CSW01_RS16235	E7946_chr2	375496..376116	52	226	168	18	24	32	8	9	13	2	4	3	1	1	6
CSW01_RS16240	E7946_chr2	376264..376779	46	138	144	30	28	38	13	15	16	12	8	8	9	13	12
CSW01_RS16245	E7946_chr2	376985..377170	1	6	12	2	0	2	0	0	3	1	1	0	0	2	0
CSW01_RS16250	E7946_chr2	377082..377264	7	7	11	2	0	5	2	0	3	1	0	0	1	0	0
CSW01_RS16255	E7946_chr2	377443..377790	21	32	46	4	0	2	5	2	3	1	5	3	1	3	4
CSW01_RS16260	E7946_chr2	377863..377931	0	0	0	0	0	0	0	0	0	0	0	0	0	0	0
CSW01_RS16265	E7946_chr2	377952..378410	33	69	86	7	7	15	6	2	8	7	4	5	3	0	3
CSW01_RS16270	E7946_chr2	378561..378923	23	42	52	5	10	13	2	3	2	1	3	2	5	1	0
CSW01_RS16275	E7946_chr2	378923..379009	0	0	0	0	0	0	0	0	0	0	0	0	0	0	0
CSW01_RS16280	E7946_chr2	379128..379311	1	2	12	1	0	0	0	1	3	0	1	2	0	0	0
CSW01_RS16285	E7946_chr2	379226..379405	1	2	4	1	1	1	0	1	1	2	0	0	0	0	0
CSW01_RS16290	E7946_chr2	379601..380254	22	67	72	9	5	12	5	7	11	6	4	5	4	2	6
CSW01_RS16295	E7946_chr2	380379..380804	12	44	48	15	11	7	1	3	10	2	5	8	2	2	1
CSW01_RS16300	E7946_chr2	380967..381326	8	32	26	4	3	9	4	3	4	5	4	5	3	3	3
CSW01_RS16305	E7946_chr2	381509..381832	5	18	15	2	2	3	4	2	5	8	4	4	1	1	1
CSW01_RS16310	E7946_chr2	382113..382649	10	14	20	0	0	0	3	0	0	3	1	9	2	0	2
CSW01_RS16315	E7946_chr2	382788..383105	13	18	21	6	2	6	1	5	3	7	1	0	0	2	4
CSW01_RS16320	E7946_chr2	383410..383592	2	6	1	0	0	0	2	0	0	0	0	1	0	0	1
CSW01_RS16325	E7946_chr2	383634..383729	0	0	0	0	0	0	0	0	0	0	0	0	0	0	0
CSW01_RS16330	E7946_chr2	383711..384496	21	46	70	11	6	15	10	6	12	11	13	14	8	2	6
CSW01_RS16335	E7946_chr2	384646..384960	29	37	53	18	23	9	12	4	16	8	9	11	12	9	3
CSW01_RS16340	E7946_chr2	385042..385170	0	0	1	0	0	0	0	0	0	0	0	0	0	0	0
CSW01_RS16345	E7946_chr2	385206..385631	31	62	58	14	14	16	4	6	6	8	2	13	3	2	4
CSW01_RS16350	E7946_chr2	385639..385767	0	0	0	0	0	0	0	0	0	0	0	0	0	0	0
CSW01_RS16355	E7946_chr2	385833..386126	80	74	71	44	27	24	12	5	12	11	4	11	4	9	5
CSW01_RS16360	E7946_chr2	386123..386482	100	98	95	35	14	32	15	10	18	22	7	9	7	5	13
CSW01_RS16365	E7946_chr2	386587..386910	52	74	72	41	17	24	8	8	14	10	10	11	10	5	16
CSW01_RS16370	E7946_chr2	387166..387591	70	91	94	39	20	37	14	9	21	11	9	17	6	7	10
CSW01_RS16375	E7946_chr2	387658..387772	0	0	0	0	0	0	0	0	0	0	0	0	0	0	0
CSW01_RS16380	E7946_chr2	387769..388002	34	33	37	14	6	5	3	4	4	3	4	7	4	3	4
CSW01_RS16385	E7946_chr2	complement(387978..388136)	6	1	1	1	0	1	0	3	4	0	2	0	0	0	1
CSW01_RS16390	E7946_chr2	388053..388190	0	1	0	0	2	0	0	0	0	0	0	0	0	0	0
CSW01_RS16395	E7946_chr2	388366..388791	23	27	68	10	17	15	13	7	11	10	3	5	8	0	6
CSW01_RS16400	E7946_chr2	389117..389350	8	15	31	5	6	7	9	3	8	2	4	5	4	3	1
CSW01_RS16405	E7946_chr2	389620..389934	31	26	42	10	6	15	8	2	14	9	3	6	11	9	8
CSW01_RS16410	E7946_chr2	390108..390542	55	89	85	44	23	40	14	14	17	19	8	16	13	8	11
CSW01_RS16415	E7946_chr2	390696..391553	93	129	114	34	18	21	17	10	25	11	12	8	8	9	18
CSW01_RS16420	E7946_chr2	391751..391934	7	7	7	3	0	2	2	6	4	1	0	4	1	0	2
CSW01_RS16425	E7946_chr2	391849..392028	5	6	3	1	4	1	0	2	1	3	3	2	1	1	1
CSW01_RS16430	E7946_chr2	392071..392165	0	0	0	0	0	0	0	0	0	0	0	0	0	0	0
CSW01_RS16435	E7946_chr2	392222..392737	22	52	54	5	6	12	5	9	12	12	4	7	4	3	5
CSW01_RS16440	E7946_chr2	392730..392801	0	0	0	0	0	0	0	0	0	0	0	0	0	0	0
CSW01_RS16445	E7946_chr2	393034..393238	19	28	27	10	3	5	5	7	3	5	5	9	2	4	5
CSW01_RS16450	E7946_chr2	393426..394430	25	47	61	1	6	4	0	2	8	3	1	6	3	0	3
CSW01_RS16455	E7946_chr2	394583..395029	18	49	64	8	8	5	5	1	9	5	0	1	7	1	4
CSW01_RS16460	E7946_chr2	395149..396078	51	143	159	28	23	18	10	5	11	6	5	5	6	5	5
CSW01_RS16465	E7946_chr2	396075..396185	0	0	0	0	0	0	0	0	0	0	0	0	0	0	0
CSW01_RS16470	E7946_chr2	396213..396689	25	53	72	12	14	10	4	2	5	3	6	5	2	0	2
CSW01_RS16475	E7946_chr2	396826..397341	31	72	83	15	8	25	6	15	4	5	7	5	4	1	6
CSW01_RS16480	E7946_chr2	complement(397477..397767)	52	76	50	29	13	11	8	8	9	8	4	8	11	3	6
CSW01_RS16485	E7946_chr2	complement(397757..398005)	60	41	34	15	6	8	5	7	6	4	3	2	2	0	2
CSW01_RS16490	E7946_chr2	398055..398150	0	0	0	0	0	0	0	0	0	0	0	0	0	0	0
CSW01_RS16495	E7946_chr2	398122..398190	0	0	0	0	0	0	0	0	0	0	0	0	0	0	0
CSW01_RS16500	E7946_chr2	398270..398461	9	69	52	10	15	24	2	8	3	2	10	6	4	3	0
CSW01_RS16505	E7946_chr2	398537..399229	120	283	206	37	23	29	14	12	11	9	10	10	14	2	6
CSW01_RS16510	E7946_chr2	399501..399926	17	39	33	8	5	19	4	2	5	3	2	3	1	3	1
CSW01_RS16515	E7946_chr2	400104..400529	7	26	26	5	5	7	2	1	2	4	0	3	2	2	3
CSW01_RS16520	E7946_chr2	400680..401210	7	16	19	3	2	1	0	3	3	4	1	0	2	0	3
CSW01_RS16525	E7946_chr2	401348..401848	4	7	5	4	1	1	1	0	0	2	1	3	1	1	0
CSW01_RS16530	E7946_chr2	401850..401924	0	0	0	0	0	0	0	0	0	0	0	0	0	0	0
CSW01_RS16535	E7946_chr2	402004..402401	8	21	20	6	3	4	6	0	3	3	2	1	4	5	1
CSW01_RS16540	E7946_chr2	complement(402501..402965)	5	8	5	2	0	0	1	2	4	0	1	1	2	0	0
CSW01_RS16545	E7946_chr2	complement(403348..404333)	27	31	20	13	12	18	16	9	15	21	11	10	17	10	14
CSW01_RS16550	E7946_chr2	404566..405162	29	36	56	21	14	14	12	12	21	27	13	14	15	12	14
CSW01_RS16555	E7946_chr2	405374..405514	0	0	0	0	0	0	0	0	0	0	0	0	0	0	0
CSW01_RS16560	E7946_chr2	405466..405636	1	0	0	1	0	1	1	0	1	1	0	1	1	0	0
CSW01_RS16565	E7946_chr2	405959..406573	48	59	80	24	12	20	12	11	14	14	16	17	16	9	10
CSW01_RS16570	E7946_chr2	406720..407577	51	86	74	27	22	19	4	6	15	18	12	16	12	16	7
CSW01_RS16575	E7946_chr2	407724..408284	30	42	43	22	9	10	7	5	9	8	5	12	6	7	4
CSW01_RS16580	E7946_chr2	408275..408445	8	7	2	1	1	0	2	1	1	0	1	1	1	2	0
CSW01_RS16585	E7946_chr2	408427..408774	17	24	17	5	6	9	1	5	2	3	3	2	2	2	2
CSW01_RS16590	E7946_chr2	409588..409857	12	15	21	6	5	4	1	2	9	5	2	1	5	6	1
CSW01_RS16595	E7946_chr2	409866..409949	0	0	0	0	0	0	0	0	0	0	0	0	0	0	0
CSW01_RS16600	E7946_chr2	410080..410223	0	0	0	0	0	0	0	0	0	0	0	0	0	0	0
CSW01_RS16605	E7946_chr2	410175..410346	2	5	4	0	1	0	1	1	3	0	0	1	0	1	0
CSW01_RS16610	E7946_chr2	410543..410941	11	17	22	4	1	4	6	2	14	4	7	6	4	5	5
CSW01_RS16615	E7946_chr2	411032..411385	2	9	9	1	1	3	1	0	5	3	1	5	2	0	1
CSW01_RS16620	E7946_chr2	411529..411933	19	17	22	5	5	7	4	8	10	18	6	7	8	3	4
CSW01_RS16625	E7946_chr2	412053..412334	18	16	28	8	4	4	5	6	8	9	4	7	4	3	7
CSW01_RS16630	E7946_chr2	complement(412310..412468)	0	2	3	0	1	0	1	1	2	1	2	0	0	1	0
CSW01_RS16635	E7946_chr2	412385..412522	0	0	0	0	0	0	0	0	0	0	0	0	0	0	0
CSW01_RS16640	E7946_chr2	412500..412613	0	0	0	0	0	0	0	0	0	0	0	0	0	0	0
CSW01_RS16645	E7946_chr2	412562..412789	8	12	12	2	2	2	2	6	3	6	1	7	0	3	7
CSW01_RS16650	E7946_chr2	complement(412819..412977)	1	0	4	0	0	1	0	1	1	1	0	1	1	1	3
CSW01_RS16655	E7946_chr2	412894..413031	0	0	0	0	0	0	0	0	0	0	0	0	0	0	0
CSW01_RS16660	E7946_chr2	413130..413462	75	116	93	55	33	31	27	13	28	23	14	19	18	12	14
CSW01_RS16665	E7946_chr2	413449..413763	50	96	65	41	40	29	24	15	21	15	6	14	7	6	10
CSW01_RS16670	E7946_chr2	413762..413842	0	0	0	0	0	0	0	0	0	0	0	0	0	0	0
CSW01_RS16675	E7946_chr2	413900..414334	72	124	84	49	38	34	20	17	39	19	16	23	19	14	22
CSW01_RS16680	E7946_chr2	complement(414782..415762)	53	43	50	21	10	19	6	8	25	17	8	22	16	4	9
CSW01_RS16685	E7946_chr2	415785..416102	29	25	25	21	11	9	14	10	16	17	9	17	5	9	6
CSW01_RS16690	E7946_chr2	416273..416965	134	148	115	39	31	43	23	20	27	44	30	24	18	13	25
CSW01_RS16695	E7946_chr2	416965..417366	190	223	182	92	79	73	40	22	52	50	17	39	32	28	33
CSW01_RS16700	E7946_chr2	417369..417479	0	0	1	0	0	0	0	0	0	0	0	0	0	0	0
CSW01_RS16705	E7946_chr2	417554..417967	63	60	67	21	31	21	17	7	12	30	7	15	9	0	19
CSW01_RS16710	E7946_chr2	418160..418432	105	126	113	62	37	54	18	19	26	25	8	20	16	13	15
CSW01_RS16715	E7946_chr2	418419..418709	102	105	80	62	43	58	31	22	16	42	18	31	28	20	18
CSW01_RS16720	E7946_chr2	418837..419292	64	69	52	21	27	34	28	6	23	27	17	23	20	17	16
CSW01_RS16725	E7946_chr2	419586..419766	11	15	15	9	6	2	4	7	8	8	2	9	4	1	6
CSW01_RS16730	E7946_chr2	419810..419905	0	0	0	0	0	0	0	0	0	0	0	0	0	0	0
CSW01_RS16735	E7946_chr2	complement(419968..420465)	51	32	35	20	4	10	17	0	1	17	0	6	10	16	10
CSW01_RS16740	E7946_chr2	complement(420462..420734)	13	0	25	7	1	7	4	0	6	10	5	0	3	4	12
CSW01_RS16745	E7946_chr2	420804..420908	0	0	0	0	0	0	0	0	0	0	0	0	0	0	0
CSW01_RS16750	E7946_chr2	420965..421633	43	96	165	22	16	49	15	17	28	20	9	20	9	8	14
CSW01_RS16755	E7946_chr2	421785..422072	5	26	24	9	8	10	8	3	8	7	2	3	3	1	6
CSW01_RS16760	E7946_chr2	422213..422584	23	49	66	16	13	18	10	11	17	10	3	10	6	2	7
CSW01_RS16765	E7946_chr2	422807..423076	60	126	94	50	46	44	40	24	39	29	20	22	23	18	30
CSW01_RS16770	E7946_chr2	423073..423606	193	262	210	108	58	76	61	42	81	83	41	77	46	34	66
CSW01_RS16775	E7946_chr2	423616..423726	0	0	0	0	0	0	0	0	0	0	0	0	0	0	0
CSW01_RS16780	E7946_chr2	423808..424065	103	142	102	40	32	36	19	21	18	25	12	22	15	9	20
CSW01_RS16785	E7946_chr2	424053..424355	109	127	131	40	24	35	14	16	21	16	15	18	13	6	22
CSW01_RS16790	E7946_chr2	424589..425506	228	481	472	75	68	84	52	40	70	46	51	72	39	37	62
CSW01_RS16795	E7946_chr2	425663..426052	88	114	162	38	27	41	22	15	31	24	11	39	14	12	16
CSW01_RS16800	E7946_chr2	426188..426472	36	57	76	18	16	20	16	7	25	22	9	24	16	8	22
CSW01_RS16805	E7946_chr2	426516..426953	25	45	39	15	14	14	9	6	24	9	6	16	11	9	13
CSW01_RS16810	E7946_chr2	427017..427235	4	9	8	4	1	6	3	1	7	5	4	4	3	7	10
CSW01_RS16815	E7946_chr2	427410..428282	373	379	325	168	75	95	99	49	68	100	67	86	63	33	52
CSW01_RS16820	E7946_chr2	428351..429031	150	142	120	51	30	43	40	16	49	45	32	27	46	19	43
CSW01_RS16825	E7946_chr2	429088..429192	1	0	0	0	0	0	0	0	0	0	0	0	0	0	0
CSW01_RS16830	E7946_chr2	429217..429492	88	144	111	49	42	54	23	17	18	11	20	22	16	10	17
CSW01_RS16835	E7946_chr2	429486..430007	204	282	284	140	121	121	49	45	62	72	45	53	45	33	42
CSW01_RS16840	E7946_chr2	429973..430086	0	0	0	0	0	0	0	0	0	0	0	0	0	0	0
CSW01_RS16845	E7946_chr2	430306..430431	0	0	0	1	0	0	0	0	0	1	0	0	0	0	0
CSW01_RS16850	E7946_chr2	430528..430623	0	0	0	0	0	0	0	0	0	0	0	0	0	0	0
CSW01_RS16855	E7946_chr2	430682..431077	49	43	65	22	11	10	14	14	20	17	8	15	12	7	18
CSW01_RS16860	E7946_chr2	complement(431216..431494)	30	27	25	9	7	6	10	7	2	12	4	15	6	0	5
CSW01_RS16865	E7946_chr2	complement(431491..431775)	27	15	43	28	28	21	7	9	6	0	6	0	10	3	5
CSW01_RS16870	E7946_chr2	431969..432484	44	55	82	21	19	12	16	8	21	13	10	19	13	9	11
CSW01_RS16875	E7946_chr2	432541..432636	0	0	0	0	0	0	0	0	0	0	0	0	0	0	0
CSW01_RS16880	E7946_chr2	432668..433081	31	11	34	0	16	21	9	7	11	11	0	16	7	2	9
CSW01_RS16885	E7946_chr2	433299..433568	11	26	71	7	11	11	7	2	5	1	2	3	4	5	4
CSW01_RS16890	E7946_chr2	433636..434813	5	19	30	3	4	5	8	2	6	2	3	7	3	0	1
CSW01_RS16895	E7946_chr2	435103..438009	117	191	287	37	38	50	21	38	43	26	19	30	17	17	15
CSW01_RS16900	E7946_chr2	438472..440592	26	42	119	22	9	21	4	21	26	19	8	15	12	5	11
CSW01_RS16905	E7946_chr2	440597..441064	1	7	13	5	0	4	1	3	1	2	4	4	0	4	3
CSW01_RS16910	E7946_chr2	441186..442367	200	329	311	114	111	109	32	27	42	22	17	29	24	12	24
CSW01_RS16915	E7946_chr2	442425..443108	208	396	386	124	108	111	42	34	55	30	37	35	15	19	22
CSW01_RS16920	E7946_chr2	complement(443342..445084)	64	9431	12314	133	1511	3156	89	262	695	51	125	326	26	67	125
pfkB	E7946_chr2	complement(445097..446050)	42	2912	6175	70	736	1151	41	154	288	21	67	102	20	29	56
CSW01_RS16930	E7946_chr2	complement(446061..447263)	66	4632	11555	154	1142	1682	141	303	568	85	145	240	42	79	119
CSW01_RS16935	E7946_chr2	447602..448582	116	634	680	151	229	235	101	87	114	173	93	88	87	38	65
CSW01_RS16940	E7946_chr2	448636..449775	221	518	552	111	129	137	46	47	54	53	30	29	46	25	34
CSW01_RS16945	E7946_chr2	449777..452818	416	881	954	398	590	571	98	93	150	82	58	62	45	24	56
CSW01_RS16950	E7946_chr2	452915..454975	132	378	519	91	159	161	15	33	54	18	18	18	11	17	16
CSW01_RS16955	E7946_chr2	454966..455160	1	9	6	1	2	3	0	1	2	1	1	0	0	2	1
CSW01_RS16960	E7946_chr2	complement(455204..456373)	53	169	159	46	68	90	15	12	23	10	5	11	4	5	2
CSW01_RS16965	E7946_chr2	complement(456570..457532)	18	33	34	10	7	5	6	6	10	1	2	10	6	2	4
CSW01_RS16970	E7946_chr2	complement(457679..459085)	22	42	53	18	11	10	9	5	11	9	10	7	5	6	11
CSW01_RS16975	E7946_chr2	459552..460541	142	207	205	32	17	34	10	5	9	16	5	15	5	5	6
CSW01_RS16980	E7946_chr2	complement(460605..461549)	362	400	391	124	90	100	62	24	37	44	29	26	23	23	15
CSW01_RS16985	E7946_chr2	461872..463734	14	14	16	5	6	5	4	6	5	4	8	7	7	3	4
nifJ	E7946_chr2	complement(463832..467071)	23	30	39	12	10	12	6	7	11	11	9	12	16	14	13
CSW01_RS16995	E7946_chr2	467174..468667	80	125	145	57	36	39	24	30	25	41	13	26	26	17	29
CSW01_RS17000	E7946_chr2	468657..469349	32	48	64	10	14	20	5	8	13	7	2	4	4	3	1
CSW01_RS17005	E7946_chr2	469549..469785	20	45	47	17	15	19	14	13	12	17	12	11	6	6	7
CSW01_RS17010	E7946_chr2	complement(470001..470675)	28	35	28	23	25	16	5	6	1	2	2	2	4	3	3
CSW01_RS17015	E7946_chr2	complement(470838..471218)	41	35	43	17	6	7	4	3	8	3	3	7	11	3	5
CSW01_RS17020	E7946_chr2	complement(471352..472218)	42	128	212	26	21	32	4	11	15	8	3	9	8	10	11
CSW01_RS17025	E7946_chr2	complement(472545..473180)	23	34	75	7	8	17	3	2	5	6	6	9	4	6	2
CSW01_RS17030	E7946_chr2	473567..474112	38	59	75	38	27	24	15	5	11	5	2	5	9	6	4
CSW01_RS17035	E7946_chr2	474109..474678	69	134	150	43	52	44	16	8	24	16	10	8	6	9	3
focA_2	E7946_chr2	complement(474786..476237)	6	11	19	2	5	5	2	4	7	3	2	3	3	1	1
CSW01_RS17045	E7946_chr2	476454..477359	86	115	137	25	26	50	6	7	14	11	8	9	9	5	8
CSW01_RS17050	E7946_chr2	477521..478033	40	132	500	10	11	20	6	2	12	4	4	2	3	4	1
CSW01_RS17055	E7946_chr2	complement(478265..479929)	21	94	220	10	17	21	4	5	8	2	7	3	5	4	6
CSW01_RS17060	E7946_chr2	480159..481901	306	478	453	143	121	155	53	32	71	43	25	43	28	17	29
CSW01_RS17065	E7946_chr2	482461..483417	47	50	50	258	185	205	62	35	55	52	28	23	28	19	21
CSW01_RS17070	E7946_chr2	483721..483909	39	47	52	26	9	17	16	2	10	18	3	8	8	3	10
CSW01_RS17075	E7946_chr2	complement(484059..484634)	681	691	883	132	57	109	51	28	61	51	24	56	30	14	39
CSW01_RS17080	E7946_chr2	484818..485900	137	202	213	53	41	49	16	17	18	33	16	16	11	7	16
CSW01_RS17085	E7946_chr2	complement(485954..486184)	21	22	15	16	13	17	2	16	16	4	6	7	4	3	5
CSW01_RS17090	E7946_chr2	complement(486352..488652)	199	279	272	62	35	44	12	13	22	13	9	22	10	9	13
CSW01_RS17095	E7946_chr2	complement(488741..488914)	0	0	0	0	0	0	0	0	0	0	0	0	0	1	0
CSW01_RS17100	E7946_chr2	complement(489065..490297)	1137	592	406	99	54	84	48	32	59	36	17	27	28	14	29
CSW01_RS17105	E7946_chr2	490708..491262	42	50	44	38	22	11	8	4	3	7	4	3	4	5	2
CSW01_RS17110	E7946_chr2	491532..492941	25	44	41	8	13	12	4	2	6	15	6	7	4	3	6
CSW01_RS17120	E7946_chr2	493236..494804	39	38	79	29	36	28	30	48	36	49	65	59	65	41	61
CSW01_RS17125	E7946_chr2	494879..495862	89	117	143	43	27	34	11	9	12	13	13	20	9	13	23
CSW01_RS17130	E7946_chr2	complement(495859..497097)	89	129	129	24	18	23	7	8	10	12	4	6	8	8	8
CSW01_RS17135	E7946_chr2	497453..497827	15	32	57	3	14	6	6	1	1	2	2	2	0	2	1
CSW01_RS17140	E7946_chr2	497837..498115	25	36	70	6	5	5	2	1	6	0	0	1	4	0	2
CSW01_RS17145	E7946_chr2	498408..499946	736	1419	1589	253	170	305	66	60	120	76	35	50	40	24	38
CSW01_RS17150	E7946_chr2	499958..501334	582	1359	1373	335	299	446	124	103	173	77	67	75	47	38	59
CSW01_RS17155	E7946_chr2	501435..502934	210	339	266	114	122	87	18	27	32	29	14	21	23	22	18
CSW01_RS17160	E7946_chr2	502909..503565	196	302	250	93	103	105	22	21	37	21	8	17	10	4	10
CSW01_RS17165	E7946_chr2	503562..504452	70	147	126	24	36	31	2	1	7	4	6	2	1	1	2
CSW01_RS17170	E7946_chr2	504513..505679	322	557	701	79	68	84	25	17	33	21	19	26	16	13	30
CSW01_RS17175	E7946_chr2	505720..505881	3	6	5	4	0	0	3	1	2	3	1	0	0	0	0
yciH	E7946_chr2	complement(506466..506777)	75	187	169	43	32	33	8	12	11	7	13	10	5	3	10
CSW01_RS17185	E7946_chr2	complement(506785..507168)	96	201	202	27	42	45	10	4	17	9	13	9	7	6	8
CSW01_RS17190	E7946_chr2	complement(507340..508344)	414	670	780	124	117	110	13	16	26	16	12	19	15	14	11
CSW01_RS17195	E7946_chr2	complement(508495..509082)	240	486	959	106	109	133	43	32	49	21	22	33	11	9	19
CSW01_RS17200	E7946_chr2	509289..511970	53	85	264	10	19	32	14	6	17	15	5	14	12	3	7
CSW01_RS17205	E7946_chr2	complement(512020..512907)	91	157	164	51	48	37	18	20	18	16	18	12	9	12	15
CSW01_RS17210	E7946_chr2	513125..515221	67	1727	340	33	1050	258	18	175	75	17	67	45	25	34	52
CSW01_RS17215	E7946_chr2	complement(515545..517242)	140	245	355	39	31	61	22	13	29	15	14	15	12	7	15
CSW01_RS17220	E7946_chr2	complement(517323..517556)	24	27	24	3	3	3	3	1	2	2	3	3	0	0	0
CSW01_RS17225	E7946_chr2	complement(517557..518042)	84	107	125	32	16	32	11	4	18	8	5	7	5	4	9
CSW01_RS17230	E7946_chr2	518177..518968	86	117	126	51	36	48	26	11	15	9	7	15	13	6	9
CSW01_RS17235	E7946_chr2	complement(518882..519071)	5	10	7	1	0	0	2	0	0	0	0	1	0	0	0
CSW01_RS17240	E7946_chr2	complement(519080..519562)	72	77	81	24	12	19	4	6	12	1	6	5	2	2	6
CSW01_RS17245	E7946_chr2	519678..520463	4	14	13	4	5	2	2	4	0	1	0	1	0	1	2
CSW01_RS17250	E7946_chr2	complement(520549..521217)	24	26	41	15	12	21	8	9	9	4	1	3	5	4	5
CSW01_RS17255	E7946_chr2	complement(521229..521840)	21	37	45	3	3	2	0	4	3	2	1	0	2	0	0
CSW01_RS17260	E7946_chr2	521942..522538	74	61	62	16	13	17	9	7	6	12	2	9	3	3	8
CSW01_RS17265	E7946_chr2	522535..522927	20	15	18	14	7	4	6	3	2	0	1	3	6	2	2
CSW01_RS17270	E7946_chr2	complement(523011..524603)	38	93	94	31	30	37	8	8	16	19	12	12	5	4	10
CSW01_RS17275	E7946_chr2	complement(524600..525658)	18	55	43	15	11	15	7	1	4	2	5	3	1	4	2
CSW01_RS17280	E7946_chr2	complement(525655..526737)	9	41	56	10	11	12	1	0	5	4	2	0	3	1	3
CSW01_RS17285	E7946_chr2	complement(526746..528581)	34	69	117	13	31	24	7	12	16	9	2	8	7	3	5
CSW01_RS17290	E7946_chr2	complement(528777..529337)	11	14	22	10	11	5	8	4	6	6	1	4	4	3	2
CSW01_RS17295	E7946_chr2	complement(529391..530323)	24	59	39	7	14	13	5	3	5	8	1	3	3	0	3
CSW01_RS17300	E7946_chr2	530563..530814	32	79	89	34	34	34	9	6	13	4	9	13	7	7	4
CSW01_RS17305	E7946_chr2	complement(530896..531849)	35	81	94	25	26	25	13	7	11	17	15	11	11	9	10
CSW01_RS17310	E7946_chr2	532068..533540	358	391	385	63	39	35	22	23	25	37	18	19	25	16	26
CSW01_RS17315	E7946_chr2	complement(533640..534545)	15	33	25	13	4	8	6	3	8	2	3	3	5	3	4
phnR	E7946_chr2	complement(534611..535315)	40	58	66	18	21	20	4	9	9	8	3	12	6	4	4
CSW01_RS17325	E7946_chr2	complement(535340..537118)	12	14	16	5	4	14	3	1	6	8	2	3	3	1	6
CSW01_RS17330	E7946_chr2	complement(537051..538262)	0	3	4	1	4	0	0	1	1	0	2	2	2	2	0
CSW01_RS17335	E7946_chr2	complement(538418..539437)	5	8	11	12	6	8	7	5	11	6	5	6	8	3	7
phnW	E7946_chr2	539669..540772	5	9	16	1	1	1	4	2	1	0	2	0	3	3	3
CSW01_RS17345	E7946_chr2	540790..542187	3	2	7	2	2	4	2	2	1	9	0	1	1	0	5
CSW01_RS17350	E7946_chr2	542194..543009	8	11	29	6	2	2	3	0	3	3	5	3	2	1	1
CSW01_RS17355	E7946_chr2	543174..543581	299	474	459	157	132	128	30	29	45	32	18	34	14	13	19
CSW01_RS17360	E7946_chr2	complement(543642..544316)	213	356	329	106	114	111	28	30	32	31	20	16	11	14	13
CSW01_RS17365	E7946_chr2	544511..544693	4	3	21	1	3	2	2	2	3	2	3	0	2	0	0
CSW01_RS17370	E7946_chr2	544698..545348	13	24	97	11	9	13	6	6	8	1	9	11	6	0	4
mscL	E7946_chr2	545619..546029	121	165	230	17	5	18	9	1	5	6	5	6	3	0	8
CSW01_RS17380	E7946_chr2	546260..548008	241	311	339	79	74	75	43	29	40	42	19	32	39	16	37
CSW01_RS17385	E7946_chr2	548136..549320	24	26	22	13	7	4	3	2	1	12	10	7	6	8	3
CSW01_RS17390	E7946_chr2	complement(549413..550066)	375	445	360	149	95	101	47	27	40	65	35	37	39	27	26
CSW01_RS17395	E7946_chr2	550218..551453	422	525	610	165	160	173	44	29	59	53	29	18	26	11	30
moeB	E7946_chr2	551456..552220	169	202	210	67	68	57	19	10	17	19	14	19	16	6	11
CSW01_RS17405	E7946_chr2	552404..552772	9	11	15	2	1	3	1	2	0	5	1	2	1	1	0
CSW01_RS17410	E7946_chr2	552794..553624	44	90	104	21	37	40	6	5	20	9	7	9	6	4	6
CSW01_RS17415	E7946_chr2	complement(553709..554704)	21	44	87	12	15	15	6	10	8	8	3	3	10	4	9
CSW01_RS17420	E7946_chr2	554703..554813	0	0	0	0	0	0	0	0	0	0	0	0	0	0	0
tal	E7946_chr2	555297..556247	626	4158	4353	263	789	983	100	233	347	76	123	176	37	70	100
tkt_2	E7946_chr2	556296..558338	1072	6406	6724	790	2845	3712	276	728	1032	207	414	541	96	218	307
CSW01_RS17435	E7946_chr2	complement(558455..560809)	21	78	69	10	22	10	3	6	9	4	4	8	4	4	9
CSW01_RS17440	E7946_chr2	561023..561535	63	64	71	12	4	7	4	1	4	3	1	4	2	4	3
CSW01_RS17445	E7946_chr2	561973..564147	214	354	391	72	35	74	6	6	23	7	5	3	3	2	5
CSW01_RS17450	E7946_chr2	complement(564418..565458)	12	11	14	6	3	3	2	3	2	3	3	0	1	3	2
CSW01_RS17455	E7946_chr2	complement(565471..566442)	6	6	7	2	3	5	2	1	4	0	4	0	3	0	1
CSW01_RS17460	E7946_chr2	complement(566458..566973)	3	3	9	1	1	3	3	1	3	2	1	2	0	0	0
CSW01_RS17465	E7946_chr2	complement(567006..567455)	3	4	8	0	2	1	0	2	8	1	0	4	0	0	2
CSW01_RS17470	E7946_chr2	complement(567495..567845)	2	6	5	0	1	0	0	1	1	0	2	0	0	0	0
CSW01_RS17475	E7946_chr2	568037..568762	28	44	41	9	11	9	7	8	5	8	2	4	8	1	6
CSW01_RS17480	E7946_chr2	568772..569713	35	48	56	17	12	15	12	10	13	7	4	4	6	4	5
CSW01_RS17485	E7946_chr2	complement(569710..570000)	43	77	41	35	26	13	12	7	6	17	8	5	12	7	6
CSW01_RS17490	E7946_chr2	complement(570004..570657)	145	208	186	95	75	66	37	21	38	28	21	9	31	7	10
CSW01_RS17495	E7946_chr2	570676..570876	1	0	3	0	0	0	0	0	0	1	0	0	0	0	0
CSW01_RS17500	E7946_chr2	complement(570873..574076)	49	95	93	45	28	25	21	25	44	22	20	18	25	10	25
CSW01_RS17505	E7946_chr2	complement(574033..575037)	21	46	41	11	14	7	4	6	11	13	13	7	9	6	12
CSW01_RS17510	E7946_chr2	complement(575147..575611)	17	35	23	9	8	4	7	6	6	11	5	2	7	3	5
CSW01_RS17515	E7946_chr2	complement(575616..576035)	16	28	13	7	7	12	9	9	4	6	5	10	6	4	1
CSW01_RS17520	E7946_chr2	complement(576052..576369)	5	16	9	4	4	3	4	2	3	4	6	6	4	2	3
CSW01_RS17525	E7946_chr2	576524..576709	8	7	5	6	6	5	0	4	1	1	1	2	2	1	2
CSW01_RS17530	E7946_chr2	576775..578478	95	194	223	59	67	63	22	25	25	16	17	19	7	7	11
CSW01_RS17535	E7946_chr2	complement(578571..578951)	3	5	7	0	1	5	3	0	0	0	0	3	1	0	1
CSW01_RS17540	E7946_chr2	complement(579067..580812)	24	24	26	5	7	7	0	0	3	1	2	4	2	2	2
CSW01_RS17545	E7946_chr2	complement(580809..581255)	5	9	10	3	4	6	0	0	1	1	2	0	0	0	0
CSW01_RS17550	E7946_chr2	complement(581266..582012)	1	3	6	1	0	0	0	0	2	0	0	0	0	1	1
CSW01_RS17555	E7946_chr2	complement(582012..582554)	3	3	1	1	1	1	1	1	0	0	0	1	0	0	0
CSW01_RS17560	E7946_chr2	complement(582643..583779)	6	3	0	1	0	0	1	1	1	0	1	0	1	0	1
CSW01_RS17565	E7946_chr2	complement(583776..584357)	0	2	3	0	1	0	0	1	1	1	0	0	1	0	2
CSW01_RS17570	E7946_chr2	584629..585066	403	465	563	124	111	145	44	23	57	51	21	31	23	15	22
CSW01_RS17575	E7946_chr2	complement(585232..586671)	16	78	131	0	7	9	3	2	2	5	2	6	0	0	5
CSW01_RS17580	E7946_chr2	586972..587964	40	105	150	19	15	10	4	2	9	11	4	6	3	5	5
CSW01_RS17585	E7946_chr2	588040..589686	45	135	168	25	37	38	15	17	13	7	9	8	7	4	3
CSW01_RS17590	E7946_chr2	complement(589808..590779)	14	143	223	12	29	36	9	5	14	10	5	6	5	1	3
CSW01_RS17595	E7946_chr2	591126..592664	178	314	987	27	28	48	16	8	24	11	2	14	15	3	13
CSW01_RS17600	E7946_chr2	complement(592766..594376)	184	1006	2714	85	66	174	25	27	48	29	28	52	21	12	23
CSW01_RS17605	E7946_chr2	complement(594562..595185)	47	48	87	37	18	20	15	12	11	16	8	11	13	6	14
CSW01_RS17610	E7946_chr2	595398..595871	166	250	271	33	33	42	22	12	19	6	6	18	13	9	9
CSW01_RS17615	E7946_chr2	complement(595952..596590)	64	106	133	35	33	36	12	9	9	8	2	7	8	3	1
CSW01_RS17620	E7946_chr2	596737..598500	65	130	101	11	13	23	11	12	11	10	3	9	9	3	9
CSW01_RS17625	E7946_chr2	complement(598441..598629)	0	1	3	0	0	1	0	0	0	0	0	0	0	0	0
CSW01_RS17630	E7946_chr2	598894..600273	29	64	104	9	14	11	5	3	13	7	6	6	3	0	6
CSW01_RS17635	E7946_chr2	complement(600371..601801)	37	78	50	17	14	19	9	8	5	5	5	4	3	4	7
CSW01_RS17640	E7946_chr2	complement(601752..603293)	12	30	21	7	8	10	0	4	4	2	5	2	2	2	1
CSW01_RS17645	E7946_chr2	603632..604927	1	8	11	3	5	2	1	1	3	3	1	2	0	0	1
CSW01_RS17650	E7946_chr2	605024..606040	8	16	25	6	8	11	4	6	7	1	5	3	1	2	6
CSW01_RS17655	E7946_chr2	606280..607311	96	156	208	31	34	35	10	7	8	14	6	13	4	4	6
CSW01_RS17660	E7946_chr2	complement(607362..607988)	41	61	71	12	18	21	9	6	7	3	3	4	1	3	6
CSW01_RS17665	E7946_chr2	complement(607978..609729)	54	105	124	37	31	50	12	15	22	13	15	15	10	9	5
napF	E7946_chr2	609887..610393	343	343	649	161	121	210	48	38	97	69	25	65	39	26	65
CSW01_RS17675	E7946_chr2	610399..610740	130	162	219	50	47	64	15	14	25	26	8	15	15	3	16
CSW01_RS17680	E7946_chr2	610737..613226	1518	1779	2473	612	465	812	197	129	327	159	57	161	82	28	137
CSW01_RS17685	E7946_chr2	613293..613748	149	183	301	58	43	73	14	8	27	10	1	3	0	0	3
CSW01_RS17690	E7946_chr2	613766..614341	254	259	396	104	78	102	19	15	34	20	4	19	13	6	10
CSW01_RS17695	E7946_chr2	614353..614481	1	1	1	0	2	0	0	0	0	0	0	0	0	0	0
CSW01_RS17700	E7946_chr2	complement(614525..615820)	15	19	38	21	19	13	3	11	12	13	6	10	4	7	9
CSW01_RS17705	E7946_chr2	615979..616605	2	18	37	2	6	1	0	1	1	1	1	3	1	0	0
CSW01_RS17710	E7946_chr2	616608..618191	17	33	79	4	6	8	6	3	0	2	4	3	1	2	0
CSW01_RS17715	E7946_chr2	618259..619569	3	5	22	3	2	5	0	0	3	1	2	1	1	1	6
CSW01_RS17720	E7946_chr2	619682..620716	12	32	31	10	9	6	7	3	6	8	3	8	3	3	4
CSW01_RS17725	E7946_chr2	620820..622922	8	13	19	4	5	5	2	5	7	4	3	1	5	4	2
fbpC	E7946_chr2	622934..623989	7	19	14	10	8	5	2	4	5	4	1	5	7	1	1
CSW01_RS17735	E7946_chr2	complement(624075..625850)	37	102	167	22	22	67	10	6	28	5	11	20	5	4	11
CSW01_RS17740	E7946_chr2	complement(625908..626255)	8	28	52	9	10	30	2	4	5	2	1	1	1	0	0
CSW01_RS17745	E7946_chr2	complement(626285..627490)	26	33	167	14	10	17	9	2	5	7	4	5	4	4	3
CSW01_RS17750	E7946_chr2	complement(627503..628243)	10	37	140	7	7	7	7	1	5	1	1	3	1	0	4
secF_2	E7946_chr2	complement(628914..629816)	79	115	102	107	93	107	43	48	51	32	16	22	10	9	15
secD_2	E7946_chr2	complement(629820..631658)	118	225	138	272	307	274	83	63	72	35	37	35	17	28	34
CSW01_RS17765	E7946_chr2	complement(631730..632185)	140	157	181	76	72	63	21	24	22	24	18	15	14	8	15
CSW01_RS17770	E7946_chr2	complement(632262..632933)	4	10	10	6	2	2	0	6	2	2	5	2	0	1	2
CSW01_RS17775	E7946_chr2	633291..635219	138	387	762	22	28	31	3	11	18	9	7	16	8	2	4
glgC_2	E7946_chr2	635522..636745	14	38	89	3	13	16	1	2	2	4	0	6	2	0	2
CSW01_RS17785	E7946_chr2	complement(637011..640166)	12	32	47	14	18	25	20	8	19	10	12	17	9	10	13
CSW01_RS17790	E7946_chr2	640838..641986	39	154	192	28	26	38	12	7	18	10	3	11	4	7	7
CSW01_RS17795	E7946_chr2	642065..642754	27	51	55	13	13	16	5	3	4	3	6	4	5	1	7
CSW01_RS17800	E7946_chr2	complement(642751..644070)	18	45	58	18	29	21	7	5	8	5	8	4	2	4	6
CSW01_RS17805	E7946_chr2	complement(643988..646357)	27	64	87	17	25	22	11	5	17	10	9	13	12	8	14
CSW01_RS17810	E7946_chr2	complement(646354..647676)	27	43	83	14	21	13	4	5	8	7	8	4	12	6	10
CSW01_RS17815	E7946_chr2	647923..649302	8	5	4	3	2	2	3	1	4	3	2	1	2	1	0
pyk_2	E7946_chr2	649424..650884	9	16	15	5	4	8	7	5	4	1	5	6	7	4	2
torS	E7946_chr2	complement(651003..653957)	90	139	201	46	45	50	27	13	26	12	14	18	12	9	11
torT	E7946_chr2	653988..655037	78	115	156	33	18	28	8	5	9	10	9	11	8	9	9
CSW01_RS17835	E7946_chr2	655092..655547	77	115	181	25	41	30	9	5	17	10	6	6	5	1	10
CSW01_RS17840	E7946_chr2	complement(655616..656236)	76	101	120	22	21	29	5	1	4	10	7	13	7	3	3
CSW01_RS17845	E7946_chr2	656541..656897	48	58	96	19	9	15	7	9	8	9	1	9	6	3	3
CSW01_RS17850	E7946_chr2	657037..657354	2	5	4	1	0	1	0	1	2	1	0	0	0	0	1
CSW01_RS17855	E7946_chr2	657347..657883	7	14	12	3	5	7	2	3	2	5	3	3	0	4	0
CSW01_RS17860	E7946_chr2	complement(657939..660002)	261	346	334	103	98	86	29	25	32	33	21	37	14	15	23
yccS	E7946_chr2	660189..662366	57	55	63	15	16	23	19	19	28	10	12	18	10	8	6
CSW01_RS17870	E7946_chr2	complement(662376..663323)	6	18	13	5	7	3	4	4	7	6	1	11	3	2	9
CSW01_RS17875	E7946_chr2	complement(663320..663895)	6	11	7	3	5	3	3	1	3	6	7	3	7	1	3
CSW01_RS17880	E7946_chr2	664173..664334	1	3	7	3	1	1	1	0	0	2	1	1	0	0	0
CSW01_RS17885	E7946_chr2	664391..664681	20	20	17	9	7	5	7	5	9	10	7	15	6	4	7
CSW01_RS17890	E7946_chr2	664711..666021	169	178	190	60	25	41	16	15	28	28	20	22	14	14	19
modC	E7946_chr2	complement(666120..667220)	71	97	144	45	39	43	19	14	35	11	17	21	9	4	14
CSW01_RS17900	E7946_chr2	complement(667234..667932)	37	76	84	12	20	24	13	18	17	11	9	12	5	7	9
modA	E7946_chr2	complement(667933..668697)	54	88	107	29	34	42	17	13	32	17	14	15	5	6	14
CSW01_RS17910	E7946_chr2	complement(668703..670157)	51	165	96	38	43	41	16	22	38	8	22	28	5	8	20
CSW01_RS17915	E7946_chr2	complement(670760..672931)	361	768	852	282	297	445	42	44	58	23	26	43	22	19	23
CSW01_RS17920	E7946_chr2	complement(672924..673547)	70	255	278	41	48	58	5	10	17	6	6	13	7	7	4
CSW01_RS17925	E7946_chr2	complement(673550..675379)	404	876	1010	145	132	166	44	32	58	36	43	34	23	30	38
CSW01_RS17930	E7946_chr2	complement(676078..676383)	4	4	4	2	0	2	1	0	0	2	0	2	0	1	0
CSW01_RS17935	E7946_chr2	676586..676984	10	20	17	16	6	7	10	2	2	3	1	6	2	7	1
CSW01_RS17940	E7946_chr2	677025..677177	0	0	0	0	0	0	0	0	0	0	0	0	0	0	0
CSW01_RS17945	E7946_chr2	677215..677754	117	181	148	18	16	26	4	8	10	14	7	6	10	3	9
CSW01_RS17950	E7946_chr2	677953..678663	73	144	161	39	46	40	13	29	21	19	20	18	11	13	15
CSW01_RS17955	E7946_chr2	complement(678655..681228)	111	223	215	67	89	113	15	14	28	12	6	10	9	9	16
CSW01_RS17960	E7946_chr2	complement(681246..682340)	101	206	222	65	71	50	12	18	26	14	17	25	17	21	25
CSW01_RS17965	E7946_chr2	complement(682552..683712)	39	101	125	18	22	32	9	6	8	5	2	13	4	7	7
CSW01_RS17970	E7946_chr2	complement(683814..684119)	40	46	60	6	10	6	6	2	5	3	4	1	1	2	3
CSW01_RS17975	E7946_chr2	complement(684136..684786)	224	219	275	76	69	62	28	11	21	17	7	16	12	4	7
CSW01_RS17980	E7946_chr2	complement(684828..685025)	21	39	28	12	10	13	3	2	2	1	1	2	0	1	2
CSW01_RS17985	E7946_chr2	685213..685533	408	507	465	242	197	168	68	35	50	48	30	31	25	18	22
CSW01_RS17990	E7946_chr2	685533..685682	0	0	0	0	0	0	0	0	0	0	0	0	0	0	0
CSW01_RS17995	E7946_chr2	685946..686197	42	162	163	7	7	13	4	1	5	2	1	1	2	0	3
glpK	E7946_chr2	complement(686278..687795)	48	691	950	25	54	175	21	20	85	16	13	43	8	8	13
CSW01_RS18005	E7946_chr2	complement(687925..688779)	14	67	439	5	5	11	2	8	12	9	5	10	5	2	7
CSW01_RS18010	E7946_chr2	689434..691077	41	115	638	15	20	36	9	3	17	8	3	13	4	5	14
CSW01_RS18015	E7946_chr2	691074..692384	40	118	395	18	10	52	9	13	23	7	10	9	11	3	17
glpC	E7946_chr2	692381..693622	22	138	262	27	18	62	9	4	21	5	6	12	4	4	3
CSW01_RS18025	E7946_chr2	complement(693764..694852)	225	324	394	83	57	51	13	27	17	19	16	9	11	5	20
CSW01_RS18030	E7946_chr2	695021..695455	16	339	357	17	78	45	7	5	9	2	9	8	2	1	4
CSW01_RS18035	E7946_chr2	695644..696798	40	54	46	19	9	16	15	11	20	20	26	15	17	13	23
CSW01_RS18040	E7946_chr2	696883..697713	43	51	42	19	11	25	11	25	33	34	30	26	46	34	37
CSW01_RS18055	E7946_chr2	complement(698148..698648)	629	258	154	242	67	48	60	16	12	41	12	8	15	1	2
CSW01_RS18060	E7946_chr2	698823..699728	63	74	51	11	16	14	6	6	15	7	1	5	12	4	4
artM	E7946_chr2	complement(699781..700449)	20	8	7	84	117	97	31	28	30	9	10	17	5	10	8
CSW01_RS18070	E7946_chr2	complement(700446..701135)	15	11	20	189	259	231	55	49	76	36	21	22	11	15	17
CSW01_RS18075	E7946_chr2	complement(701137..701868)	10	17	30	364	458	412	102	90	97	55	38	52	21	20	28
CSW01_RS18080	E7946_chr2	complement(701942..702670)	26	24	45	318	355	361	31	32	35	18	16	21	5	11	7
CSW01_RS18090	E7946_chr2	complement(703263..704708)	77	293	196	86	174	108	29	49	45	44	33	35	17	23	24
CSW01_RS18095	E7946_chr2	complement(704717..706375)	155	540	359	156	312	216	51	97	89	58	39	75	40	41	37
CSW01_RS18100	E7946_chr2	706685..707242	84	170	175	45	48	50	12	8	16	18	9	17	8	4	12
CSW01_RS18105	E7946_chr2	707227..708258	142	295	316	85	107	126	15	21	24	31	18	28	14	15	19
CSW01_RS18110	E7946_chr2	708387..708695	16	20	15	9	8	6	2	3	2	4	3	1	2	1	3
CSW01_RS18115	E7946_chr2	708799..709533	174	246	263	53	43	61	11	6	17	18	12	27	13	9	25
CSW01_RS18120	E7946_chr2	complement(709633..710901)	277	335	323	109	76	82	51	48	69	78	49	69	60	35	64
CSW01_RS18125	E7946_chr2	complement(710938..711519)	65	56	104	52	56	57	34	45	61	51	44	49	45	25	40
CSW01_RS18130	E7946_chr2	complement(711556..711675)	0	0	0	0	0	0	0	0	0	0	0	0	0	0	0
CSW01_RS18135	E7946_chr2	712039..713241	310	275	304	246	245	266	40	23	32	23	16	24	16	8	13
CSW01_RS18140	E7946_chr2	713469..714890	83	164	455	60	46	62	22	10	31	13	13	17	11	11	7
galE	E7946_chr2	complement(714976..715992)	283	859	1019	276	267	304	101	107	132	63	59	65	40	31	43
CSW01_RS18150	E7946_chr2	complement(716005..716190)	0	0	2	2	0	0	0	0	0	0	0	0	0	0	0
CSW01_RS18155	E7946_chr2	716312..717052	74	70	91	24	23	20	10	8	10	16	4	10	10	2	8
CSW01_RS18160	E7946_chr2	717056..717766	32	24	40	12	8	15	4	3	8	3	2	6	3	2	1
CSW01_RS18165	E7946_chr2	717876..718805	81	89	51	50	41	31	14	7	12	8	11	10	9	8	9
CSW01_RS18170	E7946_chr2	complement(718857..720290)	655	867	454	178	198	158	72	42	52	56	39	40	17	19	30
CSW01_RS18175	E7946_chr2	complement(720399..721565)	14	35	19	8	6	6	2	5	10	12	5	2	7	3	2
CSW01_RS18180	E7946_chr2	complement(721954..724401)	76	131	151	44	51	48	16	23	32	20	15	19	5	13	11
CSW01_RS18185	E7946_chr2	complement(724398..725075)	28	47	41	13	6	16	3	10	8	6	7	10	1	2	2
CSW01_RS18190	E7946_chr2	725026..725673	75	91	80	21	21	23	9	5	7	6	3	7	4	5	8
CSW01_RS18195	E7946_chr2	725763..726971	37	52	87	16	11	14	7	5	8	5	5	3	1	3	4
CSW01_RS18200	E7946_chr2	727140..729023	30	36	50	15	15	27	11	8	12	8	5	9	5	6	7
CSW01_RS18205	E7946_chr2	729149..730798	869	1041	900	142	87	104	45	20	52	39	17	38	32	18	46
CSW01_RS18210	E7946_chr2	complement(730795..730899)	0	0	0	0	0	0	0	0	0	0	0	0	0	0	0
CSW01_RS18215	E7946_chr2	complement(730956..731585)	26	25	64	15	12	10	4	3	6	6	6	5	0	1	8
CSW01_RS18220	E7946_chr2	731821..732408	18	21	12	1	1	3	1	0	1	2	2	4	2	1	2
CSW01_RS18225	E7946_chr2	732582..733961	20	17	34	12	10	15	2	6	9	5	2	3	3	5	3
CSW01_RS18230	E7946_chr2	complement(733954..735131)	1	5	6	0	2	1	0	0	1	1	1	1	1	1	0
CSW01_RS18235	E7946_chr2	735244..735726	14	22	26	6	5	4	4	1	9	4	2	5	4	0	0
CSW01_RS18240	E7946_chr2	735727..736020	9	5	13	6	1	6	1	4	1	1	1	3	6	3	0
CSW01_RS18245	E7946_chr2	736235..737191	35	52	33	14	9	11	5	1	5	3	4	4	7	4	4
CSW01_RS18250	E7946_chr2	737429..737650	24	31	41	7	6	6	6	2	2	9	5	5	9	5	3
CSW01_RS18255	E7946_chr2	complement(737846..738526)	30	40	135	10	7	8	7	7	8	9	5	10	11	8	11
CSW01_RS18260	E7946_chr2	complement(738665..739171)	70	88	98	16	8	17	4	6	2	9	3	9	15	5	3
CSW01_RS18265	E7946_chr2	739493..739975	106	99	128	30	32	23	7	10	12	7	5	8	5	5	7
CSW01_RS18270	E7946_chr2	740094..741398	639	794	677	110	73	92	31	26	26	35	25	37	13	18	27
CSW01_RS18275	E7946_chr2	complement(741484..743457)	159	535	498	45	64	58	18	22	26	11	17	13	15	12	8
CSW01_RS18280	E7946_chr2	complement(743539..744531)	9	6	9	4	7	2	4	0	3	1	1	4	3	1	2
CSW01_RS18285	E7946_chr2	complement(744675..746666)	4854	3845	1616	3078	2453	2325	1088	731	840	724	383	476	344	230	313
rnb	E7946_chr2	746980..749016	1552	1544	1195	997	630	638	354	223	215	272	122	145	128	89	119
CSW01_RS18295	E7946_chr2	complement(749111..749584)	20	15	42	8	6	3	7	15	9	9	5	9	7	2	11
CSW01_RS18300	E7946_chr2	749672..750508	58	131	146	19	21	17	20	20	21	33	21	26	32	17	24
CSW01_RS18305	E7946_chr2	complement(750654..751346)	390	395	141	478	405	287	369	197	277	376	180	219	225	114	167
CSW01_RS18310	E7946_chr2	complement(751620..753170)	25	26	37	10	11	9	4	3	6	2	2	8	6	4	5
CSW01_RS18315	E7946_chr2	753664..755121	50	71	101	46	53	71	24	19	28	15	9	19	8	6	11
CSW01_RS18320	E7946_chr2	755449..756879	16	21	26	6	12	13	3	6	10	5	3	3	7	4	8
CSW01_RS18325	E7946_chr2	756914..758419	51	79	79	19	13	17	6	7	9	7	3	7	2	3	5
speB	E7946_chr2	complement(758607..759536)	647	866	960	365	317	399	150	132	196	103	72	96	70	46	72
CSW01_RS18335	E7946_chr2	complement(759537..761501)	1090	1547	1664	426	360	392	153	126	183	160	97	110	91	59	108
CSW01_RS18340	E7946_chr2	761870..762454	62	140	140	31	51	42	8	13	12	11	9	10	6	14	8
CSW01_RS18345	E7946_chr2	762457..763803	52	214	194	23	47	44	9	7	10	5	5	8	6	2	6
groES_2	E7946_chr2	764005..764295	14	437	341	9	24	30	4	8	7	0	8	3	3	3	5
groL_2	E7946_chr2	764324..765916	58	2080	2015	44	139	104	19	49	50	11	30	32	15	21	14
CSW01_RS18360	E7946_chr2	765949..766155	2	109	124	3	12	12	3	7	6	2	2	4	0	3	8
CSW01_RS18365	E7946_chr2	complement(766236..767660)	55	79	79	35	45	93	16	11	33	15	5	20	10	6	17
CSW01_RS18370	E7946_chr2	complement(767657..768073)	8	20	20	8	13	23	5	3	10	3	2	5	0	0	9
ectB	E7946_chr2	complement(768109..769374)	29	58	68	24	21	46	7	8	22	9	3	10	7	6	24
ectA	E7946_chr2	complement(769398..769919)	12	22	29	6	9	10	2	2	8	5	2	8	1	1	4
CSW01_RS18385	E7946_chr2	complement(770620..770949)	4	7	11	4	0	4	0	2	8	3	3	3	3	3	2
CSW01_RS18390	E7946_chr2	complement(770939..771733)	13	26	21	7	9	8	16	12	24	19	16	21	20	18	18
CSW01_RS18395	E7946_chr2	771967..773946	51	70	83	22	26	34	9	8	17	10	15	11	18	21	12
CSW01_RS18400	E7946_chr2	774020..774994	91	107	136	18	27	29	5	3	10	10	3	8	6	2	10
CSW01_RS18405	E7946_chr2	774996..775190	0	1	0	0	0	1	0	0	0	0	0	0	0	0	0
CSW01_RS18410	E7946_chr2	complement(775246..775431)	2	0	2	0	0	0	0	0	0	0	0	1	0	0	0
CSW01_RS18415	E7946_chr2	complement(775494..776126)	240	257	346	92	87	81	53	36	50	45	27	45	26	13	20
CSW01_RS18420	E7946_chr2	776268..777146	59	94	85	15	13	11	4	3	6	4	4	5	0	3	3
CSW01_RS18425	E7946_chr2	777283..778236	78	71	140	26	23	23	10	11	18	11	8	13	11	6	8
CSW01_RS18430	E7946_chr2	complement(778268..779254)	59	154	142	28	36	32	18	17	24	15	14	14	4	5	12
CSW01_RS18435	E7946_chr2	complement(779292..779870)	84	160	169	40	38	53	25	21	24	10	13	24	14	2	7
CSW01_RS18440	E7946_chr2	complement(780008..781321)	137	198	205	53	56	39	13	15	22	17	9	14	9	3	14
CSW01_RS18445	E7946_chr2	complement(781476..781880)	77	111	84	28	28	37	9	18	15	9	7	10	8	8	10
CSW01_RS18450	E7946_chr2	782773..783258	123	186	178	58	66	72	27	20	31	19	19	11	16	10	12
CSW01_RS18455	E7946_chr2	783914..785443	131	853	901	76	111	184	36	45	89	34	30	49	23	25	24
CSW01_RS18460	E7946_chr2	785744..785968	25	31	15	11	15	5	6	3	2	4	3	1	6	3	3
CSW01_RS18465	E7946_chr2	complement(786017..786631)	66	99	100	62	32	42	15	10	27	22	14	24	6	11	11
CSW01_RS18470	E7946_chr2	786817..788061	23	31	36	19	7	14	10	6	8	15	3	15	5	3	7
CSW01_RS18475	E7946_chr2	complement(788104..789084)	17	21	19	8	7	7	8	5	18	10	6	8	8	4	5
CSW01_RS18480	E7946_chr2	complement(789215..799006)	633	553	436	612	614	430	282	308	427	169	199	158	112	88	105
CSW01_RS18485	E7946_chr2	complement(799307..800092)	36	45	56	12	13	14	7	7	1	8	2	3	6	1	2
CSW01_RS18490	E7946_chr2	complement(800252..801331)	42	74	71	17	16	21	8	7	9	14	6	7	8	2	7
CSW01_RS18495	E7946_chr2	complement(801332..802576)	18	43	40	16	18	7	5	7	10	4	6	10	5	3	9
CSW01_RS18500	E7946_chr2	complement(802581..803324)	3	9	4	1	3	4	0	1	2	1	0	1	3	1	2
CSW01_RS18505	E7946_chr2	complement(803317..804576)	1	15	4	0	2	1	1	1	2	0	1	3	1	2	0
CSW01_RS18510	E7946_chr2	complement(804564..805247)	1	7	11	2	2	2	0	1	2	0	0	1	2	1	1
CSW01_RS18515	E7946_chr2	complement(805256..805927)	3	1	3	0	1	1	0	1	0	0	0	0	0	0	1
CSW01_RS18520	E7946_chr2	806089..806232	0	0	0	0	0	0	0	0	0	0	0	0	0	0	0
CSW01_RS18525	E7946_chr2	complement(806240..807163)	133	531	454	76	105	127	28	32	42	22	19	13	12	12	12
CSW01_RS18530	E7946_chr2	807455..809527	56	159	318	47	80	85	26	17	47	16	14	30	11	10	20
CSW01_RS18535	E7946_chr2	809517..809702	0	2	4	0	0	0	0	0	0	0	0	0	1	0	0
CSW01_RS18540	E7946_chr2	810062..811300	1279	1155	1080	149	96	105	45	43	48	38	18	42	25	16	27
CSW01_RS18545	E7946_chr2	811316..813706	2187	2270	2217	383	260	296	78	54	88	59	31	49	40	18	65
CSW01_RS18550	E7946_chr2	814184..815464	13	29	24	4	5	3	2	2	0	2	4	5	2	3	5
CSW01_RS18555	E7946_chr2	complement(815545..817374)	8	26	25	9	25	12	16	23	22	6	17	6	9	15	17
CSW01_RS18560	E7946_chr2	817360..817599	1	2	1	0	0	0	0	0	0	0	0	0	0	0	0
CSW01_RS18565	E7946_chr2	complement(817795..818448)	8	47	118	3	5	68	4	4	23	1	1	7	3	1	4
CSW01_RS18570	E7946_chr2	818689..818871	1	1	2	0	1	0	0	1	1	0	0	0	4	1	0
CSW01_RS18575	E7946_chr2	819402..820352	28	48	67	11	6	9	3	2	7	9	6	5	4	0	9
CSW01_RS18580	E7946_chr2	820587..822008	70	97	106	22	19	24	6	4	8	6	0	11	5	5	4
CSW01_RS18585	E7946_chr2	822137..823729	30	49	48	12	10	15	6	2	7	10	6	9	9	4	3
cydB_2	E7946_chr2	823742..824878	50	56	62	18	14	21	6	11	2	9	10	4	5	2	6
CSW01_RS18595	E7946_chr2	824889..824990	0	0	0	0	0	0	0	0	0	0	0	0	0	0	0
CSW01_RS18600	E7946_chr2	825121..825303	0	0	0	0	0	0	0	0	0	0	0	0	0	0	0
CSW01_RS18605	E7946_chr2	825700..825903	21	8	14	0	0	0	0	0	2	2	2	1	3	1	1
CSW01_RS18610	E7946_chr2	complement(826120..827445)	25	54	49	7	17	7	5	6	8	3	3	8	4	4	2
dsdC	E7946_chr2	827653..828597	35	35	39	3	4	7	5	2	7	4	3	4	3	1	2
CSW01_RS18620	E7946_chr2	828897..829973	116	190	211	56	70	58	25	22	19	17	10	11	5	13	10
CSW01_RS18625	E7946_chr2	830081..830242	8	10	7	2	1	1	1	1	1	0	0	1	1	0	0
CSW01_RS18630	E7946_chr2	830871..831251	16	34	33	1	10	6	0	1	2	1	4	3	2	0	0
CSW01_RS18635	E7946_chr2	831276..831671	13	39	57	3	3	10	1	1	2	1	2	1	0	1	1
CSW01_RS18640	E7946_chr2	831683..832747	98	171	218	28	16	21	10	7	8	14	13	12	11	9	14
CSW01_RS18645	E7946_chr2	832760..833869	70	179	223	28	31	51	12	13	17	13	10	15	6	10	14
CSW01_RS18650	E7946_chr2	833920..834981	61	113	148	17	13	16	6	8	11	3	5	6	4	3	10
CSW01_RS18655	E7946_chr2	835633..835728	0	0	0	0	0	0	0	0	0	0	0	0	0	0	0
CSW01_RS18660	E7946_chr2	835906..836097	6	4	11	0	3	1	0	0	0	0	0	0	1	1	1
CSW01_RS18665	E7946_chr2	complement(836078..837109)	442	1349	1002	279	471	511	82	139	175	70	104	102	43	53	55
CSW01_RS18670	E7946_chr2	complement(837112..838305)	465	1357	1027	139	274	282	58	67	96	41	46	64	30	19	44
CSW01_RS18675	E7946_chr2	838495..838644	0	0	0	0	0	0	0	0	0	0	0	0	0	0	0
CSW01_RS18680	E7946_chr2	838625..839484	48	90	74	37	33	38	17	9	10	3	11	6	8	5	6
CSW01_RS18685	E7946_chr2	839462..840223	23	26	28	9	9	12	1	4	4	7	4	2	3	1	1
CSW01_RS18690	E7946_chr2	840323..841261	71	82	117	20	19	16	9	7	10	14	7	5	5	2	10
CSW01_RS18695	E7946_chr2	841255..841638	12	14	34	5	3	8	4	1	3	3	2	2	2	1	0
CSW01_RS18700	E7946_chr2	complement(841716..843128)	7	38	57	6	10	9	7	3	2	4	5	1	3	5	4
CSW01_RS18705	E7946_chr2	complement(843240..843638)	22	31	90	9	8	7	2	1	6	5	5	2	2	1	3
CSW01_RS18710	E7946_chr2	complement(843744..844127)	98	130	118	30	41	37	9	7	11	10	3	9	6	5	5
CSW01_RS18715	E7946_chr2	complement(844204..844950)	178	244	207	75	59	64	32	21	24	17	11	24	17	9	14
CSW01_RS18720	E7946_chr2	845118..848063	56	75	89	27	51	43	15	14	7	14	7	9	6	9	3
CSW01_RS18725	E7946_chr2	848407..849912	893	1105	698	333	258	289	95	69	82	60	31	53	40	26	30
pgl	E7946_chr2	849909..850625	296	401	257	189	159	141	69	48	55	48	20	25	19	19	12
CSW01_RS18735	E7946_chr2	850639..852087	1287	1285	1210	1055	932	665	420	276	262	306	158	151	128	100	101
CSW01_RS18740	E7946_chr2	852243..852380	0	4	2	2	0	0	0	0	1	1	0	0	0	0	0
CSW01_RS18745	E7946_chr2	852648..853562	51	87	66	33	40	31	27	9	10	17	5	5	4	4	8
CSW01_RS18750	E7946_chr2	853556..854185	31	33	53	25	16	24	18	13	14	15	3	13	6	8	7
CSW01_RS18755	E7946_chr2	complement(854218..855054)	0	8	10	1	0	2	1	1	0	0	3	1	0	1	1
CSW01_RS18760	E7946_chr2	complement(855190..856323)	18	55	93	20	25	25	10	18	21	9	20	11	8	8	7
CSW01_RS18765	E7946_chr2	complement(856342..857694)	22	26	79	11	11	10	5	8	10	9	5	3	9	2	1
CSW01_RS18770	E7946_chr2	complement(857853..858992)	16	48	158	8	10	2	1	5	7	4	4	5	4	3	3
CSW01_RS18775	E7946_chr2	complement(859133..860869)	16	38	26	10	12	5	3	5	7	2	2	4	6	2	4
hutZ	E7946_chr2	complement(861171..861701)	31	864	270	20	343	148	4	74	47	6	52	22	2	20	18
hutX	E7946_chr2	complement(861726..862229)	16	483	140	9	133	49	1	29	11	1	14	11	4	9	18
CSW01_RS18790	E7946_chr2	complement(862253..863620)	21	588	273	28	222	61	8	70	47	23	53	29	18	31	25
CSW01_RS18795	E7946_chr2	863877..864626	15	282	129	6	89	20	8	23	8	7	24	14	15	16	21
CSW01_RS18800	E7946_chr2	864626..865312	10	281	115	1	102	38	5	21	4	4	11	7	4	6	6
CSW01_RS18805	E7946_chr2	865309..865725	3	156	40	1	57	27	0	9	3	0	5	3	0	6	6
CSW01_RS18810	E7946_chr2	865736..866569	19	323	116	7	95	40	1	10	10	4	8	7	0	4	4
CSW01_RS18815	E7946_chr2	866581..867612	19	272	89	6	106	33	4	17	5	1	8	2	1	7	6
CSW01_RS18820	E7946_chr2	867612..868391	16	191	132	7	98	41	1	9	9	1	8	2	3	4	12
CSW01_RS18825	E7946_chr2	complement(868525..869010)	67	182	364	30	39	61	3	9	11	15	8	15	6	8	3
CSW01_RS18830	E7946_chr2	869509..869811	59	86	75	51	25	41	18	17	28	29	10	18	23	17	12
CSW01_RS18835	E7946_chr2	870014..870613	40	49	55	19	8	18	8	4	6	22	7	9	9	7	3
CSW01_RS18840	E7946_chr2	complement(870674..871792)	809	1141	1160	237	149	178	82	48	71	47	35	45	37	26	32
CSW01_RS18845	E7946_chr2	871958..872566	190	163	199	22	11	29	17	8	13	11	7	12	11	6	18
CSW01_RS18850	E7946_chr2	872713..874587	55	44	58	27	10	27	12	5	8	16	6	12	5	7	11
CSW01_RS18855	E7946_chr2	complement(874650..876467)	195	385	381	99	128	122	28	32	32	23	11	26	13	10	17
CSW01_RS18860	E7946_chr2	complement(876364..876585)	14	17	31	3	2	4	0	0	0	1	2	2	1	1	2
CSW01_RS18865	E7946_chr2	877030..878058	124	127	131	39	14	22	11	4	8	12	2	6	7	7	8
CSW01_RS18870	E7946_chr2	complement(878121..879218)	14	27	39	6	12	9	6	4	9	6	5	10	3	3	4
CSW01_RS18875	E7946_chr2	879329..879679	11	12	7	4	3	1	0	0	2	1	1	1	0	0	0
CSW01_RS18880	E7946_chr2	879676..880185	19	16	17	1	4	1	1	1	3	4	2	1	3	0	1
CSW01_RS18885	E7946_chr2	complement(880235..881362)	251	319	310	86	49	89	37	20	42	26	20	40	29	10	37
CSW01_RS18890	E7946_chr2	complement(881476..882411)	88	244	212	51	76	62	25	26	44	19	20	28	15	7	14
CSW01_RS18895	E7946_chr2	complement(882524..883906)	29	52	51	16	14	11	5	9	6	7	9	7	5	10	6
CSW01_RS18900	E7946_chr2	884255..884467	13	13	9	4	6	6	3	4	3	9	6	4	6	7	0
CSW01_RS18905	E7946_chr2	884645..884854	1	1	1	1	0	0	0	0	0	0	0	0	0	0	1
CSW01_RS18910	E7946_chr2	885037..885393	5	14	2	6	4	4	0	1	1	2	2	1	1	1	1
CSW01_RS18915	E7946_chr2	885605..886543	166	183	210	102	95	73	32	18	25	17	5	12	9	8	9
CSW01_RS18920	E7946_chr2	complement(886532..887323)	28	42	36	11	11	13	4	5	4	1	0	3	2	2	8
CSW01_RS18925	E7946_chr2	887423..888322	64	65	43	17	12	12	8	7	6	9	10	5	7	1	2
CSW01_RS18930	E7946_chr2	888441..889406	18	27	55	11	6	10	4	2	5	4	8	2	5	3	3
CSW01_RS18935	E7946_chr2	889558..890319	50	74	161	16	11	19	10	2	7	9	4	5	4	0	4
CSW01_RS18940	E7946_chr2	890471..890959	23	32	47	15	26	23	7	10	9	6	7	10	4	8	10
CSW01_RS18945	E7946_chr2	891043..891321	2	8	7	1	2	2	5	1	3	1	3	1	4	1	1
CSW01_RS18950	E7946_chr2	complement(891644..892534)	103	1158	1560	93	158	347	41	36	134	19	22	56	16	4	31
CSW01_RS18955	E7946_chr2	complement(892546..894120)	122	1668	3703	78	157	314	25	30	73	20	13	39	9	3	17
CSW01_RS18960	E7946_chr2	complement(894195..895376)	174	3199	6080	284	786	2068	168	303	875	139	201	400	69	101	237
CSW01_RS18965	E7946_chr2	896049..897170	389	1165	2902	350	446	493	137	157	170	126	90	118	76	60	63
CSW01_RS18970	E7946_chr2	897393..897914	62	100	101	5	11	16	0	1	4	2	3	4	2	5	3
CSW01_RS18975	E7946_chr2	897919..898164	20	22	13	3	3	2	4	2	3	0	1	2	1	3	1
CSW01_RS18980	E7946_chr2	complement(898302..898919)	15	18	15	8	2	11	4	2	4	4	8	6	3	5	5
CSW01_RS18985	E7946_chr2	899126..899446	8	13	19	4	7	4	1	2	2	5	2	2	2	0	3
CSW01_RS18990	E7946_chr2	complement(899613..900287)	77	127	95	33	31	28	19	7	18	5	6	3	7	4	5
CSW01_RS18995	E7946_chr2	complement(900865..901143)	65	113	72	10	8	12	1	0	6	6	7	4	5	2	3
CSW01_RS19000	E7946_chr2	901318..902238	333	417	441	128	123	114	37	26	36	37	20	34	18	13	27
CSW01_RS19005	E7946_chr2	complement(902314..902838)	34	35	45	13	23	9	9	5	7	11	6	6	7	5	2
CSW01_RS19010	E7946_chr2	903007..904026	175	213	191	54	39	43	18	9	13	14	10	11	9	6	10
CSW01_RS19015	E7946_chr2	complement(904145..904753)	14	18	25	8	15	4	6	8	2	6	5	8	1	2	8
CSW01_RS19020	E7946_chr2	904872..906389	33	61	70	11	10	21	12	8	15	22	15	14	13	17	16
CSW01_RS19025	E7946_chr2	complement(906286..906495)	0	3	2	0	0	2	1	1	0	0	0	0	0	0	2
CSW01_RS19030	E7946_chr2	complement(906669..908042)	25	68	51	17	14	10	11	19	20	11	9	17	8	15	17
CSW01_RS19035	E7946_chr2	908384..908992	18	29	26	4	3	6	7	4	6	6	5	11	4	8	7
CSW01_RS19040	E7946_chr2	909279..910487	89	97	105	37	31	56	29	30	50	29	24	31	27	28	29
CSW01_RS19045	E7946_chr2	complement(910512..911435)	34	48	39	30	17	22	30	15	43	28	23	29	22	25	30
CSW01_RS19050	E7946_chr2	911536..912441	132	166	134	75	57	58	56	41	61	51	40	47	42	60	56
CSW01_RS19055	E7946_chr2	912593..913783	18	22	58	8	12	14	14	10	9	6	7	13	8	2	2
CSW01_RS19060	E7946_chr2	complement(913786..914082)	1	7	10	4	3	8	1	3	3	2	0	1	3	0	2
CSW01_RS19065	E7946_chr2	914257..915105	38	49	64	26	22	17	19	10	22	13	16	16	15	10	14
CSW01_RS19070	E7946_chr2	complement(915243..915557)	88	107	120	54	37	42	13	13	13	9	9	8	8	9	2
CSW01_RS19075	E7946_chr2	916069..916509	29	35	84	6	12	12	7	5	5	9	4	6	3	3	2
CSW01_RS19080	E7946_chr2	complement(916518..917822)	46	78	74	22	25	20	10	6	16	16	8	12	7	2	8
CSW01_RS19085	E7946_chr2	917879..918052	0	0	0	0	0	0	0	0	0	0	0	0	0	0	0
CSW01_RS19090	E7946_chr2	complement(918085..919770)	364	335	215	113	60	98	35	22	39	42	32	34	24	19	23
CSW01_RS19095	E7946_chr2	complement(919985..922345)	126	390	427	114	165	158	49	105	79	22	40	48	25	34	33
CSW01_RS19100	E7946_chr2	922549..923043	4	115	42	6	71	18	2	12	8	3	16	5	6	7	8
CSW01_RS19105	E7946_chr2	923072..924691	31	184	97	16	148	42	11	46	35	11	34	22	22	17	17
CSW01_RS19110	E7946_chr2	complement(924858..925589)	7	7	8	3	6	6	0	1	2	3	1	1	4	2	1
CSW01_RS19115	E7946_chr2	complement(925609..926493)	5	5	10	2	3	1	1	1	0	0	1	1	2	2	1
CSW01_RS19120	E7946_chr2	complement(926513..927157)	6	16	10	5	4	7	2	0	1	5	6	1	3	1	2
CSW01_RS19125	E7946_chr2	complement(927288..928031)	8	15	40	2	5	3	0	3	0	4	1	1	4	1	0
CSW01_RS19130	E7946_chr2	complement(928185..929084)	13	87	105	7	13	13	5	7	4	1	6	3	5	1	0
CSW01_RS19135	E7946_chr2	929236..930984	42	220	518	9	20	47	15	8	22	15	8	27	9	3	18
lldD	E7946_chr2	931107..932243	36	286	406	13	31	88	2	8	21	2	5	10	0	2	14
CSW01_RS19145	E7946_chr2	932341..935220	79	712	582	45	119	302	19	47	103	21	23	63	12	11	38
CSW01_RS19150	E7946_chr2	complement(935304..936137)	13	44	63	8	7	10	3	1	5	4	0	6	0	1	3
CSW01_RS19155	E7946_chr2	936272..938683	57	232	255	45	74	154	11	24	60	21	27	36	11	7	19
CSW01_RS19160	E7946_chr2	938866..940422	9	16	17	4	1	3	1	1	1	3	2	1	2	3	2
CSW01_RS19165	E7946_chr2	940780..942114	27	242	144	21	29	22	7	4	6	8	6	11	8	2	5
CSW01_RS19170	E7946_chr2	complement(942193..943479)	113	127	125	30	18	28	10	15	6	11	9	13	8	5	9
CSW01_RS19175	E7946_chr2	complement(943571..944497)	22	30	25	17	17	19	3	6	11	5	10	12	8	7	7
grxB	E7946_chr2	944618..945274	10	8	9	3	1	1	0	1	3	6	4	4	7	2	2
CSW01_RS19185	E7946_chr2	945284..946387	17	24	35	9	8	7	18	34	17	38	22	15	35	21	29
CSW01_RS19190	E7946_chr2	complement(946508..947488)	20	53	40	15	14	14	88	95	80	165	102	131	166	98	113
CSW01_RS19195	E7946_chr2	947845..949704	423	631	617	120	129	150	51	35	72	40	17	36	32	32	35
CSW01_RS19200	E7946_chr2	949835..950560	136	224	175	52	28	31	20	16	9	6	10	9	8	6	8
CSW01_RS19205	E7946_chr2	complement(950650..951693)	78	102	81	35	25	27	9	9	6	11	6	4	4	4	3
CSW01_RS19210	E7946_chr2	951843..952418	72	102	75	56	28	29	22	16	24	18	19	13	7	10	15
CSW01_RS19215	E7946_chr2	complement(952490..953119)	155	165	144	24	7	14	9	2	8	13	5	9	9	6	12
CSW01_RS19220	E7946_chr2	953320..954153	30	16	23	15	10	9	2	1	2	4	6	4	5	0	9
CSW01_RS19225	E7946_chr2	954305..955024	38	30	40	11	13	9	5	4	11	7	2	6	5	6	2
CSW01_RS19230	E7946_chr2	955021..955338	18	18	25	8	7	4	4	2	4	5	1	3	2	3	3
CSW01_RS19235	E7946_chr2	complement(955390..956004)	37	38	69	24	13	22	8	5	8	12	6	10	6	3	4
CSW01_RS19240	E7946_chr2	complement(956120..956578)	34	27	27	11	14	5	3	3	5	4	1	4	1	1	2
CSW01_RS19245	E7946_chr2	956675..957112	2	6	4	1	1	3	0	1	3	1	1	2	5	4	2
CSW01_RS19250	E7946_chr2	957368..958363	5	4	3	4	4	7	2	0	4	1	1	2	5	0	2
CSW01_RS19255	E7946_chr2	958524..959420	123	96	79	9	8	7	6	3	1	5	0	9	8	2	4
CSW01_RS19260	E7946_chr2	959447..960085	43	66	65	18	8	23	1	1	6	5	5	4	4	0	4
CSW01_RS19265	E7946_chr2	complement(960299..960766)	7	14	11	3	5	5	2	4	4	0	3	2	2	1	3
CSW01_RS19270	E7946_chr2	complement(960763..961494)	9	6	18	4	5	1	1	3	5	0	2	2	3	2	1
CSW01_RS19275	E7946_chr2	961886..963319	21	12	21	5	12	9	13	8	8	6	6	11	7	5	4
CSW01_RS19280	E7946_chr2	complement(963385..963786)	7	12	8	4	9	8	3	4	5	2	3	4	0	1	1
CSW01_RS19285	E7946_chr2	complement(963797..964270)	9	8	10	8	4	4	3	2	5	1	3	2	1	0	3
CSW01_RS19290	E7946_chr2	complement(964271..965629)	18	28	33	10	17	19	5	5	9	7	4	2	4	4	2
CSW01_RS19295	E7946_chr2	965885..966331	13	17	19	6	10	6	2	4	5	1	2	3	1	0	5
CSW01_RS19300	E7946_chr2	complement(966408..967328)	266	380	457	173	157	182	54	43	78	52	45	47	28	26	19
CSW01_RS19305	E7946_chr2	967443..967802	456	671	648	53	61	60	12	11	29	19	13	20	7	22	25
CSW01_RS19310	E7946_chr2	967881..969872	370	482	446	83	70	82	27	17	27	36	12	21	22	18	31
CSW01_RS19315	E7946_chr2	complement(969999..970250)	2	1	5	6	1	4	2	1	0	0	0	1	0	1	1
CSW01_RS19320	E7946_chr2	970615..971415	40	54	54	24	15	11	8	7	8	4	6	8	6	4	0
CSW01_RS19325	E7946_chr2	complement(971546..972703)	197	332	389	64	54	78	29	16	27	20	18	22	12	15	16
CSW01_RS19330	E7946_chr2	complement(972856..973692)	99	330	735	55	99	84	12	15	25	11	8	17	9	6	11
CSW01_RS19335	E7946_chr2	complement(973897..975147)	203	7857	5446	178	1038	1811	108	244	463	59	148	202	25	68	89
glgX	E7946_chr2	975567..977537	437	816	1141	215	237	262	53	43	65	39	25	32	26	17	21
CSW01_RS19345	E7946_chr2	977672..977923	81	130	134	19	15	37	8	8	7	8	8	5	5	1	0
CSW01_RS19350	E7946_chr2	978383..980014	3347	2338	1457	214	135	163	80	34	85	83	39	77	61	34	68
CSW01_RS19355	E7946_chr2	complement(980129..980536)	11	27	19	13	7	10	7	2	8	4	3	6	4	5	4
CSW01_RS19360	E7946_chr2	complement(980804..982180)	18	41	49	15	10	20	10	9	11	4	4	7	4	2	3
CSW01_RS19365	E7946_chr2	complement(982189..984168)	24	46	84	15	10	14	9	10	15	12	15	7	4	6	12
CSW01_RS19370	E7946_chr2	984372..984620	308	288	328	150	106	94	31	10	24	14	11	6	12	6	10
CSW01_RS19375	E7946_chr2	complement(984714..985766)	66	133	157	68	99	107	49	51	56	49	38	40	32	16	27
glnQ	E7946_chr2	986068..986787	47	68	93	15	19	22	10	6	4	6	4	3	5	2	5
CSW01_RS19385	E7946_chr2	986784..987584	35	59	56	15	19	19	6	3	9	1	4	5	2	5	4
CSW01_RS19390	E7946_chr2	987620..988456	58	108	124	29	50	55	10	14	12	5	6	7	10	12	9
CSW01_RS19395	E7946_chr2	988457..989353	39	80	91	30	45	42	15	11	16	6	3	10	6	1	5
CSW01_RS19400	E7946_chr2	989466..991169	315	3064	3371	173	639	847	51	143	277	54	99	136	28	49	99
CSW01_RS19405	E7946_chr2	complement(991228..991629)	180	271	262	122	87	59	25	10	28	15	6	12	7	8	17
CSW01_RS19410	E7946_chr2	complement(991539..992480)	359	556	457	148	146	148	37	36	43	19	15	26	19	13	15
CSW01_RS19415	E7946_chr2	992781..992924	1	1	0	1	0	0	0	0	1	0	0	0	0	0	0
CSW01_RS19420	E7946_chr2	993063..995012	54	159	202	35	40	54	15	14	21	8	11	12	3	10	9
CSW01_RS19425	E7946_chr2	995113..996267	41	77	96	20	39	28	10	10	11	11	7	2	4	5	12
CSW01_RS19430	E7946_chr2	996316..996897	23	51	45	6	7	12	3	1	4	1	3	3	5	5	2
CSW01_RS19435	E7946_chr2	997011..997946	65	107	144	27	15	23	7	10	8	11	9	7	6	6	7
CSW01_RS19440	E7946_chr2	complement(998047..998925)	20	11	24	20	15	13	14	7	12	10	9	8	10	8	7
CSW01_RS19445	E7946_chr2	999059..999982	20	23	79	7	6	8	4	1	2	2	1	1	0	4	3
CSW01_RS19450	E7946_chr2	complement(999979..1000410)	27	44	46	13	10	9	6	6	10	7	1	2	1	1	2
CSW01_RS19455	E7946_chr2	complement(1000486..1001208)	23	59	58	20	12	18	4	8	8	8	4	9	9	5	2
CSW01_RS19460	E7946_chr2	complement(1001390..1001785)	14	21	22	16	6	12	5	5	6	9	4	8	3	1	7
CSW01_RS19465	E7946_chr2	complement(1001912..1002550)	13	28	31	6	15	11	6	3	4	2	6	2	4	1	1
CSW01_RS19470	E7946_chr2	1002650..1003573	42	75	63	21	35	25	15	5	7	10	5	4	6	5	4
CSW01_RS19475	E7946_chr2	complement(1003616..1005928)	26	43	50	27	16	15	12	5	14	10	3	13	10	4	7
CSW01_RS19480	E7946_chr2	1006115..1006299	0	0	2	0	0	0	0	0	0	0	0	0	0	0	0
CSW01_RS19485	E7946_chr2	complement(1006318..1007037)	13	7	9	3	1	2	0	1	2	3	0	2	1	2	1
CSW01_RS19490	E7946_chr2	1007185..1008090	37	63	59	17	17	21	6	8	11	9	11	12	6	5	10
CSW01_RS19495	E7946_chr2	1008184..1008801	186	236	194	43	36	35	22	11	21	25	13	8	11	10	8
CSW01_RS19500	E7946_chr2	complement(1008866..1009522)	183	126	132	63	39	65	18	13	25	31	14	23	13	14	18
CSW01_RS19505	E7946_chr2	1009829..1009963	0	0	0	0	0	0	0	0	0	0	0	0	0	0	0
CSW01_RS19510	E7946_chr2	complement(1009981..1011300)	16	25	22	13	3	11	5	0	6	10	7	7	4	1	8
speF	E7946_chr2	complement(1011368..1013530)	11	34	43	10	4	10	5	4	6	8	2	5	3	1	7
CSW01_RS19520	E7946_chr2	complement(1013870..1013986)	0	0	0	0	0	0	0	0	0	0	0	0	0	0	0
CSW01_RS19525	E7946_chr2	complement(1014284..1014523)	2	4	13	1	2	3	0	0	1	0	1	0	0	0	1
CSW01_RS19530	E7946_chr2	complement(1014513..1015955)	98	222	388	38	54	69	22	13	13	18	11	19	16	10	10
CSW01_RS19535	E7946_chr2	complement(1016128..1016610)	30	89	158	16	16	24	5	1	6	7	1	7	6	0	5
CSW01_RS19540	E7946_chr2	complement(1016808..1018727)	33	192	465	18	23	89	23	10	38	18	9	23	6	13	9
CSW01_RS19545	E7946_chr2	complement(1019057..1019278)	0	5	2	2	3	0	0	0	0	0	1	2	0	0	0
putP	E7946_chr2	complement(1019462..1020952)	87	535	310	57	152	171	28	57	94	20	37	34	16	22	25
CSW01_RS19555	E7946_chr2	complement(1021025..1021723)	25	199	115	15	79	87	11	33	33	12	26	18	3	10	19
CSW01_RS19560	E7946_chr2	complement(1021745..1024864)	81	514	564	91	215	225	56	84	121	67	72	83	54	50	70
CSW01_RS19565	E7946_chr2	complement(1025204..1026067)	100	184	164	38	19	29	13	10	24	22	22	29	22	14	16
CSW01_RS19570	E7946_chr2	1026426..1027565	359	630	883	118	173	164	68	84	96	86	71	75	49	43	58
CSW01_RS19575	E7946_chr2	1027725..1029542	349	494	589	179	171	144	58	48	71	57	42	51	42	22	39
CSW01_RS19580	E7946_chr2	1029861..1030601	151	289	215	103	132	90	84	97	67	105	122	89	100	83	68
pdxH	E7946_chr2	complement(1030630..1031265)	100	149	160	65	67	52	27	22	36	25	21	29	22	12	10
CSW01_RS19590	E7946_chr2	1031435..1032880	117	256	223	61	95	73	31	21	46	40	37	32	26	20	21
CSW01_RS19595	E7946_chr2	1032889..1033551	42	69	80	27	40	28	4	5	8	9	6	7	4	4	7
CSW01_RS19600	E7946_chr2	1033557..1035467	195	370	317	99	105	100	20	23	41	12	12	16	16	16	10
CSW01_RS19605	E7946_chr2	1035482..1037596	220	324	385	138	161	151	66	67	70	42	30	51	26	24	26
CSW01_RS19610	E7946_chr2	complement(1037731..1039401)	83	257	571	56	59	81	24	19	27	11	14	21	9	6	17
CSW01_RS19615	E7946_chr2	complement(1039660..1041366)	28	43	53	11	13	20	7	1	4	6	3	6	2	2	2
CSW01_RS19620	E7946_chr2	complement(1041390..1041689)	2	8	10	1	0	2	0	2	0	0	0	0	0	1	0
CSW01_RS19625	E7946_chr2	complement(1041699..1042853)	8	35	24	5	9	4	2	2	10	1	7	6	1	2	1
CSW01_RS19630	E7946_chr2	complement(1042896..1043936)	9	18	19	8	6	7	0	0	1	0	2	1	0	0	2
CSW01_RS19635	E7946_chr2	complement(1043933..1044634)	7	15	5	6	4	5	2	1	0	0	2	2	0	1	3
CSW01_RS19640	E7946_chr2	complement(1044573..1045403)	15	25	17	9	12	8	2	2	4	3	3	1	2	1	2
CSW01_RS19645	E7946_chr2	complement(1045418..1047454)	19	35	40	14	16	20	4	7	7	6	7	5	7	6	6
CSW01_RS19650	E7946_chr2	complement(1047468..1047929)	8	7	6	1	4	3	0	0	1	0	0	2	1	0	0
CSW01_RS19655	E7946_chr2	complement(1047926..1048453)	6	12	7	3	1	4	0	0	3	3	3	1	3	1	1
CSW01_RS19660	E7946_chr2	complement(1048462..1050624)	18	48	54	3	17	17	1	0	5	5	4	6	3	3	13
CSW01_RS19665	E7946_chr2	complement(1050673..1051050)	4	11	6	0	4	1	0	2	4	1	2	2	0	0	1
CSW01_RS19670	E7946_chr2	complement(1051043..1051348)	2	9	5	0	2	1	0	0	0	1	0	0	0	4	1
CSW01_RS19675	E7946_chr2	1051546..1053111	10	15	16	9	11	9	3	12	9	4	8	11	9	3	4
CSW01_RS19680	E7946_chr2	1053104..1054060	4	6	12	6	1	5	1	4	4	2	3	4	4	2	2
CSW01_RS19685	E7946_chr2	1054041..1054853	5	9	8	4	6	1	2	3	1	2	0	4	1	2	4
CSW01_RS19690	E7946_chr2	1054772..1056232	8	27	34	14	8	13	3	8	5	15	8	7	4	2	7
CSW01_RS19695	E7946_chr2	1056487..1058139	11	10	15	3	0	8	5	2	6	8	8	11	5	2	6
CSW01_RS19700	E7946_chr2	complement(1058291..1059634)	42	77	94	11	13	19	3	7	7	5	5	7	6	3	6
CSW01_RS19705	E7946_chr2	complement(1059696..1060352)	24	39	74	6	6	8	2	2	6	6	4	7	2	4	4
CSW01_RS19710	E7946_chr2	complement(1060357..1060989)	25	38	60	10	12	12	4	3	4	1	0	3	5	1	4
CSW01_RS19715	E7946_chr2	complement(1061017..1061814)	12	20	23	7	5	9	1	4	3	4	4	8	3	2	4
CSW01_RS19720	E7946_chr2	complement(1061824..1062534)	8	12	11	4	6	2	2	2	2	6	0	3	2	1	7
CSW01_RS19725	E7946_chr2	complement(1062550..1064073)	13	6	20	5	6	3	1	1	5	0	3	8	4	2	2
CSW01_RS19730	E7946_chr2	complement(1064084..1064686)	11	14	20	3	2	5	2	5	1	2	1	1	1	2	2
CSW01_RS19735	E7946_chr2	complement(1064860..1066986)	167	268	239	99	94	85	27	28	36	23	21	24	23	15	23
potD_3	E7946_chr2	1067114..1068145	30	65	63	19	28	38	7	14	18	8	7	7	10	2	12
CSW01_RS19745	E7946_chr2	complement(1068205..1069176)	225	537	561	124	154	98	66	60	79	63	55	72	53	45	49
CSW01_RS19750	E7946_chr2	complement(1069184..1070401)	337	863	810	209	218	177	143	105	121	124	78	114	96	90	110
CSW01_RS00005	E7946_chr1	complement(235..402)	1	1	1	0	0	0	0	0	0	0	0	0	0	0	0
CSW01_RS00010	E7946_chr1	complement(372..806)	222	315	294	90	86	83	22	28	38	20	18	15	11	3	15
CSW01_RS00015	E7946_chr1	complement(816..2177)	555	765	718	156	184	176	66	60	61	46	36	52	43	27	43
CSW01_RS00020	E7946_chr1	complement(2271..3896)	2062	2747	3262	594	546	656	162	150	189	145	91	121	66	51	76
CSW01_RS00025	E7946_chr1	complement(3899..4156)	123	111	129	20	4	14	3	0	3	5	7	5	7	6	8
CSW01_RS00030	E7946_chr1	complement(4123..4479)	610	605	666	109	63	125	36	21	52	45	48	63	41	42	41
CSW01_RS00035	E7946_chr1	complement(4492..4629)	12	17	18	13	3	9	1	5	4	3	2	2	1	2	1
CSW01_RS00040	E7946_chr1	complement(4871..5608)	47	95	64	32	57	43	11	12	20	12	9	12	8	10	10
CSW01_RS00045	E7946_chr1	complement(5605..6276)	44	91	49	22	28	37	12	4	9	9	11	21	14	6	26
CSW01_RS00050	E7946_chr1	complement(6354..7100)	101	383	93	57	127	148	14	22	20	11	18	36	19	27	56
CSW01_RS00055	E7946_chr1	7412..8815	909	1552	1486	362	369	367	128	155	196	165	124	121	108	88	127
CSW01_RS00060	E7946_chr1	8873..9973	738	1287	1140	326	412	418	150	123	169	109	79	107	63	52	95
CSW01_RS00065	E7946_chr1	9991..11082	563	930	989	326	332	375	99	112	140	105	84	101	88	69	77
gyrB	E7946_chr1	11103..13520	1843	3463	3427	1376	1452	1509	463	485	600	369	286	334	212	188	250
CSW01_RS00075	E7946_chr1	13876..14367	5	13	13	4	5	6	1	4	2	3	1	5	1	2	2
CSW01_RS00080	E7946_chr1	14377..14493	0	0	0	0	0	0	0	0	0	0	0	0	0	0	0
CSW01_RS00085	E7946_chr1	14769..15206	24	878	410	48	272	134	28	95	81	34	106	59	35	48	32
CSW01_RS00090	E7946_chr1	complement(15294..16550)	412	486	504	133	144	134	32	46	60	36	22	24	21	18	30
CSW01_RS00095	E7946_chr1	16739..16927	0	3	2	1	0	0	1	0	0	0	0	0	1	0	0
CSW01_RS00100	E7946_chr1	complement(16869..18935)	2496	3693	3530	1788	1673	1812	589	477	618	396	265	323	223	158	177
glyQ	E7946_chr1	complement(18950..19867)	1300	2012	1871	629	547	643	142	143	178	111	82	110	66	45	77
CSW01_RS00110	E7946_chr1	20283..20837	137	187	236	55	37	66	45	26	59	67	55	62	49	31	56
CSW01_RS00115	E7946_chr1	20943..21200	16	26	45	11	7	7	5	1	10	10	10	9	6	5	3
CSW01_RS00120	E7946_chr1	21207..21290	0	0	0	0	0	0	0	0	0	0	0	0	0	0	0
CSW01_RS00125	E7946_chr1	complement(21287..21535)	68	80	80	21	12	20	17	15	21	9	6	10	11	3	6
CSW01_RS00130	E7946_chr1	21656..21856	16	42	37	16	38	27	54	85	82	85	69	62	64	59	43
CSW01_RS00135	E7946_chr1	complement(22028..23008)	55	163	176	29	38	44	13	23	38	11	11	7	10	11	6
ilvA	E7946_chr1	complement(23256..24788)	525	1102	955	657	613	856	357	360	555	191	175	231	90	91	137
CSW01_RS00145	E7946_chr1	complement(24792..26633)	1092	1810	1755	1074	1126	1272	459	411	589	314	162	261	131	92	169
CSW01_RS00150	E7946_chr1	complement(26643..27602)	455	901	885	302	328	389	99	97	128	64	48	56	26	12	24
CSW01_RS00155	E7946_chr1	complement(27593..27877)	60	148	138	48	52	62	15	13	18	3	1	4	2	0	7
CSW01_RS00160	E7946_chr1	complement(27889..29535)	1235	2177	2190	701	629	714	263	214	326	207	121	153	124	64	106
CSW01_RS00165	E7946_chr1	30069..31592	10	24	18	10	6	6	8	6	10	5	3	4	2	5	2
CSW01_RS00170	E7946_chr1	31682..32566	461	612	502	139	61	76	37	17	50	22	17	31	27	15	28
CSW01_RS00175	E7946_chr1	complement(32644..33246)	326	514	506	81	92	106	39	28	31	21	26	28	20	16	22
CSW01_RS00180	E7946_chr1	complement(33277..34263)	100	149	246	23	30	46	18	16	22	19	5	25	12	6	11
ccoG	E7946_chr1	complement(34311..35735)	98	247	533	31	35	34	15	15	25	14	10	13	13	10	25
CSW01_RS00190	E7946_chr1	36027..36206	5	8	12	2	7	4	4	3	3	4	0	1	0	2	0
CSW01_RS00195	E7946_chr1	complement(36152..36418)	43	38	63	20	17	20	8	2	9	5	7	2	6	4	4
CSW01_RS00200	E7946_chr1	complement(36527..36694)	445	168	481	301	199	435	284	126	374	360	88	299	225	99	245
CSW01_RS00205	E7946_chr1	36928..37770	73	94	162	49	57	59	19	26	29	29	19	15	15	21	14
CSW01_RS00210	E7946_chr1	37848..38495	45	123	138	21	22	28	6	12	13	3	9	9	5	7	12
CSW01_RS00215	E7946_chr1	complement(38534..39190)	66	150	154	88	91	76	26	12	37	15	11	10	5	7	2
CSW01_RS00220	E7946_chr1	complement(39103..40548)	183	262	301	77	90	96	17	20	20	19	18	14	16	10	23
CSW01_RS00225	E7946_chr1	complement(40560..41936)	420	584	577	274	252	237	59	60	69	47	41	40	39	17	30
CSW01_RS00230	E7946_chr1	complement(41998..43278)	556	749	737	334	302	283	116	75	101	90	44	53	45	31	44
CSW01_RS00235	E7946_chr1	complement(43334..44281)	533	838	695	179	158	178	69	44	58	57	28	28	27	13	34
CSW01_RS00240	E7946_chr1	complement(44299..44808)	596	795	746	228	178	171	81	55	54	96	75	67	60	56	63
CSW01_RS00245	E7946_chr1	44900..46075	19	42	61	17	13	22	6	15	11	5	6	9	10	10	7
dprA	E7946_chr1	46075..47190	28	47	58	27	21	12	7	10	22	11	10	13	10	6	8
CSW01_RS00255	E7946_chr1	47193..47669	157	379	394	162	223	215	70	87	90	51	76	66	43	41	55
CSW01_RS00260	E7946_chr1	47679..48251	70	169	163	46	54	54	21	34	40	27	25	25	22	12	17
CSW01_RS00265	E7946_chr1	complement(48324..49457)	43	34	45	21	22	25	17	14	14	24	15	20	15	8	9
purE	E7946_chr1	complement(49461..49946)	22	23	29	21	16	12	9	6	4	3	4	7	1	5	5
CSW01_RS00275	E7946_chr1	50104..50670	59	140	138	34	48	39	8	14	18	19	13	9	5	13	9
CSW01_RS00280	E7946_chr1	50689..51606	95	243	224	51	61	53	28	23	34	19	25	14	11	11	19
CSW01_RS00285	E7946_chr1	51668..52504	78	209	179	31	50	55	20	19	28	11	13	13	15	16	12
CSW01_RS00290	E7946_chr1	52501..52776	15	32	29	6	11	16	1	7	2	6	6	3	2	7	2
CSW01_RS00295	E7946_chr1	complement(52757..53311)	49	86	104	34	44	23	7	16	11	13	24	23	15	10	7
CSW01_RS00300	E7946_chr1	53497..53637	23	94	52	35	18	23	12	12	14	10	16	11	1	6	4
CSW01_RS00335	E7946_chr1	59357..59737	29	58	72	34	31	29	17	11	18	14	13	18	15	15	13
CSW01_RS00340	E7946_chr1	59989..61926	54	92	91	26	23	39	16	14	26	21	18	33	25	17	33
CSW01_RS00345	E7946_chr1	61930..63252	25	49	47	16	16	21	19	8	16	16	15	21	9	11	15
thiF	E7946_chr1	63239..64015	11	26	20	8	13	6	3	3	15	3	5	7	3	9	2
thiS	E7946_chr1	63976..64215	0	6	2	0	0	0	1	2	0	1	4	0	0	0	1
CSW01_RS00360	E7946_chr1	64221..64991	4	30	29	9	15	7	4	2	8	4	3	3	5	3	7
thiH	E7946_chr1	64988..66100	20	40	34	21	15	30	6	11	9	4	9	9	13	7	9
CSW01_RS00370	E7946_chr1	complement(66325..68118)	328	524	699	92	125	136	29	47	65	43	27	42	21	22	41
CSW01_RS00375	E7946_chr1	complement(68251..69234)	12	47	130	6	9	9	6	7	10	7	9	2	8	11	5
CSW01_RS00380	E7946_chr1	69297..70499	71	146	102	38	20	30	19	15	21	29	25	15	20	17	23
CSW01_RS00385	E7946_chr1	70603..70887	167	230	219	33	18	27	19	11	14	17	14	15	11	10	18
CSW01_RS00390	E7946_chr1	complement(70976..71437)	145	198	237	39	35	61	28	28	33	28	19	23	19	8	10
CSW01_RS00395	E7946_chr1	71513..73819	248	420	368	110	136	153	64	60	94	89	54	58	64	45	65
CSW01_RS00400	E7946_chr1	73879..74664	219	278	291	115	113	106	49	40	75	55	38	48	44	34	49
CSW01_RS00405	E7946_chr1	74782..75171	64	181	163	50	57	56	32	50	48	37	46	30	38	28	39
CSW01_RS00410	E7946_chr1	complement(75267..76154)	110	176	203	31	18	34	15	10	18	15	7	13	8	7	8
CSW01_RS00415	E7946_chr1	complement(76211..76636)	22	63	191	13	12	31	7	6	16	8	5	12	6	9	2
CSW01_RS00420	E7946_chr1	76682..76777	0	0	0	0	0	0	0	0	0	0	0	0	0	0	0
CSW01_RS00425	E7946_chr1	76801..77328	203	351	349	125	192	177	42	40	50	37	42	35	19	23	21
CSW01_RS00430	E7946_chr1	77404..77727	42	64	80	12	24	17	10	9	12	6	10	6	7	7	8
CSW01_RS00435	E7946_chr1	77860..79056	197	314	284	69	55	59	37	25	38	35	33	32	26	24	29
CSW01_RS00440	E7946_chr1	complement(79053..79964)	82	126	129	28	27	25	15	17	28	22	20	22	7	10	11
CSW01_RS00445	E7946_chr1	80087..81619	108	210	204	100	97	97	55	86	71	69	62	86	53	36	50
CSW01_RS00450	E7946_chr1	81664..82446	452	717	727	160	180	203	59	70	73	66	41	58	37	38	59
CSW01_RS00455	E7946_chr1	82455..83078	268	404	410	120	124	160	35	29	63	30	24	42	20	18	23
ubiB	E7946_chr1	83075..84709	584	998	1010	444	434	493	149	128	221	127	91	108	70	75	84
CSW01_RS00465	E7946_chr1	84769..85017	148	232	224	97	93	103	35	24	28	23	17	25	11	5	20
CSW01_RS00470	E7946_chr1	85021..85422	266	374	408	163	132	145	38	41	50	46	28	48	30	19	31
tatC	E7946_chr1	85511..86263	128	191	190	22	25	32	8	7	15	10	12	15	12	10	8
CSW01_RS00480	E7946_chr1	86575..87576	12	27	24	16	13	7	5	10	7	7	9	10	8	10	8
CSW01_RS00485	E7946_chr1	complement(87682..89046)	47	72	62	28	13	27	21	7	19	12	18	17	16	20	19
CSW01_RS00490	E7946_chr1	complement(89117..89986)	77	295	205	34	119	60	33	47	55	38	64	61	42	61	56
CSW01_RS00495	E7946_chr1	complement(90014..90643)	267	316	476	167	146	139	88	57	93	85	42	78	66	50	61
CSW01_RS00500	E7946_chr1	complement(90606..90794)	0	2	0	0	0	0	1	0	0	0	0	1	1	0	1
CSW01_RS00505	E7946_chr1	90963..93389	393	606	571	188	200	195	84	65	100	74	63	96	66	41	51
ubiA	E7946_chr1	complement(93465..94319)	57	78	136	20	17	17	9	7	10	8	6	15	12	9	7
CSW01_RS00515	E7946_chr1	complement(94320..94871)	77	106	129	28	16	23	12	10	8	7	12	15	9	7	6
CSW01_RS00520	E7946_chr1	complement(94894..94992)	0	0	0	0	0	0	0	0	0	0	0	0	0	0	0
CSW01_RS00525	E7946_chr1	95063..95473	31	68	57	24	28	27	16	10	11	12	7	11	8	6	8
CSW01_RS00530	E7946_chr1	complement(95593..97572)	21	58	78	24	17	17	11	19	22	21	16	6	15	10	13
glpG	E7946_chr1	complement(97947..98780)	131	213	196	39	57	37	9	10	17	14	18	11	21	13	15
CSW01_RS00540	E7946_chr1	complement(98787..99107)	89	137	100	25	31	15	11	5	5	7	6	7	7	13	5
CSW01_RS00545	E7946_chr1	complement(99188..99403)	1	6	5	0	0	1	0	1	1	2	2	0	1	1	0
CSW01_RS00550	E7946_chr1	complement(99868..100635)	77	102	94	15	18	25	4	6	5	12	5	11	8	2	13
CSW01_RS00555	E7946_chr1	100812..101855	326	746	887	201	208	263	81	72	114	63	54	72	46	33	55
CSW01_RS00560	E7946_chr1	101959..102390	15	31	26	5	7	4	4	3	3	6	4	1	4	1	5
CSW01_RS00565	E7946_chr1	103099..105903	317	1153	933	253	415	414	95	149	166	67	91	82	34	51	71
CSW01_RS00570	E7946_chr1	complement(106650..107312)	238	275	266	97	85	79	53	44	48	42	31	33	29	27	32
CSW01_RS00575	E7946_chr1	107464..108081	278	974	1112	359	529	637	348	357	535	430	326	382	293	195	301
CSW01_RS00580	E7946_chr1	108253..108921	538	711	672	157	74	126	41	35	41	57	35	55	30	22	39
CSW01_RS00585	E7946_chr1	108921..109469	574	812	774	290	201	206	91	58	82	71	57	63	45	36	49
CSW01_RS00590	E7946_chr1	109476..109967	399	558	550	254	169	142	82	59	80	68	40	59	32	31	52
hemN	E7946_chr1	110106..111494	652	888	1291	230	174	198	71	60	80	57	45	68	39	28	64
CSW01_RS00600	E7946_chr1	complement(111558..112754)	115	283	427	90	130	116	30	27	42	28	21	29	11	11	18
CSW01_RS00605	E7946_chr1	complement(112751..113950)	87	280	529	72	88	102	18	25	26	13	18	24	7	10	12
CSW01_RS00610	E7946_chr1	complement(113934..114716)	56	150	230	32	48	40	12	10	13	4	11	5	2	6	11
CSW01_RS00615	E7946_chr1	complement(114762..115715)	226	344	413	86	102	115	31	32	50	26	27	25	13	22	22
CSW01_RS00620	E7946_chr1	complement(115892..116038)	1	2	0	0	0	0	0	0	0	0	0	1	0	0	0
CSW01_RS00625	E7946_chr1	116054..118585	1107	1042	500	918	1016	1006	271	226	312	232	176	222	164	132	180
CSW01_RS00630	E7946_chr1	complement(118691..119005)	53	99	113	61	72	48	16	14	24	15	14	8	10	6	2
CSW01_RS00635	E7946_chr1	118982..119197	3	9	4	0	3	2	2	2	3	1	3	2	0	1	1
lysA	E7946_chr1	119230..120483	428	931	1072	209	217	245	75	87	118	60	52	44	24	40	34
CSW01_RS00645	E7946_chr1	120495..121325	222	599	569	139	143	162	36	43	84	34	35	43	20	21	37
CSW01_RS00650	E7946_chr1	121339..122037	115	216	282	43	72	77	22	19	38	22	20	24	11	5	14
xerC	E7946_chr1	122006..122941	177	370	418	115	106	172	43	43	66	30	34	49	18	20	35
CSW01_RS00660	E7946_chr1	122944..123663	73	190	165	33	51	89	11	31	44	22	22	26	6	11	13
CSW01_RS00665	E7946_chr1	123773..126262	69	207	468	50	68	99	53	58	118	56	53	96	27	27	43
CSW01_RS00670	E7946_chr1	complement(126295..126891)	28	66	95	17	37	19	11	14	27	18	12	11	8	8	12
CSW01_RS00675	E7946_chr1	complement(126888..128432)	132	234	307	69	88	72	27	46	59	36	34	48	22	26	37
CSW01_RS00680	E7946_chr1	128445..128633	0	7	4	0	1	0	2	0	2	1	2	2	1	1	1
CSW01_RS00685	E7946_chr1	complement(128716..129543)	270	645	709	73	112	163	49	45	68	61	32	52	29	23	39
CSW01_RS00690	E7946_chr1	complement(129658..130674)	92	157	214	28	39	34	12	15	25	14	15	20	12	13	12
CSW01_RS00695	E7946_chr1	130749..131366	53	132	190	15	22	24	7	11	16	8	9	23	9	9	13
CSW01_RS00700	E7946_chr1	131386..132612	99	170	271	28	33	34	8	11	14	7	9	25	5	14	18
CSW01_RS00705	E7946_chr1	complement(132792..133262)	20	54	98	16	28	17	9	8	9	7	9	9	5	6	7
CSW01_RS00710	E7946_chr1	complement(133432..133761)	6	18	80	2	3	5	4	5	1	1	5	7	3	2	1
CSW01_RS00715	E7946_chr1	133966..134334	12	70	146	14	23	25	8	7	18	6	11	8	3	4	2
CSW01_RS00720	E7946_chr1	complement(134396..134476)	0	0	0	0	0	0	0	0	0	0	0	0	0	0	0
CSW01_RS00725	E7946_chr1	134755..134871	0	0	0	0	0	0	0	0	0	0	0	0	0	0	0
CSW01_RS00730	E7946_chr1	134837..135094	2	10	4	1	0	0	0	1	1	0	0	1	0	1	0
CSW01_RS00735	E7946_chr1	135211..135840	104	337	603	50	50	69	11	14	33	18	16	29	15	9	33
CSW01_RS00740	E7946_chr1	complement(135889..136155)	33	51	64	15	20	5	8	9	5	8	6	6	3	5	8
rsmD	E7946_chr1	complement(136152..136751)	89	145	156	26	36	44	12	20	10	12	14	17	7	11	12
CSW01_RS00750	E7946_chr1	136955..138130	467	940	870	237	293	232	124	112	173	88	126	110	56	65	106
ftsE	E7946_chr1	138179..138853	166	347	403	117	116	110	38	54	61	51	28	37	34	24	43
CSW01_RS00760	E7946_chr1	138843..139835	229	419	427	148	165	155	68	72	108	74	71	58	42	46	50
rpoH	E7946_chr1	140005..140865	742	1830	2129	598	925	763	299	388	517	259	325	329	156	209	251
CSW01_RS00770	E7946_chr1	complement(141067..142467)	41	277	554	26	57	88	25	29	37	31	27	31	26	19	41
CSW01_RS00775	E7946_chr1	complement(142480..142719)	5	1	3	0	4	1	2	2	2	1	1	0	0	3	0
CSW01_RS00780	E7946_chr1	142775..143416	108	208	276	86	108	86	43	38	49	38	33	38	18	12	27
CSW01_RS00785	E7946_chr1	143456..143827	60	69	112	44	32	39	18	20	29	16	13	14	7	12	9
trmA	E7946_chr1	complement(143864..144973)	682	751	647	201	83	142	103	58	103	96	44	96	82	48	91
btuB	E7946_chr1	145371..147206	1604	2158	1712	883	925	697	214	205	216	154	121	98	69	56	68
CSW01_RS00800	E7946_chr1	complement(147279..148886)	81	137	107	43	44	49	14	10	21	12	5	14	6	4	14
CSW01_RS00805	E7946_chr1	149279..150076	203	355	332	65	48	85	33	30	30	40	22	30	35	12	27
CSW01_RS00810	E7946_chr1	complement(150042..150500)	79	161	296	27	13	16	10	6	16	13	10	13	11	10	10
CSW01_RS00840	E7946_chr1	complement(156408..157304)	54	88	122	51	32	57	17	14	28	19	21	40	21	27	25
CSW01_RS00845	E7946_chr1	157442..158926	1149	918	509	1743	2165	2245	397	369	429	258	176	173	128	119	143
CSW01_RS00850	E7946_chr1	complement(159053..159304)	104	149	138	42	47	28	16	16	13	19	14	12	8	6	12
CSW01_RS00855	E7946_chr1	complement(159420..162530)	1831	2701	2497	1357	1459	1324	687	617	910	565	416	548	331	247	392
CSW01_RS00860	E7946_chr1	complement(162542..163648)	601	965	865	328	277	237	105	106	158	102	79	105	54	71	81
CSW01_RS00865	E7946_chr1	complement(163667..164263)	238	395	269	72	52	61	25	26	30	30	24	30	24	19	33
CSW01_RS00870	E7946_chr1	164409..166424	371	598	516	182	188	180	67	73	84	70	55	50	48	34	48
CSW01_RS00875	E7946_chr1	complement(166491..166898)	207	496	793	153	148	161	87	118	124	106	79	95	66	56	63
CSW01_RS00905	E7946_chr1	168032..168241	0	6	4	6	1	1	2	1	1	0	2	1	1	3	0
CSW01_RS00910	E7946_chr1	complement(168233..168400)	0	0	0	0	0	0	0	0	0	1	1	1	0	0	0
CSW01_RS00915	E7946_chr1	168533..170248	38	130	145	86	115	104	45	81	86	61	54	65	34	48	55
CSW01_RS00920	E7946_chr1	170340..171896	31	71	103	62	73	68	33	62	76	46	47	44	29	21	34
CSW01_RS00925	E7946_chr1	172051..173028	4	11	8	5	7	7	3	9	7	5	10	8	4	4	6
CSW01_RS00930	E7946_chr1	173031..173969	8	18	18	5	7	3	15	11	13	4	6	12	5	3	4
CSW01_RS00935	E7946_chr1	174144..175091	52	59	174	36	52	44	15	15	23	24	13	15	9	16	11
CSW01_RS00940	E7946_chr1	complement(175344..176942)	512	817	722	240	241	244	58	53	76	35	36	36	31	28	34
CSW01_RS00945	E7946_chr1	complement(177009..177242)	110	227	192	32	34	30	17	22	24	33	39	32	35	22	23
CSW01_RS00950	E7946_chr1	complement(177451..177759)	33	65	58	24	23	19	13	13	15	15	17	9	11	5	10
CSW01_RS00955	E7946_chr1	177862..178425	15	57	31	13	11	6	2	6	8	8	7	5	3	1	6
CSW01_RS00960	E7946_chr1	178842..179090	316	470	298	96	50	54	16	13	13	11	5	14	3	2	6
CSW01_RS00965	E7946_chr1	179339..180406	1241	2107	1375	286	221	264	48	47	57	37	17	46	20	24	18
CSW01_RS00970	E7946_chr1	180420..181730	1353	2555	1498	687	563	551	125	89	136	63	51	66	31	17	25
CSW01_RS00975	E7946_chr1	181733..183487	1224	2216	1539	613	525	519	98	98	122	80	59	59	48	35	37
CSW01_RS00980	E7946_chr1	183477..183947	116	205	166	71	72	67	15	12	15	18	11	16	6	14	5
CSW01_RS00985	E7946_chr1	complement(183958..184389)	41	51	50	30	20	20	13	9	7	16	10	12	2	4	6
CSW01_RS00990	E7946_chr1	complement(184361..186472)	47	86	81	26	21	23	14	9	12	26	16	14	15	14	9
CSW01_RS00995	E7946_chr1	complement(186482..188170)	25	60	41	22	37	23	16	26	29	23	23	23	12	10	24
CSW01_RS01000	E7946_chr1	complement(188167..189381)	34	63	41	20	12	14	16	17	20	15	16	18	12	9	14
CSW01_RS01005	E7946_chr1	complement(189458..190810)	677	1453	1328	512	611	589	206	222	260	152	123	129	76	80	87
CSW01_RS01010	E7946_chr1	complement(190916..191755)	232	428	388	132	171	151	47	45	51	42	38	24	19	14	24
CSW01_RS01015	E7946_chr1	192035..194077	192	2598	1440	155	546	276	69	125	131	45	106	67	28	51	40
uvrD	E7946_chr1	194215..196386	516	767	754	327	324	301	117	114	143	85	73	70	65	52	68
CSW01_RS01025	E7946_chr1	196471..196656	6	8	11	7	6	8	5	10	14	4	7	3	2	4	7
CSW01_RS01030	E7946_chr1	complement(196831..197016)	8	3	3	1	0	8	0	0	2	2	1	1	0	0	2
CSW01_RS01035	E7946_chr1	complement(197131..197799)	27	24	21	9	15	5	4	0	2	5	1	5	2	0	0
CSW01_RS01040	E7946_chr1	complement(197874..198686)	51	70	91	27	35	28	16	7	9	11	12	5	15	5	11
ggt	E7946_chr1	complement(198834..200600)	30	70	74	26	37	36	19	14	29	17	14	20	17	10	11
rarD	E7946_chr1	complement(200762..201670)	72	82	96	35	42	48	18	22	27	27	18	40	15	14	24
CSW01_RS01055	E7946_chr1	201831..203666	507	999	769	210	203	187	70	69	89	58	46	72	54	42	64
CSW01_RS01060	E7946_chr1	203659..203958	30	29	31	11	6	9	4	5	10	4	6	4	2	2	5
CSW01_RS01065	E7946_chr1	204114..204491	12	17	24	3	3	11	4	3	2	0	2	5	2	1	3
CSW01_RS01070	E7946_chr1	complement(204527..206362)	29	77	81	26	33	29	10	21	23	19	22	22	14	8	15
CSW01_RS01075	E7946_chr1	206434..208590	33	284	106	34	118	43	15	43	33	11	21	19	11	22	25
CSW01_RS01080	E7946_chr1	208721..209506	14	56	28	11	15	18	1	7	5	4	7	3	5	1	3
CSW01_RS01085	E7946_chr1	209497..210456	11	45	29	6	9	5	3	12	6	5	9	2	8	1	2
CSW01_RS01090	E7946_chr1	210453..212414	26	116	65	10	45	33	10	18	15	7	18	11	10	14	7
CSW01_RS01095	E7946_chr1	complement(212441..213289)	6	24	44	3	9	6	6	3	4	4	7	2	3	8	4
CSW01_RS01100	E7946_chr1	213332..213523	0	0	0	0	0	0	0	0	0	1	0	0	1	0	1
murQ_1	E7946_chr1	213505..214422	0	16	31	2	4	1	2	1	1	2	1	1	2	0	4
CSW01_RS01110	E7946_chr1	214453..215898	32	66	90	17	17	23	10	10	16	18	8	19	14	9	17
CSW01_RS01115	E7946_chr1	complement(216005..216493)	77	131	121	15	21	17	8	3	7	3	9	7	3	3	7
CSW01_RS01120	E7946_chr1	complement(216559..217425)	367	638	507	238	244	194	128	112	147	116	84	86	44	46	85
CSW01_RS01125	E7946_chr1	217589..218305	428	606	632	292	190	208	146	123	158	145	131	119	84	64	78
CSW01_RS01130	E7946_chr1	218671..219312	53	90	88	39	24	30	19	20	20	10	13	12	11	5	15
msbB	E7946_chr1	complement(219398..220375)	260	401	416	146	131	150	52	51	70	42	35	48	25	24	27
CSW01_RS01140	E7946_chr1	complement(220386..221342)	219	297	332	73	105	102	28	45	45	28	20	36	21	17	27
CSW01_RS01145	E7946_chr1	complement(221339..221929)	116	196	213	51	45	52	9	9	19	12	14	16	11	17	16
CSW01_RS01150	E7946_chr1	221885..222022	0	2	0	0	1	1	0	0	0	0	0	0	0	0	0
coaBC	E7946_chr1	complement(222088..223287)	357	495	476	207	188	177	77	65	105	79	59	85	54	43	36
CSW01_RS01160	E7946_chr1	223455..225149	17	406	666	23	76	150	11	46	59	6	19	37	6	10	22
CSW01_RS01165	E7946_chr1	225261..225935	1	17	37	2	5	3	0	2	4	1	0	1	0	1	0
CSW01_RS01170	E7946_chr1	226230..226466	4465	3949	4300	1827	1370	1470	541	346	489	547	307	428	315	260	345
rpmG	E7946_chr1	226480..226647	553	528	597	269	180	190	70	51	71	76	47	58	54	34	43
CSW01_RS01180	E7946_chr1	226868..227356	68	99	119	47	24	52	29	32	56	66	53	71	49	44	76
CSW01_RS01185	E7946_chr1	227366..228175	90	130	140	55	32	52	30	28	52	58	39	48	52	24	48
CSW01_RS01190	E7946_chr1	complement(228272..228766)	97	126	150	55	54	60	40	28	43	51	28	39	29	34	27
CSW01_RS01195	E7946_chr1	228877..229914	206	321	305	99	81	74	40	42	58	54	40	60	32	36	52
CSW01_RS01200	E7946_chr1	complement(229976..230755)	178	244	229	51	58	55	15	28	16	27	20	22	20	17	20
CSW01_RS01205	E7946_chr1	complement(230798..231871)	244	399	402	128	97	123	51	44	52	45	26	43	28	31	38
CSW01_RS01210	E7946_chr1	231951..232706	221	367	307	77	50	81	28	21	38	24	38	27	17	16	25
CSW01_RS01215	E7946_chr1	232710..233669	205	512	330	56	48	72	10	15	15	9	9	8	8	7	11
CSW01_RS01220	E7946_chr1	complement(233673..234602)	246	390	388	122	153	144	16	15	23	9	11	19	10	8	18
CSW01_RS01225	E7946_chr1	complement(234599..235342)	184	293	289	139	168	139	12	21	26	8	9	14	3	4	8
CSW01_RS01230	E7946_chr1	complement(235339..236922)	387	522	653	172	276	217	33	29	38	18	24	18	13	12	16
CSW01_RS01235	E7946_chr1	complement(236913..237293)	91	87	125	56	55	48	13	6	6	5	2	4	5	6	5
CSW01_RS01240	E7946_chr1	complement(237290..238609)	254	358	481	125	133	146	24	21	20	29	20	21	30	27	21
CSW01_RS01245	E7946_chr1	complement(238570..239358)	191	230	294	51	90	67	15	13	9	13	7	8	3	4	11
CSW01_RS01250	E7946_chr1	complement(239355..240404)	358	393	541	52	82	92	10	7	17	14	12	6	9	6	5
waaF	E7946_chr1	complement(240401..241441)	363	461	551	172	211	194	27	33	40	31	18	22	16	22	21
CSW01_RS01260	E7946_chr1	complement(241438..242637)	290	503	343	80	57	78	10	9	12	11	10	17	14	8	12
CSW01_RS01265	E7946_chr1	complement(242639..243205)	186	302	218	74	43	73	12	9	8	4	5	5	4	3	2
CSW01_RS01270	E7946_chr1	complement(243213..244985)	698	1270	971	266	307	279	43	45	59	36	34	41	22	25	32
CSW01_RS01275	E7946_chr1	complement(245144..246088)	782	1256	1005	285	320	305	86	117	106	81	56	71	44	40	47
CSW01_RS01280	E7946_chr1	246530..247927	2082	6600	6084	874	1063	1155	292	360	436	203	233	244	126	129	173
CSW01_RS01285	E7946_chr1	247930..249321	1816	6387	5133	1148	1425	1646	317	468	478	192	225	251	105	89	162
gmd	E7946_chr1	249324..250445	3661	10552	7804	2601	3079	3452	648	762	824	289	294	334	132	124	175
CSW01_RS01295	E7946_chr1	250456..251559	3471	9645	7227	2764	3672	3934	704	777	932	341	362	368	186	159	234
CSW01_RS01300	E7946_chr1	251556..252947	3885	9426	6520	1422	1652	2167	397	522	643	220	250	271	114	146	178
CSW01_RS01305	E7946_chr1	252919..253713	1727	3748	2409	457	446	608	189	212	371	118	142	131	64	65	67
CSW01_RS01310	E7946_chr1	253652..254467	1983	4888	3357	628	687	962	283	348	511	155	162	205	76	88	122
CSW01_RS01315	E7946_chr1	254506..254748	518	1280	914	253	297	391	64	105	151	41	47	38	21	18	28
CSW01_RS01320	E7946_chr1	254754..256169	2681	7976	5476	1373	1878	2223	567	905	1293	300	446	440	156	160	230
CSW01_RS01325	E7946_chr1	256178..257302	2623	6461	5236	1400	2023	2090	568	849	1243	328	424	457	151	215	299
CSW01_RS01330	E7946_chr1	257293..259770	5222	16568	12890	4867	7060	7316	1906	2992	4294	994	1538	1599	468	746	871
CSW01_RS01335	E7946_chr1	259840..260406	1003	2880	2276	814	1433	1377	410	632	953	204	358	353	108	182	185
CSW01_RS01340	E7946_chr1	260413..260512	0	2	1	0	0	0	0	0	0	0	0	0	0	0	0
CSW01_RS01345	E7946_chr1	260556..260624	0	0	0	0	0	0	0	0	0	0	0	0	0	0	0
CSW01_RS01350	E7946_chr1	260794..261921	874	1866	1659	712	950	956	581	845	1358	333	497	560	162	213	262
CSW01_RS01355	E7946_chr1	262099..262959	1273	2516	1513	848	971	1016	437	638	1056	225	320	328	82	110	102
CSW01_RS01360	E7946_chr1	complement(262994..264106)	440	792	619	165	215	197	232	397	634	172	226	246	42	89	98
CSW01_RS01365	E7946_chr1	complement(264114..265979)	537	906	903	170	203	182	187	295	422	212	270	267	113	130	120
CSW01_RS01370	E7946_chr1	266132..267103	190	274	265	89	87	81	70	128	171	119	131	155	65	69	90
CSW01_RS01375	E7946_chr1	267111..267665	81	169	125	27	24	31	34	54	83	47	78	76	18	34	27
CSW01_RS01380	E7946_chr1	267808..269175	84	224	212	72	118	101	47	123	213	90	256	318	50	106	140
CSW01_RS01385	E7946_chr1	complement(269437..270675)	202	301	320	108	73	89	56	86	148	120	204	261	68	101	132
CSW01_RS01390	E7946_chr1	complement(270730..271302)	17	47	69	19	18	17	15	25	36	46	69	88	19	24	37
CSW01_RS01395	E7946_chr1	complement(271302..272225)	60	98	236	31	35	37	22	34	40	70	104	143	36	66	64
CSW01_RS01400	E7946_chr1	272299..272886	327	463	398	68	39	46	21	24	45	67	84	91	30	34	57
manA_1	E7946_chr1	273249..274448	524	832	774	146	155	164	45	47	65	97	107	152	45	52	81
CSW01_RS01410	E7946_chr1	274414..275394	269	549	520	156	158	151	26	38	78	57	108	129	38	67	81
CSW01_RS01415	E7946_chr1	complement(275742..276800)	36	374	398	27	58	34	12	21	24	32	57	64	13	36	48
CSW01_RS01420	E7946_chr1	277172..277444	197	888	1065	166	287	283	60	80	97	32	71	74	16	34	36
CSW01_RS01425	E7946_chr1	277445..278179	90	160	255	26	49	40	15	8	14	18	13	26	12	11	21
CSW01_RS01430	E7946_chr1	complement(278279..279568)	84	145	133	45	56	69	23	16	28	20	21	19	15	11	20
purH	E7946_chr1	complement(279627..281219)	109	205	178	50	47	51	19	18	18	18	12	28	15	5	20
CSW01_RS01440	E7946_chr1	complement(281295..281474)	0	2	1	0	0	0	1	0	1	0	0	0	1	0	0
zntR	E7946_chr1	281505..281906	18	33	21	11	13	14	3	2	1	6	4	5	3	3	0
CSW01_RS01450	E7946_chr1	282133..283692	45	120	85	58	81	72	41	37	41	45	56	48	30	39	49
cadB	E7946_chr1	284392..285729	4	11	12	5	3	7	3	4	4	4	2	3	3	3	5
CSW01_RS01460	E7946_chr1	285839..287974	8	13	15	6	8	10	3	7	10	6	7	12	7	3	7
CSW01_RS01465	E7946_chr1	complement(288092..289762)	15	33	93	13	11	15	7	8	9	6	4	10	4	9	8
CSW01_RS01470	E7946_chr1	complement(289997..290674)	5	8	10	0	3	3	4	1	2	0	2	3	1	1	2
CSW01_RS01475	E7946_chr1	complement(290695..292737)	109	363	165	22	84	37	14	18	28	11	13	20	7	14	12
CSW01_RS01480	E7946_chr1	complement(292959..293564)	62	156	132	43	49	77	20	29	52	19	13	28	10	16	13
CSW01_RS01485	E7946_chr1	complement(293577..294953)	18	117	199	14	15	46	10	16	21	4	14	10	9	1	9
idnK	E7946_chr1	295107..295622	10	20	28	4	7	7	3	1	3	4	1	0	3	1	1
CSW01_RS01495	E7946_chr1	295619..297415	10	86	84	12	24	25	5	17	27	5	6	9	3	6	11
CSW01_RS01500	E7946_chr1	complement(297492..298490)	254	400	385	32	27	41	20	18	27	20	11	18	14	8	25
CSW01_RS01505	E7946_chr1	complement(298629..298925)	1510	1434	1319	284	128	232	94	42	96	143	57	103	71	40	88
CSW01_RS01510	E7946_chr1	complement(298949..299944)	6805	6149	5761	1826	663	1337	784	249	790	908	326	844	619	251	609
CSW01_RS01515	E7946_chr1	complement(300057..300944)	758	704	820	352	242	305	113	61	100	102	42	66	56	39	44
accC	E7946_chr1	complement(301153..302496)	2424	4052	3504	1813	2205	1888	602	677	605	439	297	281	190	175	206
accB	E7946_chr1	complement(302511..302972)	523	1465	1298	314	358	356	84	106	107	38	57	70	26	28	52
aroQ	E7946_chr1	complement(303029..303481)	673	1059	826	190	172	215	31	45	54	29	13	36	16	14	32
acs	E7946_chr1	complement(303861..305810)	27	40	53	19	13	18	8	6	7	10	6	13	5	2	6
CSW01_RS01540	E7946_chr1	complement(306013..306642)	5	24	29	8	7	8	4	4	5	4	2	9	3	4	3
CSW01_RS01545	E7946_chr1	complement(306651..308474)	14	14	32	15	7	7	4	7	5	4	5	8	10	7	13
CSW01_RS01550	E7946_chr1	complement(308429..308635)	1	1	0	0	1	1	0	0	0	1	1	1	0	0	0
CSW01_RS01555	E7946_chr1	308734..309924	187	307	302	40	30	74	30	17	47	41	31	44	31	22	24
CSW01_RS01560	E7946_chr1	310017..313460	63	101	187	52	56	51	34	32	50	22	24	32	17	16	30
CSW01_RS01565	E7946_chr1	complement(313583..315076)	799	1150	997	529	432	444	128	93	134	108	75	72	47	34	51
CSW01_RS01570	E7946_chr1	complement(315084..316400)	1497	1825	1660	794	663	685	215	162	217	165	95	123	109	80	89
CSW01_RS01575	E7946_chr1	316512..316838	605	945	1322	172	136	187	45	49	77	47	37	41	26	34	40
rho	E7946_chr1	317036..318295	2394	3049	3191	677	436	544	212	109	183	197	123	134	100	60	124
CSW01_RS01585	E7946_chr1	318394..319386	31	31	39	8	22	19	4	8	8	7	3	9	5	4	7
CSW01_RS01590	E7946_chr1	319468..321309	265	484	374	123	239	171	41	55	57	38	41	36	35	32	32
CSW01_RS01595	E7946_chr1	321306..321575	70	95	90	23	29	28	10	10	11	7	9	5	4	4	2
CSW01_RS01600	E7946_chr1	321591..322301	252	420	396	147	157	129	45	26	52	35	19	20	20	13	10
pssA	E7946_chr1	complement(328451..329791)	290	459	506	102	79	73	39	25	37	34	31	25	31	28	42
CSW01_RS01640	E7946_chr1	complement(329886..330332)	23	39	49	6	6	6	3	7	11	8	6	7	8	2	8
CSW01_RS01645	E7946_chr1	330345..331418	271	506	496	206	210	201	75	81	81	74	79	64	45	41	61
CSW01_RS01650	E7946_chr1	331415..332377	196	346	345	114	134	123	47	54	78	52	38	47	43	26	36
CSW01_RS01655	E7946_chr1	complement(332427..333554)	179	323	403	48	65	62	23	20	45	34	30	36	23	20	26
tuf_1	E7946_chr1	334066..335250	19228	28883	27064	12162	11567	10856	4416	3521	4321	3257	2287	2423	1587	1219	1526
CSW01_RS01685	E7946_chr1	335474..335854	2157	2854	2762	1269	942	971	459	334	483	432	274	368	273	194	306
nusG	E7946_chr1	335870..336418	3397	4192	4147	2259	1587	1655	864	602	821	797	468	607	461	304	423
rplK	E7946_chr1	336549..336977	16762	20544	20201	11721	9916	9655	3733	2640	3309	3086	1606	2235	1691	989	1628
CSW01_RS01700	E7946_chr1	336982..337683	25758	31528	32164	18778	15476	15837	6275	4078	5641	5078	2770	3608	2618	1554	2343
CSW01_RS01705	E7946_chr1	337953..338441	22843	25746	29772	17884	16475	15289	5737	4142	5193	4611	2378	3139	2277	1330	1933
CSW01_RS01710	E7946_chr1	338508..338873	15940	19407	20200	14139	12696	11389	4962	3823	4468	4269	2247	2545	2090	1329	1604
rpoB	E7946_chr1	339114..343139	32121	45184	45366	26981	25311	24878	11096	10089	14339	8255	6186	7618	3876	3445	4710
rpoC	E7946_chr1	343244..347449	31852	41306	42630	33819	29352	27489	18311	15889	21819	13691	9384	11057	6265	4912	6226
CSW01_RS01725	E7946_chr1	complement(347560..348054)	53	86	157	52	42	23	39	30	47	29	34	30	27	19	26
CSW01_RS01730	E7946_chr1	348199..349008	52	110	121	34	40	37	23	30	42	27	23	29	17	23	36
CSW01_RS01735	E7946_chr1	349251..350330	327	732	782	222	240	189	105	87	136	68	70	86	41	47	57
CSW01_RS01740	E7946_chr1	350336..351064	110	206	236	58	63	55	26	33	35	30	32	33	23	17	22
CSW01_RS01745	E7946_chr1	351151..352110	71	164	169	33	47	53	29	22	40	34	23	40	24	26	37
CSW01_RS01750	E7946_chr1	complement(352107..353255)	109	192	214	51	49	47	21	15	34	31	29	41	19	16	29
CSW01_RS01755	E7946_chr1	complement(353424..354956)	2196	3255	2451	1205	1004	934	486	377	400	372	189	238	199	115	175
CSW01_RS01760	E7946_chr1	complement(355099..356040)	14	48	41	3	10	15	6	6	19	7	15	20	8	10	17
CSW01_RS01765	E7946_chr1	complement(356138..357574)	15	33	77	11	12	13	15	14	25	6	15	24	9	15	24
psd	E7946_chr1	complement(357761..358618)	495	775	735	209	168	215	84	92	120	71	70	116	64	44	60
CSW01_RS01775	E7946_chr1	complement(358714..359775)	282	449	414	173	195	174	70	73	65	67	52	54	35	37	39
CSW01_RS01780	E7946_chr1	359898..360443	157	201	163	71	79	72	19	16	26	21	17	23	16	8	14
queG	E7946_chr1	complement(362316..363425)	317	475	485	106	69	100	58	56	90	105	82	133	111	111	143
CSW01_RS01830	E7946_chr1	363630..364094	136	216	190	47	32	43	23	14	24	22	13	29	20	19	11
CSW01_RS01835	E7946_chr1	364061..365806	329	621	655	200	211	204	81	59	132	72	73	79	63	54	84
CSW01_RS01840	E7946_chr1	365813..367774	402	824	763	263	339	289	77	82	91	83	62	69	37	50	75
CSW01_RS01845	E7946_chr1	367771..368718	584	1094	1063	422	520	563	121	122	213	105	115	117	45	55	95
CSW01_RS01850	E7946_chr1	368890..369153	305	593	650	289	298	309	113	99	126	78	68	90	34	45	61
CSW01_RS01855	E7946_chr1	369186..370475	873	1610	1745	837	949	1058	299	315	472	245	237	244	168	149	209
hflK	E7946_chr1	370521..371708	809	1833	1693	971	1113	1238	393	436	630	331	276	355	183	205	235
hflC	E7946_chr1	371711..372691	867	1498	1531	1014	1194	1432	569	519	838	489	354	507	257	214	318
CSW01_RS01870	E7946_chr1	372734..372940	13	15	12	7	10	13	8	5	15	10	6	6	4	6	7
CSW01_RS01875	E7946_chr1	complement(372981..373208)	27	42	36	16	18	22	6	7	7	6	4	7	7	3	4
CSW01_RS01880	E7946_chr1	complement(373211..374194)	103	282	434	67	99	104	30	53	93	47	45	55	30	30	36
CSW01_RS01885	E7946_chr1	374331..375110	788	2396	2766	668	933	1163	277	310	436	186	206	255	95	96	142
CSW01_RS01890	E7946_chr1	375309..376031	270	600	634	99	87	90	30	34	64	47	37	45	36	31	47
CSW01_RS01895	E7946_chr1	376028..376423	81	187	208	35	29	27	21	20	22	19	19	14	11	16	14
tusC	E7946_chr1	376420..376776	63	149	137	14	17	27	6	9	17	7	6	15	9	5	8
dsrH	E7946_chr1	376786..377061	32	67	80	16	25	20	4	8	9	3	6	6	1	5	11
CSW01_RS01910	E7946_chr1	377246..377620	14174	15162	14307	10291	9283	8780	3814	3201	4226	3397	2082	2615	1803	1458	1749
CSW01_RS01915	E7946_chr1	377736..378206	14146	15421	14790	11967	10740	9974	5262	4230	5336	4890	2944	3269	2671	2024	2181
fusA	E7946_chr1	378282..380378	20066	23262	20784	15633	12318	12424	4335	2594	3579	3183	1621	1873	1449	893	1348
tuf_2	E7946_chr1	380501..381685	53308	68322	65974	43567	38327	37604	15255	11237	13263	10987	6088	6662	5036	3325	3991
CSW01_RS01930	E7946_chr1	381988..382176	36	148	114	28	39	29	13	19	21	8	13	11	10	8	13
bfr	E7946_chr1	382246..382722	77	339	262	54	105	106	35	55	76	44	54	56	31	27	55
CSW01_RS01940	E7946_chr1	382934..383302	12179	12980	12496	10932	9108	8709	4936	3840	5202	3906	2333	2892	1831	1365	1670
CSW01_RS01945	E7946_chr1	383310..383612	6818	7598	7141	6305	5108	4898	2794	2146	2982	2285	1365	1776	1079	752	919
rpsR	E7946_chr1	383628..383855	5027	5497	5215	4939	4144	3936	2321	1902	2437	1815	1045	1375	839	632	816
CSW01_RS01955	E7946_chr1	383889..384338	12221	13109	12567	12358	10469	9617	5841	4652	6373	5037	2766	3576	2287	1797	2034
CSW01_RS01960	E7946_chr1	complement(384400..385209)	112	139	130	53	23	33	41	41	49	43	42	29	39	39	44
CSW01_RS01965	E7946_chr1	385335..386741	692	972	1115	420	406	413	171	150	168	165	119	133	97	86	113
alr_1	E7946_chr1	386713..387840	381	500	632	273	235	258	129	90	135	93	70	80	53	54	74
CSW01_RS01975	E7946_chr1	complement(387923..388342)	27	83	78	13	14	17	8	9	13	12	8	8	1	4	11
CSW01_RS01980	E7946_chr1	388627..390279	1435	2467	2297	677	564	618	255	209	274	165	124	155	103	83	124
CSW01_RS01985	E7946_chr1	390482..391660	27	54	41	16	22	14	13	12	18	18	9	29	14	6	13
CSW01_RS01990	E7946_chr1	complement(391777..392238)	290	456	536	136	129	124	43	53	45	47	28	44	41	20	33
CSW01_RS01995	E7946_chr1	complement(392248..392715)	178	279	297	104	129	120	46	31	43	42	31	28	19	26	28
CSW01_RS02000	E7946_chr1	393070..394053	456	619	555	180	148	148	84	49	78	64	55	60	42	29	48
CSW01_RS02005	E7946_chr1	394214..394426	9	9	12	2	2	1	16	17	9	19	27	20	20	26	20
CSW01_RS02010	E7946_chr1	394515..395180	158	211	224	30	36	34	42	39	49	67	66	44	53	48	57
CSW01_RS02015	E7946_chr1	395134..395304	0	0	4	0	0	0	0	0	0	0	0	0	2	2	1
CSW01_RS02020	E7946_chr1	395262..395531	5	3	4	2	3	1	3	3	1	4	5	2	5	3	7
cysJ	E7946_chr1	395617..397461	48	277	73	91	301	345	26	49	65	40	71	88	67	96	153
CSW01_RS02030	E7946_chr1	397461..399194	85	161	89	111	347	259	43	90	96	43	82	92	54	82	113
CSW01_RS02035	E7946_chr1	399187..399948	14	45	35	28	122	49	17	24	31	18	21	34	24	22	38
CSW01_RS02070	E7946_chr1	complement(406247..407581)	310	561	504	93	79	82	31	31	38	25	36	28	21	25	40
CSW01_RS02075	E7946_chr1	407778..411458	447	613	649	360	449	384	220	212	344	159	118	181	95	114	114
CSW01_RS02080	E7946_chr1	complement(411531..412886)	71	82	100	82	98	85	53	52	80	33	31	35	26	23	33
CSW01_RS02085	E7946_chr1	413350..414468	26	81	156	31	30	30	22	24	33	13	17	13	9	19	24
CSW01_RS02090	E7946_chr1	complement(414547..416340)	95	139	157	42	58	43	17	22	33	19	20	27	9	17	34
CSW01_RS02095	E7946_chr1	complement(416396..419218)	571	608	737	215	191	219	63	59	76	63	38	49	34	25	68
galU	E7946_chr1	complement(419374..420249)	908	1705	2293	340	306	325	128	102	150	101	74	93	53	44	78
CSW01_RS02105	E7946_chr1	complement(420419..421063)	5	17	26	8	2	1	2	2	4	2	0	5	3	2	2
CSW01_RS02110	E7946_chr1	421355..421888	833	995	1123	614	440	467	274	183	252	210	148	168	123	87	97
CSW01_RS02115	E7946_chr1	422003..424024	283	536	524	154	151	155	48	52	78	57	58	75	55	39	52
CSW01_RS02120	E7946_chr1	424037..425476	256	618	573	135	201	207	51	59	86	37	44	42	22	28	45
CSW01_RS02125	E7946_chr1	425473..426123	112	232	245	85	97	117	22	32	40	17	21	17	8	12	16
CSW01_RS02130	E7946_chr1	426116..426433	52	115	116	38	47	58	15	19	22	12	3	10	5	5	10
CSW01_RS02135	E7946_chr1	426448..428127	287	775	719	286	404	412	83	155	194	56	69	84	30	43	44
CSW01_RS02140	E7946_chr1	428132..428977	138	318	330	111	172	183	50	77	111	32	37	40	10	28	20
CSW01_RS02145	E7946_chr1	428956..430125	236	465	408	223	291	321	78	115	181	65	57	69	43	34	35
CSW01_RS02150	E7946_chr1	430115..431842	272	606	536	268	362	423	102	137	248	66	69	102	25	44	42
CSW01_RS02155	E7946_chr1	431851..433074	118	228	238	81	128	157	65	70	128	22	55	48	22	20	34
CSW01_RS02160	E7946_chr1	433077..433529	42	87	83	47	68	78	24	26	32	12	13	14	3	5	12
CSW01_RS02165	E7946_chr1	433610..434164	67	144	155	94	122	109	38	57	81	31	35	37	18	14	29
CSW01_RS02170	E7946_chr1	434190..434726	390	724	788	305	378	331	118	151	182	75	75	90	46	53	51
CSW01_RS02175	E7946_chr1	434763..435251	80	155	176	67	78	67	29	44	42	20	30	29	15	16	16
CSW01_RS02180	E7946_chr1	435199..435810	75	120	166	49	67	71	34	47	60	23	30	22	17	16	16
CSW01_RS02185	E7946_chr1	435810..436580	54	105	118	40	59	76	24	55	80	21	34	28	10	27	23
CSW01_RS02190	E7946_chr1	436546..436977	9	45	52	22	33	33	8	15	35	8	15	12	4	12	5
CSW01_RS02195	E7946_chr1	436970..440728	200	535	564	204	345	401	95	209	377	74	119	139	30	84	88
CSW01_RS02200	E7946_chr1	440896..441939	1497	2808	2771	726	732	744	236	280	320	204	192	213	122	117	144
CSW01_RS02205	E7946_chr1	441996..442886	374	671	674	169	171	180	71	72	86	54	41	59	21	33	48
mreD	E7946_chr1	442873..443361	146	280	263	80	100	82	36	36	49	21	25	34	20	18	20
CSW01_RS02215	E7946_chr1	443304..443921	216	362	376	133	155	147	55	54	78	44	43	57	30	28	34
CSW01_RS02220	E7946_chr1	443947..445416	319	667	618	169	242	223	54	67	97	43	39	60	27	24	37
CSW01_RS02225	E7946_chr1	445429..449304	365	694	635	403	426	479	157	172	260	127	155	212	61	96	117
CSW01_RS02230	E7946_chr1	449313..450140	132	237	252	110	162	163	60	61	89	33	40	58	25	30	29
CSW01_RS02235	E7946_chr1	450140..451585	267	661	650	262	336	317	126	148	204	93	82	117	48	72	57
arcA	E7946_chr1	complement(451681..452904)	22	41	54	10	24	18	19	35	42	27	20	26	14	13	16
CSW01_RS02245	E7946_chr1	453631..454053	413	435	367	108	48	52	43	26	39	44	22	31	16	13	12
CSW01_RS02250	E7946_chr1	454200..454997	114	154	157	27	33	33	16	10	17	15	15	9	11	15	11
CSW01_RS02255	E7946_chr1	complement(455066..455449)	20	29	28	20	14	13	6	14	9	9	4	9	7	6	9
CSW01_RS02260	E7946_chr1	complement(455600..456037)	18	46	62	13	17	30	7	8	9	5	6	7	6	3	5
CSW01_RS02265	E7946_chr1	complement(456159..458723)	107	244	327	65	96	131	23	32	31	43	26	52	20	19	27
CSW01_RS02270	E7946_chr1	complement(458894..459880)	215	702	892	221	403	406	127	139	185	86	87	103	67	42	80
CSW01_RS02275	E7946_chr1	complement(459849..459977)	0	0	0	0	1	0	1	0	0	0	0	0	0	0	0
CSW01_RS02280	E7946_chr1	complement(460186..460656)	209	301	322	227	195	196	91	70	83	66	49	49	38	26	49
CSW01_RS02285	E7946_chr1	460984..461919	93	653	1160	77	190	347	70	110	190	45	78	106	28	37	61
CSW01_RS02290	E7946_chr1	462393..463799	196	400	228	109	78	74	46	34	54	49	41	62	24	31	45
CSW01_RS02295	E7946_chr1	complement(463948..464919)	456	469	681	162	147	160	84	48	81	78	40	51	46	39	62
rplU	E7946_chr1	465190..465501	5568	6011	5947	3024	2066	2206	871	615	975	834	464	629	438	274	418
CSW01_RS02305	E7946_chr1	465522..465782	2888	3385	2852	1793	1021	1025	546	383	588	474	274	365	233	170	231
obgE	E7946_chr1	466005..467177	1505	1915	1655	1385	748	818	624	369	488	500	366	420	312	226	313
CSW01_RS02315	E7946_chr1	467191..468060	83	64	97	61	38	47	37	31	48	59	49	60	39	35	55
CSW01_RS02320	E7946_chr1	468048..468533	23	37	37	22	20	14	11	10	18	19	12	15	16	20	19
CSW01_RS02325	E7946_chr1	468546..469043	91	162	147	39	48	57	23	16	23	33	32	37	23	19	31
CSW01_RS02330	E7946_chr1	complement(469192..470001)	83	112	136	63	47	48	24	13	21	20	13	20	9	10	14
CSW01_RS02335	E7946_chr1	complement(470012..470392)	35	68	67	25	16	25	6	4	12	6	10	6	2	3	4
CSW01_RS02340	E7946_chr1	complement(470464..471279)	848	1236	1106	514	489	466	194	145	154	172	72	108	74	51	76
pdxA	E7946_chr1	complement(471293..472285)	813	1172	1042	458	380	450	126	91	136	102	44	88	71	43	71
CSW01_RS02350	E7946_chr1	complement(472275..473570)	380	766	814	318	321	334	73	39	97	55	36	54	31	24	27
CSW01_RS02355	E7946_chr1	complement(473623..475986)	736	1407	1670	301	362	369	55	53	92	51	40	59	46	29	54
CSW01_RS02360	E7946_chr1	476133..476987	148	253	239	85	45	62	35	31	48	34	25	25	23	19	15
CSW01_RS02390	E7946_chr1	complement(478034..479659)	40	48	103	24	24	12	10	8	14	12	11	13	7	9	8
CSW01_RS02415	E7946_chr1	complement(480423..481550)	69	137	142	37	45	55	14	7	17	12	12	9	10	5	5
CSW01_RS02420	E7946_chr1	complement(481652..481924)	131	215	181	33	35	33	4	6	2	7	7	4	1	3	5
CSW01_RS02425	E7946_chr1	complement(481938..482999)	387	577	453	82	66	79	23	20	16	15	6	14	9	1	18
CSW01_RS02430	E7946_chr1	483239..483958	986	1192	1032	275	135	161	92	44	67	99	41	59	48	29	43
CSW01_RS02435	E7946_chr1	484069..484989	309	404	420	122	71	119	70	40	60	72	36	51	42	39	70
CSW01_RS02440	E7946_chr1	complement(485210..486385)	142	348	366	83	98	95	42	42	43	42	25	39	25	19	21
CSW01_RS02445	E7946_chr1	complement(486379..486981)	89	249	188	42	39	48	12	12	15	16	5	11	9	7	12
CSW01_RS02450	E7946_chr1	complement(487051..487482)	45	127	136	46	31	28	9	15	9	10	7	10	5	5	9
CSW01_RS02455	E7946_chr1	complement(487528..487818)	31	95	89	17	25	25	15	10	9	11	4	7	5	0	9
CSW01_RS02460	E7946_chr1	complement(487818..488375)	116	273	218	39	47	30	7	15	10	11	7	9	1	7	9
CSW01_RS02465	E7946_chr1	complement(488429..489247)	175	499	384	65	109	92	25	38	37	25	20	38	22	19	26
CSW01_RS02470	E7946_chr1	complement(489300..490010)	175	365	297	77	101	99	35	35	29	36	24	29	21	18	15
CSW01_RS02475	E7946_chr1	490036..491073	64	123	142	26	32	35	9	7	12	6	7	5	3	3	3
CSW01_RS02480	E7946_chr1	491088..492194	46	102	150	29	38	51	16	9	20	10	8	20	7	6	5
CSW01_RS02485	E7946_chr1	492306..493109	36	66	75	22	12	26	8	7	8	9	8	13	4	3	12
CSW01_RS02490	E7946_chr1	493194..494498	17	32	35	12	17	12	5	6	11	4	8	7	4	5	8
CSW01_RS02495	E7946_chr1	complement(494536..494958)	20	74	61	6	8	10	2	3	5	2	3	6	0	3	2
CSW01_RS02500	E7946_chr1	complement(495039..495602)	42	331	220	29	57	40	17	10	19	12	14	11	5	8	12
CSW01_RS02505	E7946_chr1	complement(495638..496594)	109	907	559	70	109	87	32	38	37	15	17	16	10	8	15
CSW01_RS02510	E7946_chr1	complement(496608..497339)	95	800	404	30	59	45	9	16	11	15	9	16	5	9	9
CSW01_RS02515	E7946_chr1	complement(497477..498172)	44	50	40	11	13	5	7	10	3	6	6	4	2	2	6
CSW01_RS02520	E7946_chr1	complement(498300..498788)	44	58	52	17	11	14	6	1	5	8	6	9	4	2	2
metK	E7946_chr1	complement(498910..500067)	3580	3876	3745	2056	1717	1553	631	392	563	501	253	359	269	146	256
tkt_1	E7946_chr1	500345..502429	1029	1188	1516	597	461	548	230	156	223	219	86	129	84	65	92
CSW01_RS02535	E7946_chr1	complement(502501..503397)	17	92	60	4	38	20	3	15	15	2	10	10	4	3	6
CSW01_RS02540	E7946_chr1	503542..505500	601	992	306	381	544	120	118	113	36	66	66	28	41	44	23
CSW01_RS02545	E7946_chr1	505652..506677	267	490	394	115	117	138	26	31	43	36	35	24	18	16	19
pgk	E7946_chr1	506826..507989	1291	4352	3131	714	962	799	248	282	285	217	175	154	94	99	116
CSW01_RS02555	E7946_chr1	508145..509221	1842	4533	3800	1189	1330	1114	394	386	395	225	189	196	114	95	131
CSW01_RS02560	E7946_chr1	509409..509504	0	0	0	0	0	0	0	0	0	0	0	0	0	0	0
CSW01_RS02565	E7946_chr1	509517..510380	842	1700	1420	489	510	481	149	164	239	132	157	137	69	84	87
CSW01_RS02570	E7946_chr1	complement(510444..511079)	36	65	62	25	8	22	17	34	24	17	46	25	24	47	32
CSW01_RS02575	E7946_chr1	511244..512140	37	82	93	36	45	28	16	8	21	17	18	18	11	14	18
CSW01_RS02580	E7946_chr1	512220..512936	216	344	263	151	137	134	71	50	80	56	45	60	38	25	37
CSW01_RS02585	E7946_chr1	513269..513400	1	0	3	0	1	0	0	0	1	0	0	0	0	0	0
CSW01_RS02590	E7946_chr1	complement(513472..514884)	2318	4398	2649	1061	1241	1289	471	438	462	392	271	285	162	124	172
CSW01_RS02595	E7946_chr1	515300..516082	126	702	303	311	408	531	186	153	166	164	104	140	112	42	98
glmS	E7946_chr1	516145..517977	239	1666	1051	423	1304	1412	261	422	527	215	286	284	147	144	179
CSW01_RS02605	E7946_chr1	complement(518038..519117)	11	27	32	13	21	27	5	7	3	10	14	11	3	8	8
CSW01_RS02610	E7946_chr1	complement(519374..521134)	11	19	16	7	11	6	3	3	3	5	6	2	5	5	6
CSW01_RS02615	E7946_chr1	complement(521896..523857)	348	1613	2190	185	306	561	34	44	82	35	21	44	14	22	28
CSW01_RS02620	E7946_chr1	complement(523858..524394)	66	271	547	31	32	63	2	8	5	2	4	8	3	2	4
CSW01_RS02625	E7946_chr1	complement(524363..525529)	249	942	1851	79	95	128	25	21	37	16	18	22	15	16	12
CSW01_RS02630	E7946_chr1	complement(525785..526660)	68	164	290	15	18	19	4	4	7	10	9	8	9	6	6
CSW01_RS02635	E7946_chr1	527045..527689	8	9	14	5	6	5	0	2	4	6	3	4	6	2	2
CSW01_RS02640	E7946_chr1	527751..528425	4	4	9	2	5	3	3	1	3	0	2	2	0	0	4
CSW01_RS02645	E7946_chr1	528479..529078	0	9	3	1	1	1	1	2	1	0	2	3	3	2	0
CSW01_RS02650	E7946_chr1	529142..529342	0	0	1	3	0	1	0	0	0	0	0	0	0	0	0
CSW01_RS02655	E7946_chr1	529424..529864	0	0	5	3	1	0	0	0	0	0	0	0	0	0	0
CSW01_RS02660	E7946_chr1	complement(529945..531136)	19	22	24	8	11	9	2	5	9	5	5	4	5	4	6
CSW01_RS02665	E7946_chr1	complement(531639..532549)	10	18	20	8	4	5	5	4	4	3	3	4	0	1	1
CSW01_RS02670	E7946_chr1	complement(532938..533462)	85	143	145	35	38	47	16	15	10	20	15	14	21	9	13
CSW01_RS02675	E7946_chr1	complement(533736..533981)	9	9	6	6	2	3	2	1	3	0	2	1	2	0	3
CSW01_RS02680	E7946_chr1	534158..535438	68	183	122	31	51	45	20	30	32	15	21	12	11	13	14
CSW01_RS02685	E7946_chr1	complement(535616..535843)	21	45	49	7	12	14	8	9	5	10	10	4	7	8	2
CSW01_RS02690	E7946_chr1	complement(535891..536259)	30	73	75	20	29	21	18	13	12	17	9	14	12	5	13
CSW01_RS02695	E7946_chr1	complement(536290..537024)	40	88	94	24	26	33	16	22	23	16	17	18	17	16	26
CSW01_RS02700	E7946_chr1	complement(537163..537339)	3	1	2	0	1	4	0	1	2	3	1	0	0	3	0
CSW01_RS02705	E7946_chr1	complement(537343..537786)	7	7	4	6	5	5	3	4	7	3	2	4	4	4	6
CSW01_RS02710	E7946_chr1	complement(537837..538280)	2	4	8	3	2	6	3	0	4	1	3	2	3	4	1
CSW01_RS02715	E7946_chr1	complement(538271..538744)	5	6	13	6	7	1	0	4	3	2	9	3	1	1	1
CSW01_RS02720	E7946_chr1	539149..539561	43	54	58	22	24	17	12	8	20	12	8	9	6	4	3
CSW01_RS02725	E7946_chr1	540058..541647	240	512	418	173	150	164	78	67	94	36	60	49	38	29	46
CSW01_RS02730	E7946_chr1	543101..543916	15	39	21	9	4	2	1	2	9	1	2	1	0	4	0
CSW01_RS02735	E7946_chr1	543913..545793	81	192	147	35	39	42	6	10	27	5	15	14	9	9	6
CSW01_RS02740	E7946_chr1	545897..547129	40	100	73	20	9	11	5	6	8	5	9	13	1	2	8
CSW01_RS02745	E7946_chr1	complement(547519..548760)	292	447	460	138	144	121	54	54	53	48	41	49	39	33	40
CSW01_RS02755	E7946_chr1	complement(549146..551023)	3458	5621	4519	2178	1764	1634	814	604	831	765	450	521	458	275	385
CSW01_RS02760	E7946_chr1	complement(551122..552885)	664	996	830	214	173	187	44	28	56	56	50	55	53	31	40
CSW01_RS02765	E7946_chr1	complement(552975..553418)	8898	8618	10325	8344	6345	6018	4007	2886	3765	4133	2077	2428	2317	1463	1618
CSW01_RS02770	E7946_chr1	complement(553448..553663)	2180	2027	2362	1777	1323	1322	747	520	727	771	349	436	418	262	323
tsaD	E7946_chr1	553904..554923	352	689	651	213	212	178	70	82	113	72	67	76	38	41	49
CSW01_RS02780	E7946_chr1	555077..555889	232	451	402	127	153	135	58	56	76	32	33	35	34	20	28
CSW01_RS02785	E7946_chr1	complement(555938..556564)	116	196	185	60	69	86	21	25	38	31	34	34	11	21	27
CSW01_RS02790	E7946_chr1	complement(556572..556754)	0	2	1	0	0	0	0	0	1	0	0	0	0	0	0
folB	E7946_chr1	556717..557106	136	231	184	42	48	48	24	24	32	25	26	14	16	18	21
folK_1	E7946_chr1	557103..557609	67	155	117	36	29	24	11	15	20	10	8	10	8	9	17
CSW01_RS02805	E7946_chr1	557606..558409	163	305	235	42	39	62	12	15	28	7	9	26	13	11	13
CSW01_RS02810	E7946_chr1	558518..558808	56	100	93	28	25	23	7	8	9	11	4	14	8	7	6
CSW01_RS02815	E7946_chr1	558805..559503	148	272	247	69	87	77	28	37	25	19	5	26	13	10	15
CSW01_RS02820	E7946_chr1	559500..559976	127	208	176	55	78	71	19	13	18	11	10	22	13	10	10
CSW01_RS02825	E7946_chr1	560006..561091	309	515	468	176	189	197	58	65	68	39	29	35	12	21	23
CSW01_RS02830	E7946_chr1	561054..561845	206	323	280	106	146	130	43	32	57	27	20	32	13	12	18
CSW01_RS02835	E7946_chr1	561838..562464	96	172	203	73	52	67	14	19	25	18	14	16	8	13	8
CSW01_RS02840	E7946_chr1	562464..563399	93	171	262	105	130	107	33	32	52	52	40	46	33	18	32
CSW01_RS02845	E7946_chr1	563473..564480	37	71	100	47	47	61	33	19	62	44	30	43	46	17	50
mutS	E7946_chr1	complement(564573..567161)	588	838	837	286	243	262	104	91	104	85	39	84	60	45	55
CSW01_RS02855	E7946_chr1	complement(567429..568316)	92	194	121	60	75	92	23	18	29	18	16	34	13	13	39
CSW01_RS02860	E7946_chr1	568700..569701	93	316	123	122	301	419	28	52	76	14	44	84	46	69	117
CSW01_RS02865	E7946_chr1	569778..570629	46	101	58	23	95	115	11	23	18	11	24	29	21	18	44
cysW	E7946_chr1	570640..571503	39	81	69	25	94	96	7	12	32	11	13	33	10	20	37
CSW01_RS02875	E7946_chr1	571500..572630	57	108	93	45	132	108	17	38	49	20	24	26	16	31	42
CSW01_RS02880	E7946_chr1	572797..573303	50	86	163	30	25	22	11	11	13	9	7	9	10	4	13
recA	E7946_chr1	573437..574501	1196	1315	1745	1047	696	754	607	369	596	638	337	568	425	238	446
CSW01_RS02890	E7946_chr1	574634..575092	37	22	50	27	8	33	16	9	28	32	11	27	15	12	34
CSW01_RS02895	E7946_chr1	575265..577847	2660	4885	4249	2003	2135	2086	796	762	954	583	505	537	290	281	446
CSW01_RS02900	E7946_chr1	578051..579238	646	1117	967	545	555	549	150	139	168	122	84	89	54	50	72
csrA	E7946_chr1	579330..579527	232	369	370	230	156	180	107	82	73	77	52	43	36	29	29
CSW01_RS02950	E7946_chr1	581098..581358	7	11	30	5	4	6	4	3	0	5	3	3	7	1	3
oadA_1	E7946_chr1	581387..583180	45	58	121	38	26	42	22	16	41	21	18	31	16	21	33
CSW01_RS02960	E7946_chr1	583190..584320	16	37	72	21	16	23	15	13	39	11	9	21	14	8	13
CSW01_RS02965	E7946_chr1	584443..585393	67	201	190	94	149	117	40	51	60	34	43	34	11	40	23
CSW01_RS02970	E7946_chr1	585387..585848	17	52	42	11	18	15	4	11	10	3	6	8	7	4	7
CSW01_RS02975	E7946_chr1	585855..588713	136	458	429	137	230	257	46	120	140	53	84	88	32	41	55
CSW01_RS02980	E7946_chr1	588825..590399	369	1999	1347	166	298	257	53	92	87	40	50	47	28	33	32
CSW01_RS02985	E7946_chr1	590448..590966	138	492	386	113	140	107	50	42	50	26	20	22	12	15	14
CSW01_RS02990	E7946_chr1	complement(591036..592316)	188	245	268	93	95	101	23	33	42	21	22	21	17	12	17
CSW01_RS02995	E7946_chr1	complement(592399..593193)	188	242	243	46	53	38	43	28	54	42	34	27	41	17	29
CSW01_RS03000	E7946_chr1	593406..594791	1108	1606	1531	641	543	515	244	225	264	194	149	157	109	78	134
CSW01_RS03005	E7946_chr1	595027..595275	4190	5263	4565	2687	2309	2306	709	584	870	533	343	469	265	232	309
rimM	E7946_chr1	595303..595857	16388	20743	18850	11180	9730	10175	2896	2347	3499	2109	1435	1914	1100	898	1169
trmD	E7946_chr1	595885..596628	17145	21141	20135	12038	10685	10587	3175	2618	3811	2374	1685	2124	1249	970	1439
CSW01_RS03020	E7946_chr1	596670..597023	7513	9696	8601	5916	5656	4749	1849	1528	1984	1278	839	1062	634	535	688
degS	E7946_chr1	complement(597144..598202)	357	409	424	177	200	145	70	67	86	83	44	63	75	46	58
CSW01_RS03030	E7946_chr1	complement(598379..599749)	162	1068	875	129	291	274	62	111	129	68	70	74	36	50	53
CSW01_RS03035	E7946_chr1	complement(599878..600315)	524	694	686	461	452	411	160	153	186	144	104	116	106	60	87
CSW01_RS03040	E7946_chr1	600469..601572	126	248	237	50	58	53	22	24	24	26	18	25	16	14	17
CSW01_RS03045	E7946_chr1	601796..602224	14432	14701	15499	12501	10179	10016	5343	3816	5135	4114	1969	2718	2024	1177	1652
CSW01_RS03050	E7946_chr1	602240..602632	10356	11016	11043	10061	8132	7824	4384	3152	4224	3673	1792	2187	1714	1095	1278
petA	E7946_chr1	602960..603553	316	1001	1451	105	168	179	75	74	97	107	67	93	87	56	89
CSW01_RS03060	E7946_chr1	603553..604818	601	2236	2897	192	298	426	123	142	233	143	130	184	102	106	178
CSW01_RS03065	E7946_chr1	604815..605552	295	1180	1250	210	312	387	98	119	222	93	80	118	50	56	67
CSW01_RS03070	E7946_chr1	605652..606287	1299	1423	1374	663	420	396	249	135	182	245	113	182	152	63	111
CSW01_RS03075	E7946_chr1	606287..606763	655	756	644	405	251	238	178	129	204	175	86	123	102	57	89
CSW01_RS03080	E7946_chr1	complement(606831..607400)	138	198	220	38	40	50	11	13	26	9	7	10	7	5	11
CSW01_RS03085	E7946_chr1	complement(607403..607993)	158	253	312	42	49	44	16	14	21	11	14	20	5	17	11
CSW01_RS03090	E7946_chr1	complement(607997..608365)	76	132	154	18	25	32	11	13	9	11	6	6	3	5	10
CSW01_RS03095	E7946_chr1	complement(608352..610157)	751	918	1057	287	284	274	85	68	101	63	43	44	33	29	51
rsmI	E7946_chr1	610227..611093	154	254	256	80	71	82	39	21	35	42	31	37	23	18	24
CSW01_RS03105	E7946_chr1	611066..611251	9	11	7	3	5	2	2	2	2	3	1	4	2	2	0
CSW01_RS03110	E7946_chr1	complement(611307..611918)	3681	2076	3223	1734	844	1235	494	213	459	391	147	308	202	90	184
hpt	E7946_chr1	612214..612747	260	304	271	130	91	92	65	48	72	53	38	44	28	17	27
CSW01_RS03120	E7946_chr1	complement(612822..613490)	257	399	337	165	112	131	46	28	55	45	27	33	27	30	29
CSW01_RS03125	E7946_chr1	613638..615284	126	184	261	85	72	101	37	30	46	33	28	39	30	13	22
CSW01_RS03130	E7946_chr1	615668..616585	42	742	400	20	51	25	8	9	11	19	7	5	10	7	7
CSW01_RS03135	E7946_chr1	616591..617361	42	659	402	20	43	27	11	13	10	12	9	11	15	12	8
CSW01_RS03140	E7946_chr1	complement(617425..618306)	796	1034	1045	564	532	521	187	143	177	138	90	91	74	60	74
panB	E7946_chr1	complement(618317..619111)	785	1011	926	437	413	401	88	70	67	65	47	57	22	14	33
folK_2	E7946_chr1	complement(619114..619617)	337	491	469	174	178	191	51	37	39	46	22	31	14	16	19
CSW01_RS03155	E7946_chr1	complement(619614..620987)	788	1029	1066	354	301	373	83	62	118	90	39	51	55	46	53
CSW01_RS03160	E7946_chr1	complement(621078..621968)	120	359	447	35	30	31	12	5	7	11	13	11	11	8	11
dksA	E7946_chr1	complement(622042..622488)	710	1549	2453	180	151	232	89	52	88	42	40	46	32	25	41
CSW01_RS03170	E7946_chr1	complement(622613..623383)	52	96	124	15	15	19	8	4	11	3	5	9	4	2	7
CSW01_RS03175	E7946_chr1	623594..624946	51	83	75	14	8	18	14	11	17	8	13	13	10	7	13
hrpB	E7946_chr1	625045..627507	260	461	472	213	238	230	87	58	112	63	51	66	45	53	54
mrcB	E7946_chr1	627504..629837	250	507	447	298	327	342	102	114	163	80	83	87	40	55	52
CSW01_RS03190	E7946_chr1	630074..632368	256	404	453	179	279	238	91	128	151	82	74	93	53	47	60
acnB	E7946_chr1	632633..635230	338	1057	1789	345	537	760	200	256	447	139	144	224	76	81	108
CSW01_RS03200	E7946_chr1	635385..635765	38	58	49	27	20	22	15	12	19	10	8	5	7	6	7
CSW01_RS03205	E7946_chr1	635943..636281	1	1	2	0	2	0	1	6	2	0	3	3	0	1	3
CSW01_RS03210	E7946_chr1	636303..637532	4	4	10	3	6	4	3	17	18	2	11	15	3	3	4
CSW01_RS03215	E7946_chr1	637674..638687	156	910	669	127	268	188	85	87	111	65	77	63	44	61	78
CSW01_RS03220	E7946_chr1	638771..640396	160	353	366	61	63	78	18	34	34	25	18	42	22	20	24
CSW01_RS03225	E7946_chr1	640396..641427	190	310	344	95	119	120	23	15	31	25	20	21	10	8	19
CSW01_RS03230	E7946_chr1	complement(641558..642970)	45	100	127	34	107	94	18	34	72	15	23	21	7	10	19
CSW01_RS03235	E7946_chr1	complement(643093..645498)	90	222	264	81	224	258	33	65	114	23	34	57	8	35	17
CSW01_RS03240	E7946_chr1	complement(645617..647530)	37	164	58	24	49	123	10	24	49	13	11	19	6	10	18
CSW01_RS03245	E7946_chr1	complement(647527..648504)	8	84	28	6	8	57	4	5	16	3	8	6	1	4	4
CSW01_RS03250	E7946_chr1	complement(648408..650132)	21	180	52	12	23	83	12	19	49	8	8	16	3	9	14
CSW01_RS03255	E7946_chr1	complement(650189..651184)	10	103	36	15	8	51	2	1	21	3	5	15	3	1	10
CSW01_RS03260	E7946_chr1	complement(651227..652210)	13	82	53	7	12	34	3	2	15	2	6	11	4	0	4
CSW01_RS03265	E7946_chr1	complement(652213..653238)	5	40	48	1	2	10	1	1	8	1	2	3	4	2	2
CSW01_RS03270	E7946_chr1	complement(653241..654227)	5	18	51	6	4	8	4	3	4	2	3	1	4	2	8
CSW01_RS03275	E7946_chr1	complement(654397..656067)	44	154	634	19	25	39	13	13	33	12	18	20	10	7	16
CSW01_RS03280	E7946_chr1	656799..657029	1	0	3	0	1	1	1	0	0	1	0	0	2	0	0
CSW01_RS03285	E7946_chr1	complement(656978..660367)	68	235	473	38	65	60	19	21	36	13	17	23	11	14	14
CSW01_RS03290	E7946_chr1	complement(660575..661597)	334	406	403	82	40	60	27	20	38	16	17	31	14	15	15
CSW01_RS03295	E7946_chr1	complement(661670..662755)	126	195	194	23	19	22	8	7	16	9	7	3	5	5	13
hemL	E7946_chr1	complement(663009..664307)	909	1356	1411	319	212	292	131	89	137	141	76	91	63	64	84
CSW01_RS03305	E7946_chr1	664591..664932	359	459	377	128	109	71	49	38	50	57	35	35	34	14	30
CSW01_RS03310	E7946_chr1	665030..666130	58	98	88	27	29	26	21	14	27	37	23	35	32	25	25
CSW01_RS03315	E7946_chr1	666141..669260	71	106	116	64	51	55	25	34	55	38	46	44	23	20	38
CSW01_RS03320	E7946_chr1	complement(669342..670643)	94	205	288	21	19	29	10	4	17	11	7	16	6	8	11
CSW01_RS03325	E7946_chr1	670774..671961	1212	1857	1526	502	439	493	175	147	147	140	83	110	78	56	72
CSW01_RS03330	E7946_chr1	complement(672029..673492)	291	381	523	58	48	62	16	14	19	20	15	24	19	16	21
CSW01_RS03335	E7946_chr1	complement(673572..674624)	45173	86824	89009	37882	46895	56130	9291	9203	12185	5639	4083	5181	2295	1909	2833
CSW01_RS03340	E7946_chr1	675152..675625	415	751	663	212	164	160	72	56	48	46	31	36	31	18	32
CSW01_RS03345	E7946_chr1	complement(675702..675998)	527	485	473	363	210	187	159	62	100	111	42	74	62	37	39
CSW01_RS03350	E7946_chr1	676118..676747	281	1247	739	140	280	207	54	58	65	57	40	57	33	17	27
[truncated: 2,089 more rows]

## Sheet: PLE2_reads_counts
			T0_1	T0_2	T4_1	T4_2	T8_1	T8_2	T12_1	T12_2	T16_1	T16_2
Name	Chromosome	Region	Total gene reads	Total gene reads	Total gene reads	Total gene reads	Total gene reads	Total gene reads	Total gene reads	Total gene reads	Total gene reads	Total gene reads
ORF 1	PLE 2	54..224	1	0	2	0	0	1	0	0	6	2
ORF 2 INTEGRASE	PLE 2	236..2128	83	98	59	48	7	11	51	26	323	191
ORF 3	PLE 2	2140..2619	144	182	141	120	33	25	105	68	265	154
ORF 4	PLE 2	complement(2653..3072)	3	6	2	5	14	25	2495	1908	11442	5900
ORF 5	PLE 2	complement(3111..3503)	3	0	0	2	15	12	2385	1594	9577	5126
ORF 6	PLE 2	complement(3503..3880)	0	1	1	1	19	14	2657	1539	9857	4206
ORF 7	PLE 2	complement(3909..4196)	0	0	0	0	13	5	1445	792	4931	2161
ORF 7 UTR	PLE 2	complement(4197..4408)	0	0	0	1	15	8	1220	661	3996	1482
ORF 8	PLE 2	complement(5532..5876)	2	2	0	1	0	0	1	1	1	3
ORF 9	PLE 2	6965..7678	80	90	72	58	17	19	109	147	3306	1956
ORF 10 UTR	PLE 2	7814..8063	16	22	35	16	108	84	608	517	1640	944
ORF 10	PLE 2	8064..8219	1	2	3	0	6	4	69	58	172	98
ORF 11	PLE 2	8304..8726	31	23	41	33	326	201	2948	2207	8050	4895
ORF 12	PLE 2	8739..8918	6	4	8	5	50	33	465	340	1265	809
ORF 13	PLE 2	8925..9083	4	1	1	1	14	16	167	137	485	256
ORF 14	PLE 2	9067..10305	75	57	51	54	811	604	8941	6088	24006	15269
ORF 15	PLE 2	10399..10512	0	0	0	0	0	0	5	7	15	5
ORF 16	PLE 2	10529..10867	9	12	3	4	149	104	2345	1361	6171	3538
IIR Transcript	PLE 2	10889..11158	5	5	3	2	109	89	2610	2147	24838	10058
ORF 17	PLE 2	11342..11815	2	0	0	1	176	103	3222	2138	16687	8395
ORF 18	PLE 2	11828..12052	0	1	4	0	61	25	1081	711	5760	2794
ORF 19	PLE 2	12049..12798	3	3	4	2	270	199	5842	4040	33019	17359
ORF 20	PLE 2	12885..13769	4	9	14	3	265	210	8191	5819	39021	22971
ORF 21	PLE 2	13845..14057	0	0	0	0	23	19	730	502	3392	1878
ORF 22	PLE 2	14057..14266	2	0	1	0	25	27	860	637	3879	2156
ORF 23	PLE 2	14266..14748	2	7	1	2	85	59	2801	1880	12926	7423
ORF 24	PLE 2	14729..15328	1	3	1	1	85	80	2878	1687	15413	8836
ORF 24.1?	PLE 2	15342..15542	0	0	1	0	5	9	189	151	1130	601
ORF 25	PLE 2	15570..15908	2	2	0	0	18	21	970	750	6198	3315
ORF 26	PLE 2	15923..17671	12	17	7	5	100	135	4982	3699	29109	20271
ORF 27	PLE 2	17675..18295	10	17	7	6	17	23	1377	1130	8320	6432
ORF1	ICP1_2006_E-delta_CR_delta_Cas2-3	complement(1..108)	0	0	0	0	0	0	1	1	1	1
ORF2	ICP1_2006_E-delta_CR_delta_Cas2-3	1426..1641	0	0	150	241	88	119	626	338	706	377
ORF3	ICP1_2006_E-delta_CR_delta_Cas2-3	1644..1829	0	0	53	105	50	45	346	196	419	194
ORF4	ICP1_2006_E-delta_CR_delta_Cas2-3	1798..2481	0	0	423	564	309	359	2390	1721	3454	1613
ORF5	ICP1_2006_E-delta_CR_delta_Cas2-3	2478..3263	0	0	375	402	264	402	2248	1830	3641	1815
ORF6	ICP1_2006_E-delta_CR_delta_Cas2-3	3242..3466	0	0	174	74	65	61	199	161	326	158
ORF7	ICP1_2006_E-delta_CR_delta_Cas2-3	complement(3523..3888)	1	0	8581	8575	2006	2661	1519	1452	1629	1039
ORF8	ICP1_2006_E-delta_CR_delta_Cas2-3	complement(3998..4327)	0	0	9949	9805	1767	2203	1085	1010	1020	656
ORF9	ICP1_2006_E-delta_CR_delta_Cas2-3	complement(4432..4590)	0	0	913	683	169	178	81	70	65	47
ORF10	ICP1_2006_E-delta_CR_delta_Cas2-3	complement(4610..4894)	0	0	7141	5137	1058	878	639	464	548	339
ORF11	ICP1_2006_E-delta_CR_delta_Cas2-3	complement(5005..5196)	0	0	2420	1500	277	216	140	106	115	59
ORF12	ICP1_2006_E-delta_CR_delta_Cas2-3	complement(5206..5412)	0	0	2942	1215	369	410	142	137	110	54
ORF13	ICP1_2006_E-delta_CR_delta_Cas2-3	complement(5575..5766)	0	0	6776	3838	824	1021	340	443	282	193
ORF14	ICP1_2006_E-delta_CR_delta_Cas2-3	complement(5771..5929)	0	0	2366	2233	311	295	188	142	112	71
ORF15	ICP1_2006_E-delta_CR_delta_Cas2-3	complement(5937..6113)	0	0	6542	5435	856	843	476	372	249	190
ORF16	ICP1_2006_E-delta_CR_delta_Cas2-3	complement(6209..6499)	0	0	15566	11292	1889	1784	949	758	655	415
ORF17	ICP1_2006_E-delta_CR_delta_Cas2-3	complement(6516..6932)	0	0	39886	29712	6052	5233	3626	2459	2332	1610
ORF18	ICP1_2006_E-delta_CR_delta_Cas2-3	complement(7054..7332)	1	2	10608	7095	1993	1567	1603	990	1051	658
ORF19	ICP1_2006_E-delta_CR_delta_Cas2-3	complement(7445..7591)	0	0	69	20	7	5	0	1	5	1
ORF20	ICP1_2006_E-delta_CR_delta_Cas2-3	complement(7682..7921)	0	0	4412	3493	655	738	386	457	319	263
ORF21	ICP1_2006_E-delta_CR_delta_Cas2-3	complement(8270..8620)	0	0	3121	1051	546	638	343	407	396	232
ORF25	ICP1_2006_E-delta_CR_delta_Cas2-3	9492..9626	0	0	80	13	14	21	3	23	6	4
ORF26	ICP1_2006_E-delta_CR_delta_Cas2-3	complement(9749..9838)	0	0	0	0	0	0	0	0	0	0
ORF27	ICP1_2006_E-delta_CR_delta_Cas2-3	complement(10185..10406)	0	0	284	250	495	327	590	454	559	453
ORF28	ICP1_2006_E-delta_CR_delta_Cas2-3	complement(10407..11402)	0	0	4649	4945	4759	4938	4827	5255	4531	3847
ORF29	ICP1_2006_E-delta_CR_delta_Cas2-3	complement(11994..12173)	0	0	470	463	654	1003	374	671	287	265
ORF30	ICP1_2006_E-delta_CR_delta_Cas2-3	complement(12231..12458)	0	0	2129	3674	2587	3430	1864	2468	1139	1343
ORF31	ICP1_2006_E-delta_CR_delta_Cas2-3	complement(12474..12851)	0	0	4137	5671	4507	5323	3359	3995	2123	2217
ORF32	ICP1_2006_E-delta_CR_delta_Cas2-3	complement(12853..13068)	0	0	1507	2049	1265	1540	828	1061	431	590
ORF33	ICP1_2006_E-delta_CR_delta_Cas2-3	complement(13079..13363)	1	0	3681	6145	2637	4425	1619	2860	1049	1355
ORF34	ICP1_2006_E-delta_CR_delta_Cas2-3	complement(13466..13795)	0	0	6239	8686	4145	5538	2597	3557	1768	1930
ORF35	ICP1_2006_E-delta_CR_delta_Cas2-3	complement(13792..14052)	0	0	2480	2925	1751	2289	961	1579	642	783
ORF36	ICP1_2006_E-delta_CR_delta_Cas2-3	complement(14055..14690)	0	0	12897	14784	8228	11349	5062	7499	3361	3845
ORF37	ICP1_2006_E-delta_CR_delta_Cas2-3	complement(14697..14930)	0	0	3799	4644	2251	2721	1463	1534	872	912
ORF38	ICP1_2006_E-delta_CR_delta_Cas2-3	complement(14930..15109)	0	0	1615	1772	885	977	576	618	319	293
ORF39	ICP1_2006_E-delta_CR_delta_Cas2-3	complement(15120..15443)	0	1	7689	7368	4287	4449	2854	2706	1793	1559
ORF40	ICP1_2006_E-delta_CR_delta_Cas2-3	complement(15551..16132)	0	0	24070	23647	17339	17506	12505	11230	7623	6501
ORF41	ICP1_2006_E-delta_CR_delta_Cas2-3	complement(16134..16457)	0	0	8789	11897	5508	6708	3819	3803	2119	2108
ORF42	ICP1_2006_E-delta_CR_delta_Cas2-3	complement(16459..16638)	0	0	1650	2095	942	1286	633	762	400	367
ORF43	ICP1_2006_E-delta_CR_delta_Cas2-3	complement(16650..16892)	0	0	6750	10037	3612	5044	2344	2801	1398	1500
ORF44	ICP1_2006_E-delta_CR_delta_Cas2-3	complement(16893..17087)	0	0	4039	5923	2232	3096	1405	1825	807	934
ORF45	ICP1_2006_E-delta_CR_delta_Cas2-3	complement(17093..17311)	0	0	6495	8533	3385	5431	1997	2981	1262	1441
ORF46	ICP1_2006_E-delta_CR_delta_Cas2-3	complement(17314..17544)	0	0	6476	9602	3252	5856	1835	2891	1122	1293
ORF47	ICP1_2006_E-delta_CR_delta_Cas2-3	17782..18090	0	0	9294	11456	4629	6961	3249	3963	1953	2149
ORF48	ICP1_2006_E-delta_CR_delta_Cas2-3	18093..18443	0	0	11068	15625	6492	11084	4314	6499	2617	3306
ORF49	ICP1_2006_E-delta_CR_delta_Cas2-3	18446..19018	0	1	15460	21871	11830	21622	7200	13418	4359	5759
ORF50	ICP1_2006_E-delta_CR_delta_Cas2-3	19015..19185	0	0	1119	1923	953	1800	623	1205	348	542
ORF51	ICP1_2006_E-delta_CR_delta_Cas2-3	19192..19533	0	1	4628	13708	4101	15024	2721	10257	2180	4429
ORF52	ICP1_2006_E-delta_CR_delta_Cas2-3	19552..19734	0	0	730	2651	711	3428	587	2441	518	1021
ORF53	ICP1_2006_E-delta_CR_delta_Cas2-3	complement(19889..20863)	0	0	1197	1283	1198	1864	4899	8186	6898	6931
ORF54	ICP1_2006_E-delta_CR_delta_Cas2-3	complement(20847..21065)	0	0	8	17	20	23	279	684	400	560
ORF55	ICP1_2006_E-delta_CR_delta_Cas2-3	21137..21604	0	0	3633	12056	2623	8752	1461	5112	994	2234
ORF56	ICP1_2006_E-delta_CR_delta_Cas2-3	21576..21776	0	0	2012	3674	1617	2776	1145	2022	820	931
ORF57	ICP1_2006_E-delta_CR_delta_Cas2-3	21766..23805	0	1	42654	55903	52583	59590	45387	47062	28305	26935
ORF58	ICP1_2006_E-delta_CR_delta_Cas2-3	23821..26547	3	1	14049	18728	56384	57878	55409	57707	34364	32852
ORF59	ICP1_2006_E-delta_CR_delta_Cas2-3	26596..27414	0	0	899	835	9756	9006	11810	10877	7731	6442
ORF60	ICP1_2006_E-delta_CR_delta_Cas2-3	27398..27592	0	1	46	51	753	572	962	743	655	471
ORF61	ICP1_2006_E-delta_CR_delta_Cas2-3	27732..27947	0	0	6571	4910	2210	1821	967	832	653	454
ORF62	ICP1_2006_E-delta_CR_delta_Cas2-3	27950..28282	0	0	14421	12500	5399	4301	2880	2058	1524	1076
ORF63	ICP1_2006_E-delta_CR_delta_Cas2-3	28353..28631	0	0	9600	6975	4254	3776	2416	1897	1301	830
ORF64	ICP1_2006_E-delta_CR_delta_Cas2-3	28628..28879	0	0	8981	7841	5058	4264	3057	2153	1617	1133
ORF65	ICP1_2006_E-delta_CR_delta_Cas2-3	28892..29074	0	0	5356	4859	3983	3498	2997	2213	1599	1013
ORF66	ICP1_2006_E-delta_CR_delta_Cas2-3	29080..29307	1	0	7324	5706	6477	5572	5061	4089	2667	1820
ORF67	ICP1_2006_E-delta_CR_delta_Cas2-3	29310..29492	0	0	2723	2621	3314	2450	2990	2077	1553	1130
ORF68	ICP1_2006_E-delta_CR_delta_Cas2-3	29770..30936	1	0	32971	30551	64333	49100	95882	68460	72356	42067
ORF69	ICP1_2006_E-delta_CR_delta_Cas2-3	complement(31047..31460)	0	1	141	107	171	142	2313	2685	15959	8745
ORF70	ICP1_2006_E-delta_CR_delta_Cas2-3	complement(31462..32529)	0	0	550	468	440	366	9271	9923	56371	32665
ORF71	ICP1_2006_E-delta_CR_delta_Cas2-3	complement(32531..32893)	0	0	39	28	62	49	3108	2754	14412	8821
ORF72	ICP1_2006_E-delta_CR_delta_Cas2-3	complement(32896..33681)	1	0	175	89	132	179	5700	7331	27184	15999
ORF73	ICP1_2006_E-delta_CR_delta_Cas2-3	complement(33744..35165)	1	1	251	191	270	282	19567	17927	65875	41235
ORF74	ICP1_2006_E-delta_CR_delta_Cas2-3	complement(35176..35580)	0	0	81	85	87	108	4741	4393	13099	9484
ORF75	ICP1_2006_E-delta_CR_delta_Cas2-3	complement(35590..36363)	0	0	115	107	147	285	10846	11399	26811	21100
ORF76	ICP1_2006_E-delta_CR_delta_Cas2-3	complement(36367..37380)	0	1	187	140	301	486	13232	15457	31071	25899
ORF77	ICP1_2006_E-delta_CR_delta_Cas2-3	complement(37380..37793)	0	1	44	35	115	165	4760	4737	10212	7634
ORF78	ICP1_2006_E-delta_CR_delta_Cas2-3	complement(37783..38397)	0	1	781	523	505	576	11398	8298	22029	13989
ORF79	ICP1_2006_E-delta_CR_delta_Cas2-3	complement(38526..39503)	0	1	5191	5355	5566	4909	10995	10556	31704	20558
ORF80	ICP1_2006_E-delta_CR_delta_Cas2-3	complement(40024..40746)	0	0	10836	8786	5102	4146	10779	9148	29105	17865
ORF81	ICP1_2006_E-delta_CR_delta_Cas2-3	complement(41301..42329)	0	0	132	111	400	277	5300	4994	20387	12466
ORF82	ICP1_2006_E-delta_CR_delta_Cas2-3	complement(42560..43102)	0	0	41	25	245	159	3949	3032	12416	6842
ORF83	ICP1_2006_E-delta_CR_delta_Cas2-3	complement(43159..43620)	0	0	228	140	861	483	11532	9816	41345	22634
ORF84	ICP1_2006_E-delta_CR_delta_Cas2-3	complement(43622..45013)	4	1	1346	1031	2466	1730	35372	26607	107566	57717
ORF85	ICP1_2006_E-delta_CR_delta_Cas2-3	complement(45143..46120)	1	0	1639	1226	2371	1688	9836	6557	17845	9247
ORF86	ICP1_2006_E-delta_CR_delta_Cas2-3	complement(46120..46539)	0	0	1515	1310	1396	1056	4358	2801	6048	3555
ORF87	ICP1_2006_E-delta_CR_delta_Cas2-3	complement(46545..46920)	0	0	1990	1601	1350	1071	3586	2429	4421	2686
CRISPR 1 remnant	ICP1_2006_E-delta_CR_delta_Cas2-3	complement(47095..47247)	0	0	9	6	4	13	2	12	5	2
Csy4	ICP1_2006_E-delta_CR_delta_Cas2-3	complement(47284..47790)	0	0	12439	11981	17624	16533	16237	15491	10424	8441
Csy3	ICP1_2006_E-delta_CR_delta_Cas2-3	complement(47790..48710)	0	1	35115	35030	34794	35047	28183	26615	16502	13388
Csy2	ICP1_2006_E-delta_CR_delta_Cas2-3	complement(48703..49449)	0	0	9438	9764	11234	12034	7727	7701	4119	3396
Csy1	ICP1_2006_E-delta_CR_delta_Cas2-3	complement(49442..49981)	1	0	5491	5255	6143	6587	3840	3898	1913	1585
CRISPR 2 remnant	ICP1_2006_E-delta_CR_delta_Cas2-3	complement(49982..50073)	0	0	0	0	0	0	0	0	0	0
cas2-3	ICP1_2006_E-delta_CR_delta_Cas2-3	complement(50084..50206)	0	0	19	7	11	22	3	19	2	1
Cas1	ICP1_2006_E-delta_CR_delta_Cas2-3	complement(50190..51098)	0	1	13165	12368	7625	7227	5122	4116	2869	2064
putative_Rha_protein	ICP1_2006_E-delta_CR_delta_Cas2-3	51277..51915	0	0	6982	6973	7332	7634	7055	6987	4362	3630
ORF87.1	ICP1_2006_E-delta_CR_delta_Cas2-3	52295..52795	1	0	4734	9459	6258	12151	5852	11800	4847	6085
ORF91	ICP1_2006_E-delta_CR_delta_Cas2-3	complement(52936..53595)	0	0	211	217	183	239	3533	3374	14669	8695
ORF92	ICP1_2006_E-delta_CR_delta_Cas2-3	complement(53599..53931)	0	0	111	82	56	67	1141	932	4204	2586
ORF93	ICP1_2006_E-delta_CR_delta_Cas2-3	complement(53931..54293)	0	0	186	176	100	93	1624	1225	5839	3352
ORF94	ICP1_2006_E-delta_CR_delta_Cas2-3	complement(54293..54631)	0	0	183	140	89	75	1457	1131	4752	3062
ORF95	ICP1_2006_E-delta_CR_delta_Cas2-3	54782..55015	0	0	7713	5788	4335	4525	3002	2465	1582	1097
ORF96	ICP1_2006_E-delta_CR_delta_Cas2-3	55018..55227	0	0	5110	4696	3175	3081	2430	1654	1277	854
ORF97	ICP1_2006_E-delta_CR_delta_Cas2-3	55224..55544	0	1	4261	3835	2533	2779	1805	1526	1066	727
ORF98	ICP1_2006_E-delta_CR_delta_Cas2-3	55680..55898	0	0	5289	5670	2640	3327	2127	2414	1438	1340
ORF99	ICP1_2006_E-delta_CR_delta_Cas2-3	55898..56086	0	0	1758	2308	1061	1331	841	957	496	458
ORF100	ICP1_2006_E-delta_CR_delta_Cas2-3	56043..57710	0	1	23464	25564	18264	24607	16623	19265	11507	10248
ORF101	ICP1_2006_E-delta_CR_delta_Cas2-3	57716..58135	0	0	2031	2192	2596	4956	2134	3751	1557	1646
ORF102	ICP1_2006_E-delta_CR_delta_Cas2-3	58198..58779	0	0	7929	8155	5353	8908	4543	6584	3133	3250
ORF103	ICP1_2006_E-delta_CR_delta_Cas2-3	58790..59077	0	0	2027	3210	1741	3817	1455	2841	1008	1324
ORF104	ICP1_2006_E-delta_CR_delta_Cas2-3	59082..59381	0	0	1553	3675	1849	5601	1392	4252	1084	1790
ORF105	ICP1_2006_E-delta_CR_delta_Cas2-3	59384..59665	0	0	1115	2569	1793	4683	1655	4168	1226	1965
ORF106	ICP1_2006_E-delta_CR_delta_Cas2-3	59667..59918	0	0	888	1651	2095	3910	2172	3607	1471	1810
ORF107	ICP1_2006_E-delta_CR_delta_Cas2-3	complement(60049..60576)	0	1	81	103	203	240	2286	2740	5879	3930
ORF108	ICP1_2006_E-delta_CR_delta_Cas2-3	60746..60910	0	0	1688	1301	977	953	712	548	376	266
ORF109	ICP1_2006_E-delta_CR_delta_Cas2-3	60945..61133	0	0	1879	1440	1224	1237	841	655	431	314
ORF110	ICP1_2006_E-delta_CR_delta_Cas2-3	61216..61536	0	0	2507	2684	2778	3759	2740	3403	1541	1695
ORF111	ICP1_2006_E-delta_CR_delta_Cas2-3	61548..61904	0	0	2358	3007	3437	4704	3412	4325	1872	2014
ORF112	ICP1_2006_E-delta_CR_delta_Cas2-3	61917..62711	0	0	4260	4685	9300	10411	9890	10035	5249	4588
ORF113	ICP1_2006_E-delta_CR_delta_Cas2-3	62797..63990	0	1	1521	1126	5565	5109	6358	5964	4088	3046
ORF113x	ICP1_2006_E-delta_CR_delta_Cas2-3	63929..64888	0	0	561	416	3055	2863	3968	3885	2977	2123
ORF114	ICP1_2006_E-delta_CR_delta_Cas2-3	64888..65358	0	0	236	188	1543	1255	2375	1901	2408	1591
ORF114.1	ICP1_2006_E-delta_CR_delta_Cas2-3	complement(65423..66031)	0	0	300	236	569	466	1709	1379	5525	3524
ORF114.2	ICP1_2006_E-delta_CR_delta_Cas2-3	complement(66034..66312)	0	0	106	92	117	82	368	260	1593	1038
ORF119	ICP1_2006_E-delta_CR_delta_Cas2-3	66539..66940	1	0	17665	15053	16113	16137	12502	10219	7387	4767
ORF120	ICP1_2006_E-delta_CR_delta_Cas2-3	complement(66984..67550)	1	0	372	285	641	621	12727	11733	33366	17328
ORF121	ICP1_2006_E-delta_CR_delta_Cas2-3	67683..68921	0	0	3494	2980	5059	5092	5173	5058	4603	3355
ORF122	ICP1_2006_E-delta_CR_delta_Cas2-3	complement(68963..69982)	2	1	1529	980	2000	1611	28936	31597	125713	72923
ORF123	ICP1_2006_E-delta_CR_delta_Cas2-3	complement(70008..70391)	1	0	180	72	286	244	10860	10773	38970	25006
ORF124	ICP1_2006_E-delta_CR_delta_Cas2-3	complement(70407..71468)	0	5	201	91	444	553	37173	37613	112320	68640
ORF125	ICP1_2006_E-delta_CR_delta_Cas2-3	complement(71477..72313)	1	0	286	200	492	620	24123	22733	53821	36907
ORF126	ICP1_2006_E-delta_CR_delta_Cas2-3	complement(72323..72880)	0	1	214	207	382	562	17816	15192	36889	24536
ORF127	ICP1_2006_E-delta_CR_delta_Cas2-3	complement(72985..74511)	1	2	1136	674	801	668	28936	20717	70416	40930
ORF128	ICP1_2006_E-delta_CR_delta_Cas2-3	complement(74740..76170)	2	0	333	289	1612	1426	13172	12741	36755	24102
ORF129	ICP1_2006_E-delta_CR_delta_Cas2-3	complement(76424..76525)	0	0	0	0	0	0	1	2	3	0
ORF130	ICP1_2006_E-delta_CR_delta_Cas2-3	complement(76522..77712)	1	0	2068	1793	2412	2984	14592	14047	25429	18170
ORF131	ICP1_2006_E-delta_CR_delta_Cas2-3	complement(77831..78223)	0	0	3049	3094	2716	3937	2095	2907	1512	1555
ORF132	ICP1_2006_E-delta_CR_delta_Cas2-3	complement(78238..78513)	0	0	2403	2201	1765	2130	1275	1538	885	853
ORF133	ICP1_2006_E-delta_CR_delta_Cas2-3	78662..79105	0	0	6422	5420	3414	3738	2456	2298	1646	1397
ORF134	ICP1_2006_E-delta_CR_delta_Cas2-3	79102..79557	0	0	3723	2152	2880	3191	1585	1865	1258	893
ORF135	ICP1_2006_E-delta_CR_delta_Cas2-3	complement(79601..79975)	0	0	65	30	118	107	3054	3160	11924	6964
igt135_136	ICP1_2006_E-delta_CR_delta_Cas2-3	complement(80092..80308)	0	0	40	30	150	161	2695	2940	11290	5728
ORF136	ICP1_2006_E-delta_CR_delta_Cas2-3	complement(80309..80491)	0	0	12	5	18	20	359	418	1602	737
ORF137	ICP1_2006_E-delta_CR_delta_Cas2-3	complement(80493..81041)	0	0	138	96	192	210	4760	4049	17210	9262
ORF138	ICP1_2006_E-delta_CR_delta_Cas2-3	complement(81052..81507)	0	0	69	43	150	130	3491	3176	11911	6466
ORF139	ICP1_2006_E-delta_CR_delta_Cas2-3	complement(81521..81865)	1	0	109	63	156	179	3978	3012	11855	6216
igt139_140	ICP1_2006_E-delta_CR_delta_Cas2-3	complement(81979..82722)	4	3	15321	11169	62804	51219	183103	138150	326474	199849
ORF140	ICP1_2006_E-delta_CR_delta_Cas2-3	complement(82877..83128)	0	0	2300	1783	7020	6684	10470	9304	8052	6442
ORF141	ICP1_2006_E-delta_CR_delta_Cas2-3	complement(83149..83334)	0	0	414	430	1507	1990	1786	2353	1158	1141
ORF142	ICP1_2006_E-delta_CR_delta_Cas2-3	complement(83334..83516)	0	0	624	669	2041	2855	2275	3215	1442	1597
ORF143	ICP1_2006_E-delta_CR_delta_Cas2-3	complement(83519..83794)	0	0	1965	2560	5259	8166	5986	8912	3545	4349
ORF144	ICP1_2006_E-delta_CR_delta_Cas2-3	complement(83797..83991)	1	0	376	460	1574	2163	1646	2434	993	1137
ORF145	ICP1_2006_E-delta_CR_delta_Cas2-3	complement(83994..84224)	0	1	657	504	1809	2852	1706	3108	1203	1221
ORF146	ICP1_2006_E-delta_CR_delta_Cas2-3	complement(84221..84760)	0	0	4289	3568	8301	10193	9284	11093	5623	5819
ORF147	ICP1_2006_E-delta_CR_delta_Cas2-3	complement(84757..86172)	1	2	3793	4748	15126	23417	17146	28207	11120	14466
ORF148	ICP1_2006_E-delta_CR_delta_Cas2-3	complement(86176..86304)	0	0	9	10	29	130	20	139	13	31
ORF149	ICP1_2006_E-delta_CR_delta_Cas2-3	complement(86301..86642)	0	0	525	2370	1702	7722	1496	7555	1030	3197
ORF150	ICP1_2006_E-delta_CR_delta_Cas2-3	complement(86753..86980)	0	0	311	587	800	1861	741	1995	436	973
ORF151	ICP1_2006_E-delta_CR_delta_Cas2-3	complement(86983..87141)	0	0	164	174	337	660	276	591	144	202
ORF152	ICP1_2006_E-delta_CR_delta_Cas2-3	complement(87206..87709)	0	1	2811	2344	8992	12663	8098	11564	4161	4263
ORF153	ICP1_2006_E-delta_CR_delta_Cas2-3	complement(87743..87832)	0	0	0	0	0	0	0	0	0	0
ORF154	ICP1_2006_E-delta_CR_delta_Cas2-3	complement(87829..87960)	0	0	31	12	152	244	77	217	86	53
ORF155	ICP1_2006_E-delta_CR_delta_Cas2-3	complement(88042..88209)	0	0	151	147	621	1042	515	887	259	353
ORF156	ICP1_2006_E-delta_CR_delta_Cas2-3	complement(88210..88398)	0	0	464	390	1472	2367	1114	1895	620	674
ORF157	ICP1_2006_E-delta_CR_delta_Cas2-3	complement(88395..88613)	1	0	733	690	1983	2504	1737	2000	851	850
ORF158	ICP1_2006_E-delta_CR_delta_Cas2-3	complement(88606..88863)	0	0	1958	1615	4290	5160	3819	3895	1992	1794
ORF159	ICP1_2006_E-delta_CR_delta_Cas2-3	complement(88866..89099)	0	0	1975	1679	3422	3874	2971	3008	1635	1320
ORF161	ICP1_2006_E-delta_CR_delta_Cas2-3	complement(89108..89395)	0	0	2420	1774	3221	3767	2707	2637	1370	1148
ORF164	ICP1_2006_E-delta_CR_delta_Cas2-3	89622..89681	0	0	0	0	0	0	0	0	0	0
ORF165	ICP1_2006_E-delta_CR_delta_Cas2-3	89755..91065	0	0	4750	5723	9221	14263	7381	11259	4780	5820
ORF166	ICP1_2006_E-delta_CR_delta_Cas2-3	91152..91535	0	0	773	749	2113	2939	1845	2263	1056	1262
ORF167	ICP1_2006_E-delta_CR_delta_Cas2-3	91541..91723	0	0	618	800	914	1550	769	1174	506	601
ORF168	ICP1_2006_E-delta_CR_delta_Cas2-3	91723..91980	0	0	1592	1777	2574	3760	2187	2830	1441	1699
ORF169	ICP1_2006_E-delta_CR_delta_Cas2-3	91992..92414	0	0	1989	1518	4025	4947	3851	4310	2746	2610
ORF170	ICP1_2006_E-delta_CR_delta_Cas2-3	92414..93124	1	0	3289	2508	10545	10575	10867	10783	7641	6742
ORF171	ICP1_2006_E-delta_CR_delta_Cas2-3	93121..93732	0	1	1832	1266	7597	7662	7824	8109	5694	5145
ORF172	ICP1_2006_E-delta_CR_delta_Cas2-3	93733..94443	1	0	3003	2126	12207	12184	12366	12658	8724	7953
ORF173	ICP1_2006_E-delta_CR_delta_Cas2-3	94525..95382	0	2	9687	6229	28256	24630	30440	26047	20757	17759
ORF174	ICP1_2006_E-delta_CR_delta_Cas2-3	95424..96692	0	1	3834	3066	23783	24893	26344	28924	19747	20272
ORF175	ICP1_2006_E-delta_CR_delta_Cas2-3	96693..96869	0	0	92	83	1234	1192	1356	1400	923	863
ORF176	ICP1_2006_E-delta_CR_delta_Cas2-3	96859..98418	0	1	1492	953	36308	30116	47516	41318	30778	26449
ORF177	ICP1_2006_E-delta_CR_delta_Cas2-3	98411..98959	0	0	295	188	9941	8536	14410	12703	9368	8065
ORF178	ICP1_2006_E-delta_CR_delta_Cas2-3	98953..99183	0	0	109	61	2416	2138	3551	3271	2423	2016
ORF179	ICP1_2006_E-delta_CR_delta_Cas2-3	99180..99845	0	0	370	288	13573	12170	21846	20925	14698	12920
ORF180	ICP1_2006_E-delta_CR_delta_Cas2-3	99845..100033	1	0	26	9	761	711	1273	1362	975	847
ORF180.1	ICP1_2006_E-delta_CR_delta_Cas2-3	100092..100226	0	0	38	17	84	87	56	104	54	42
ORF181	ICP1_2006_E-delta_CR_delta_Cas2-3	100235..100630	1	0	2252	1733	7614	8537	9949	10828	6062	6726
ORF182	ICP1_2006_E-delta_CR_delta_Cas2-3	100640..100831	0	0	203	140	937	1198	1052	1632	716	866
ORF183	ICP1_2006_E-delta_CR_delta_Cas2-3	100844..101092	0	0	383	410	2123	2884	2623	3888	1718	2245
ORF184	ICP1_2006_E-delta_CR_delta_Cas2-3	101096..101413	0	0	458	567	4058	6011	4931	8198	3286	4230
ORF185	ICP1_2006_E-delta_CR_delta_Cas2-3	101413..101793	0	1	532	564	5066	6545	6696	8915	4041	4989
ORF186	ICP1_2006_E-delta_CR_delta_Cas2-3	101797..102015	0	0	195	219	1704	2363	2197	3106	1267	1646
ORF187	ICP1_2006_E-delta_CR_delta_Cas2-3	102017..102304	0	0	473	425	3767	4712	5465	6474	3218	3513
ORF188	ICP1_2006_E-delta_CR_delta_Cas2-3	102305..102538	0	0	273	227	2696	2698	4142	3887	2295	2141
ORF189	ICP1_2006_E-delta_CR_delta_Cas2-3	102541..103554	0	1	2899	1984	24520	21777	39465	32951	23472	19563
ORF189.1	ICP1_2006_E-delta_CR_delta_Cas2-3	103565..103735	0	0	152	93	1299	1111	2144	1745	1273	1020
ORF191	ICP1_2006_E-delta_CR_delta_Cas2-3	103815..103937	0	0	0	0	3	4	13	5	6	4
ORF192	ICP1_2006_E-delta_CR_delta_Cas2-3	104019..104429	0	0	924	653	11455	9296	22626	17712	16189	11686
ORF193	ICP1_2006_E-delta_CR_delta_Cas2-3	104499..105464	1	0	1273	842	25182	20727	52349	41146	36786	28127
ORF194	ICP1_2006_E-delta_CR_delta_Cas2-3	105495..105803	0	1	168	128	5864	4626	13334	10146	9079	7160
ORF195	ICP1_2006_E-delta_CR_delta_Cas2-3	105793..105954	0	0	16	6	462	397	869	813	684	483
ORF196	ICP1_2006_E-delta_CR_delta_Cas2-3	105954..106790	0	0	307	215	17849	14250	40887	31993	28770	22284
ORF197	ICP1_2006_E-delta_CR_delta_Cas2-3	106800..106958	0	0	10	3	624	502	1143	1081	897	602
ORF198	ICP1_2006_E-delta_CR_delta_Cas2-3	106946..107413	1	1	87	51	7177	5868	17105	14312	11939	9681
ORF199	ICP1_2006_E-delta_CR_delta_Cas2-3	107410..107631	0	0	22	16	3032	2261	7204	5455	4979	3746
ORF200	ICP1_2006_E-delta_CR_delta_Cas2-3	107631..108143	1	1	1147	711	9605	8129	21159	17776	15160	12002
ORF201	ICP1_2006_E-delta_CR_delta_Cas2-3	108143..108307	0	0	135	72	748	679	1580	1480	1111	937
ORF202	ICP1_2006_E-delta_CR_delta_Cas2-3	108318..108521	0	0	113	63	924	924	1861	2114	1424	1301
ORF203	ICP1_2006_E-delta_CR_delta_Cas2-3	108672..111902	3	1	3920	2322	68033	57725	164782	144509	127126	101731
ORF204	ICP1_2006_E-delta_CR_delta_Cas2-3	111914..113266	0	0	455	286	23041	18557	68891	55605	58392	42329
ORF205	ICP1_2006_E-delta_CR_delta_Cas2-3	113372..113866	2	0	1850	918	11309	9205	23894	20315	18420	13728
ORF206	ICP1_2006_E-delta_CR_delta_Cas2-3	114051..114269	0	0	206	112	1848	1527	4253	3444	3047	2797
ORF207	ICP1_2006_E-delta_CR_delta_Cas2-3	114266..114982	1	1	1056	574	14006	12218	32261	28427	24746	20942
ORF208	ICP1_2006_E-delta_CR_delta_Cas2-3	115013..115825	0	0	530	285	12492	10702	31171	27796	25126	20880
ORF209	ICP1_2006_E-delta_CR_delta_Cas2-3	115837..116469	1	1	227	106	7437	6835	17740	19508	17464	12320
ORF210	ICP1_2006_E-delta_CR_delta_Cas2-3	116539..116721	0	0	147	68	991	726	2560	1820	1896	1380
ORF211	ICP1_2006_E-delta_CR_delta_Cas2-3	116731..117711	1	1	1106	536	15103	11362	40974	31040	33617	23836
ORF212	ICP1_2006_E-delta_CR_delta_Cas2-3	117814..118020	0	0	193	269	955	1752	1010	1858	628	985
ORF213	ICP1_2006_E-delta_CR_delta_Cas2-3	118033..118314	0	0	330	363	1973	2893	2259	3152	1328	1773
ORF214	ICP1_2006_E-delta_CR_delta_Cas2-3	118301..118489	0	0	76	67	546	616	581	811	345	395
ORF215	ICP1_2006_E-delta_CR_delta_Cas2-3	118502..119854	0	2	1525	950	16853	17196	22317	22793	13592	12247
ORF216	ICP1_2006_E-delta_CR_delta_Cas2-3	119936..120073	0	0	19	1	47	71	23	64	22	25
ORF217	ICP1_2006_E-delta_CR_delta_Cas2-3	120073..120306	0	0	271	151	1615	1496	1868	1742	1137	1046
ORF218	ICP1_2006_E-delta_CR_delta_Cas2-3	120308..120736	0	0	754	420	5549	4641	6637	5823	3913	3443
ORF219	ICP1_2006_E-delta_CR_delta_Cas2-3	120738..120983	0	0	340	120	2186	1902	2245	2322	1498	1257
ORF220	ICP1_2006_E-delta_CR_delta_Cas2-3	120971..121231	0	0	289	155	2713	2028	3503	2884	2176	1686
ORF221	ICP1_2006_E-delta_CR_delta_Cas2-3	121231..121848	0	1	689	329	8260	6402	11738	9575	7032	5734
ORF222	ICP1_2006_E-delta_CR_delta_Cas2-3	121864..122076	0	0	90	33	1388	987	1866	1521	1022	866
ORF223	ICP1_2006_E-delta_CR_delta_Cas2-3	122089..122508	0	0	257	119	5235	3986	8220	6456	4559	3890
ORF225	ICP1_2006_E-delta_CR_delta_Cas2-3	122689..123447	0	1	1120	499	12854	10494	18136	14795	10776	8355
ORF226	ICP1_2006_E-delta_CR_delta_Cas2-3	123459..123689	0	0	139	68	2180	1877	3147	2838	1853	1477
ORF227	ICP1_2006_E-delta_CR_delta_Cas2-3	123706..124017	0	0	162	75	3470	3154	4760	5214	3325	2600
putative_DNA-methyltransferase_short	ICP1_2006_E-delta_CR_delta_Cas2-3	124234..124467	0	0	81	63	2443	2085	3883	3560	2588	2255
putative_DNA-methyltransferase	ICP1_2006_E-delta_CR_delta_Cas2-3	124510..125232	0	0	197	102	8340	6608	14187	12868	9861	8079
CSW01_RS14105	E7946_chr2	complement(361..549)	1	1	0	0	0	0	0	1	0	0
CSW01_RS14110	E7946_chr2	1134..3110	472	453	324	190	48	52	82	43	84	36
CSW01_RS14115	E7946_chr2	complement(3330..3944)	25	21	14	9	20	6	29	13	29	16
CSW01_RS14120	E7946_chr2	4154..4351	22	23	13	6	8	7	9	6	10	6
CSW01_RS14125	E7946_chr2	4445..4723	341	386	106	67	8	14	14	13	7	8
CSW01_RS14130	E7946_chr2	4811..5530	1458	1698	827	680	196	182	129	132	77	63
CSW01_RS14135	E7946_chr2	5645..6520	38	44	30	33	8	8	3	2	8	7
CSW01_RS14140	E7946_chr2	complement(6624..8285)	20	20	17	11	4	8	8	5	2	3
CSW01_RS14145	E7946_chr2	8288..8482	1	0	1	0	0	0	2	1	0	0
CSW01_RS14150	E7946_chr2	8563..8919	53	31	19	4	6	1	2	0	0	1
CSW01_RS14155	E7946_chr2	complement(8986..11751)	846	375	307	83	82	20	52	24	29	11
CSW01_RS14160	E7946_chr2	12271..14724	6139	7422	8530	1790	2358	575	1681	341	908	224
CSW01_RS14165	E7946_chr2	14810..16990	992	5078	5474	1191	1079	345	550	162	261	86
CSW01_RS14170	E7946_chr2	17196..19385	496	2070	2390	671	540	180	229	99	131	64
CSW01_RS14175	E7946_chr2	complement(19519..19698)	0	0	1	0	0	0	0	0	0	0
CSW01_RS14180	E7946_chr2	19780..20298	49	31	120	54	20	10	14	5	11	4
CSW01_RS14185	E7946_chr2	20426..22510	22	18	31	31	10	6	7	6	11	1
CSW01_RS14190	E7946_chr2	22510..23397	37	13	16	10	3	3	5	4	0	3
CSW01_RS14195	E7946_chr2	23394..26651	117	79	109	61	42	17	30	9	19	8
CSW01_RS14200	E7946_chr2	26652..27380	37	32	33	15	9	8	6	7	5	2
CSW01_RS14205	E7946_chr2	27483..27884	15	18	13	5	5	6	6	1	4	5
CSW01_RS14210	E7946_chr2	complement(28057..29097)	12	13	6	4	3	0	1	1	3	3
CSW01_RS14215	E7946_chr2	complement(29213..30205)	32	34	17	11	5	1	2	7	3	5
CSW01_RS14220	E7946_chr2	30483..31871	199	240	145	32	32	15	24	10	8	6
CSW01_RS14225	E7946_chr2	complement(31967..32602)	176	129	39	20	13	7	9	10	12	4
CSW01_RS14230	E7946_chr2	33034..35583	31	43	18	18	7	5	5	10	8	5
CSW01_RS14235	E7946_chr2	complement(35605..35859)	1	1	0	0	0	0	0	0	2	0
CSW01_RS14240	E7946_chr2	35949..36683	47	54	33	35	18	16	7	13	8	3
CSW01_RS14245	E7946_chr2	36684..37526	58	48	28	27	16	4	5	9	7	7
CSW01_RS14250	E7946_chr2	complement(37647..39212)	37	30	14	8	5	8	10	2	5	2
CSW01_RS14255	E7946_chr2	complement(39310..39870)	10	4	8	10	1	2	1	1	0	1
CSW01_RS14260	E7946_chr2	40279..42153	27	33	22	21	12	18	12	13	7	10
CSW01_RS14265	E7946_chr2	complement(42213..43085)	5	8	5	4	2	0	0	2	3	1
CSW01_RS14270	E7946_chr2	43273..44025	47	107	42	69	22	35	24	20	27	33
CSW01_RS14275	E7946_chr2	complement(44079..45296)	244	232	70	44	9	17	13	7	17	13
CSW01_RS14280	E7946_chr2	complement(45637..46089)	265	137	128	40	34	20	20	7	10	4
CSW01_RS14285	E7946_chr2	complement(46103..46684)	75	38	22	10	6	1	3	1	2	4
CSW01_RS14290	E7946_chr2	complement(46681..47103)	88	21	9	6	3	2	3	5	3	3
CSW01_RS14295	E7946_chr2	complement(47302..48228)	222	145	85	43	10	12	15	9	20	3
gltS	E7946_chr2	48767..49993	281	310	147	87	47	24	30	21	25	17
CSW01_RS14305	E7946_chr2	complement(50072..50830)	149	65	55	21	13	9	6	4	7	6
CSW01_RS14310	E7946_chr2	50962..51246	41	35	25	24	8	7	9	8	5	3
CSW01_RS14315	E7946_chr2	51479..54733	195	183	166	115	41	41	30	22	35	15
CSW01_RS14320	E7946_chr2	complement(54928..56058)	73	140	129	54	35	22	25	13	19	14
CSW01_RS14325	E7946_chr2	complement(56058..56447)	24	28	36	8	10	4	9	3	2	5
CSW01_RS14330	E7946_chr2	complement(56582..58162)	124	161	148	56	12	7	16	8	13	5
CSW01_RS14335	E7946_chr2	complement(58143..59666)	273	271	153	58	32	16	22	16	22	5
CSW01_RS14340	E7946_chr2	complement(59785..61254)	1716	1615	788	144	103	50	68	24	57	11
deoD_2	E7946_chr2	complement(61319..62029)	3532	3294	1884	273	333	65	166	37	88	13
CSW01_RS14350	E7946_chr2	complement(62115..62294)	0	0	0	0	0	0	0	0	0	0
CSW01_RS14355	E7946_chr2	62336..63304	63	75	52	42	12	5	9	4	4	5
CSW01_RS14360	E7946_chr2	63294..64091	41	76	38	35	14	15	13	5	4	4
CSW01_RS14365	E7946_chr2	64101..65510	55	91	64	50	14	12	8	21	9	10
CSW01_RS14370	E7946_chr2	65519..66439	64	60	66	72	29	30	11	18	18	25
CSW01_RS14375	E7946_chr2	complement(66525..66773)	810	779	1783	1013	454	403	299	229	184	110
CSW01_RS14380	E7946_chr2	67303..68661	421	432	392	329	110	113	95	68	85	43
CSW01_RS14385	E7946_chr2	68874..70871	56	111	39	56	13	22	19	24	21	24
CSW01_RS14390	E7946_chr2	70871..73012	31	106	8	72	7	19	3	17	6	16
CSW01_RS14395	E7946_chr2	73022..75328	22	69	21	90	4	20	5	8	1	11
CSW01_RS14400	E7946_chr2	75325..76767	21	48	21	59	9	9	9	5	0	5
CSW01_RS14405	E7946_chr2	76764..77324	15	31	19	29	7	13	8	4	5	5
CSW01_RS14410	E7946_chr2	complement(77458..79101)	36	33	12	15	2	1	1	2	3	2
CSW01_RS14415	E7946_chr2	79472..80293	8	4	2	4	3	2	6	3	5	7
pstC	E7946_chr2	80371..81291	6	4	4	2	2	5	3	2	0	1
pstA_2	E7946_chr2	81297..82160	8	1	3	2	1	0	2	2	0	1
CSW01_RS14430	E7946_chr2	82165..82944	10	7	9	3	0	3	2	3	1	2
CSW01_RS14435	E7946_chr2	complement(82991..84091)	20	12	12	8	3	9	5	6	12	4
CSW01_RS14440	E7946_chr2	complement(84088..84555)	8	1	9	7	2	1	2	7	2	7
CSW01_RS14445	E7946_chr2	84494..84682	2	0	2	3	0	0	1	1	0	1
CSW01_RS14450	E7946_chr2	complement(84846..86222)	241	88	309	188	39	38	33	17	20	15
CSW01_RS14455	E7946_chr2	complement(86657..88318)	194	164	59	32	26	19	22	10	16	10
CSW01_RS14460	E7946_chr2	88623..88955	33	22	27	16	4	6	10	0	8	6
CSW01_RS14465	E7946_chr2	89147..90439	1906	1242	1037	733	346	292	320	245	242	173
[truncated: 3,754 more rows]

## Sheet: PLE3_reads_counts
			T0_1	T0_2	T4_1	T4_2	T8_1	T8_2	T12_1	T12_2	T16_1	T16_2
[truncated: 4,090 more rows]

[truncated: 13 more sheets: PLE4_reads_counts, PLE5_reads_counts, DESeq2_NoPLE_T0vT4, DESeq2_KDS6v36, DESeq2_KDS6v37, DESeq2_KDS6v38, DESeq2_KDS6v39, DESeq2_KDS6v40, DESeq2_ICP1_in_KDS36_T16, DESeq2_ICP1_in_KDS37_T16, DESeq2_ICP1_in_KDS38_T16, DESeq2_ICP1_in_KDS39_T16, DESeq2_ICP1_in_KDS40_T16]
